# Supplementary material for: 3,5,6-Tri­chloro­pyridin-2-ol
Source: IUCrdata. 2024 Nov 22;9(Pt 11):x241126. doi: 10.1107/S241431462401126X (PMC11618871; doi:10.1107/S241431462401126X)
Supplement: Supplementary file 1 [file x-09-x241126-sup1.cif]

##############################################################################
#                                                                            #
# This CIF contains the data for a data article accepted for                 #
# publication in IUCrData. It conforms to the requirements of                #
# Notes for Authors for IUCrData, and has been                               #
# peer reviewed under the auspices of IUCrData.                              #
#                                                                            #
# Full details of the Crystallographic Information File format               #
# are given in the paper "The Crystallographic Information File (CIF):       #
# a New Standard Archive File for Crystallography" by S. R. Hall, F. H.      #
# Allen and I. D. Brown [Acta Cryst. (1991), A47, 655-685].                  #
#                                                                            #
# The current version of the core CIF dictionary is obtainable from          #
# ftp://ftp.iucr.org/pub/cif_core.dic.                                       #
#                                                                            #
# Software is freely available for graphical display of the structure(s)     #
# in this CIF. For information consult the CIF software page                 #
# http://www.iucr.org/resources/cif/software.                                #
#                                                                            #
# This file may be used for bona fide research purposes within the           #
# scientific community so long as proper attribution is given to the data    # 
# article from which it was obtained.                                        #
#                                                                            #
##############################################################################
data_I
_audit_creation_method     'SHELXL-2019/1'
_journal_date_recd_electronic     2024-11-13
_journal_date_accepted     2024-11-19
_journal_name_full     'IUCrData'
_journal_year     2024
_journal_volume     9
_journal_issue      1
_journal_page_first     0
_journal_page_last     0
_journal_paper_category     HO
_journal_paper_doi     10.1107/S241431462401126X
_journal_coeditor_code     HB4494
_publ_contact_author_name     'Rao M. Uppu'
_publ_contact_author_address
;
Department of Environmental Toxicology, Southern University and A&M College,
Baton Rouge, Louisiana 70813, USA
;
_publ_contact_author_email
;
rao_uppu@subr.edu
;
_publ_contact_author_fax     ?
_publ_contact_author_phone     ?
_publ_section_title
;
3,5,6-Trichloropyridin-2-ol
;
_publ_section_title_footnote     .
loop_
    _publ_author_name
    _publ_author_footnote
    _publ_author_address
    'Vaughn, Tashonda M.' .
;
Department of Environmental Toxicology, Southern University and A&M College,
 Baton Rouge, Louisiana 70813, USA
;
    'Soheil, Saneei' .
;
Department of Environmental Toxicology, Southern University and A&M College,
 Baton Rouge, Louisiana 70813, USA
;
    'Olalekan M. Ogundele' .
;
Department of Comparative Biomedical Sciences, School of Veterinary Medicine,
 Louisiana State University, Baton Rouge, Louisiana 70810, USA
;
    'Fronczek, Frank R.' .
;
Department of Chemistry
Louisiana State University
Baton Rouge, LA 70803, USA
;
    'Uppu, Rao M.' .
;
Department of Environmental Toxicology, Southern University and A&M College,
Baton Rouge, Louisiana 70813, USA
;
_publ_section_synopsis
;
The title compound is almost planar. In the crystal, the molecules form
centrosymmetric hydrogen-bonded dimers through pairwise O---H...N interactions
to generate <i>R</i>^2^~2~(8) loops.
;
_chemical_name_systematic
;
3,5,6-Trichloropyridin-2-ol
;
_chemical_name_common     ?
_chemical_formula_moiety     'C5 H2 Cl3 N O'
_chemical_formula_sum     'C5 H2 Cl3 N O'
_chemical_formula_iupac     'C5 H2 Cl3 N O'
_chemical_formula_weight     198.43
_chemical_melting_point     ?
_space_group_crystal_system     monoclinic
_space_group_name_H-M_alt     'P 21/c'
_space_group_name_Hall     '-P 2ybc'
loop_
    _space_group_symop_operation_xyz
    'x, y, z'
    '-x, y+1/2, -z+1/2'
    '-x, -y, -z'
    'x, -y-1/2, z-1/2'
_cell_length_a     6.1616(3)
_cell_length_b     22.3074(10)
_cell_length_c     5.0396(2)
_cell_angle_alpha     90
_cell_angle_beta     99.3560(10)
_cell_angle_gamma     90
_cell_volume     683.47(5)
_cell_formula_units_Z     4
_cell_measurement_reflns_used     9745
_cell_measurement_theta_min     2.64
_cell_measurement_theta_max     31.90
_cell_measurement_temperature     100.0(5)
_exptl_crystal_description     'lath fragment'
_exptl_crystal_colour     'colourless'
_exptl_crystal_size_max     0.470
_exptl_crystal_size_mid     0.230
_exptl_crystal_size_min     0.140
_exptl_crystal_density_diffrn     1.928
_exptl_crystal_density_meas     ?
_exptl_crystal_density_method     ?
_exptl_crystal_F_000     392
_exptl_absorpt_coefficient_mu     0.639
_exptl_absorpt_correction_type     multi-scan
_exptl_absorpt_process_details
;
(SADABS; Krause <i>et al.</i>, 2015)
;
_exptl_absorpt_correction_T_min     0.840
_exptl_absorpt_correction_T_max     0.916
_diffrn_ambient_temperature     100.0(5)
_diffrn_radiation_type     AgK\a
_diffrn_radiation_wavelength     0.56086
_diffrn_radiation_source     'I\mS 3.0 microfocus'
_diffrn_measurement_device_type     'Bruker D8 Venture DUO with Photon III C14'
_diffrn_measurement_method     '\f and \w scans'
_diffrn_detector_area_resol_mean     ?
_diffrn_reflns_number     56728
_diffrn_reflns_av_R_equivalents     0.0345
_diffrn_reflns_av_unetI/netI     0.0173
_diffrn_reflns_theta_min     2.644
_diffrn_reflns_theta_max     31.964
_diffrn_reflns_theta_full     19.665
_diffrn_measured_fraction_theta_max     0.999
_diffrn_measured_fraction_theta_full     0.998
_diffrn_reflns_limit_h_min     -11
_diffrn_reflns_limit_h_max     11
_diffrn_reflns_limit_k_min     -42
_diffrn_reflns_limit_k_max     42
_diffrn_reflns_limit_l_min     -9
_diffrn_reflns_limit_l_max     9
_refine_special_details
;
Both H atoms were located in difference maps and the one on C was
treated as riding in a geometrically idealized position with C---H distance =
0.95 \%A, while the coordinates for the one on O were refined. Hydrogen
displacement parameters were assigned as <i>U</i>~iso~(H) = 1.2<i>U</i>~eq~
for the attached C atom and 1.5<i>U</i>~eq~ for the attached O atom.
;
_reflns_number_total     4816
_reflns_number_gt     4626
_reflns_threshold_expression     'I > 2\s(I)'
_refine_ls_structure_factor_coef     Fsqd
_refine_ls_matrix_type     full
_refine_ls_R_factor_all     0.0362
_refine_ls_R_factor_gt     0.0343
_refine_ls_wR_factor_gt     0.0719
_refine_ls_wR_factor_ref     0.0725
_refine_ls_goodness_of_fit_ref     1.325
_refine_ls_restrained_S_all     1.325
_refine_ls_number_reflns     4816
_refine_ls_number_parameters     94
_refine_ls_number_restraints     0
_refine_ls_hydrogen_treatment     mixed
_refine_ls_weighting_scheme     calc
_refine_ls_weighting_details
              'w=1/[\s^2^(Fo^2^)+(0.0157P)^2^+0.4001P] where P=(Fo^2^+2Fc^2^)/3'
_atom_sites_solution_hydrogens     mixed
_atom_sites_solution_primary     dual
_atom_sites_solution_secondary     ?
_refine_ls_shift/su_max     0.001
_refine_ls_shift/su_mean     0.000
_refine_diff_density_max     0.784
_refine_diff_density_min     -0.497
_refine_ls_extinction_method     none
_refine_ls_extinction_coef     .
loop_
    _atom_type_symbol
    _atom_type_description
    _atom_type_scat_dispersion_real
    _atom_type_scat_dispersion_imag
    _atom_type_scat_source
    'C' 'C' 0.0015 0.0009
                         'International Tables Vol C Tables 4.2.6.8 and 6.1.1.4'
    'H' 'H' 0.0000 0.0000
                         'International Tables Vol C Tables 4.2.6.8 and 6.1.1.4'
    'Cl' 'Cl' 0.0998 0.0984
                         'International Tables Vol C Tables 4.2.6.8 and 6.1.1.4'
    'N' 'N' 0.0030 0.0019
                         'International Tables Vol C Tables 4.2.6.8 and 6.1.1.4'
    'O' 'O' 0.0056 0.0036
                         'International Tables Vol C Tables 4.2.6.8 and 6.1.1.4'
_computing_data_collection
;
APEX4 (Bruker, 2016)
;
_computing_cell_refinement
;
SAINT (Bruker, 2016)
;
_computing_data_reduction
;
SAINT (Bruker, 2016)
;
_computing_structure_solution
;
<i>SHELXT2018/2</i> (Sheldrick, 2015a)
;
_computing_structure_refinement
;
<i>SHELXL2019/1</i> (Sheldrick, 2015b)
;
_computing_molecular_graphics
;
Mercury (Macrae <i>et al.</i>, 2020)
;
_computing_publication_material
;
publCIF (Westrip, 2010)
;
loop_
    _atom_site_type_symbol
    _atom_site_label
    _atom_site_fract_x
    _atom_site_fract_y
    _atom_site_fract_z
    _atom_site_U_iso_or_equiv
    _atom_site_adp_type
    _atom_site_calc_flag
    _atom_site_occupancy
    _atom_site_disorder_assembly
    _atom_site_disorder_group
    Cl Cl1 0.93128(4) 0.66668(2) 0.00185(5) 0.01441(4) Uani d 1 . .
    Cl Cl2 0.32839(4) 0.69555(2) 0.65348(4) 0.01403(4) Uani d 1 . .
    Cl Cl3 0.17530(4) 0.56134(2) 0.51565(5) 0.01375(4) Uani d 1 . .
    O O1 0.72509(13) 0.54889(3) -0.08395(16) 0.01555(12) Uani d 1 . .
    H H1 0.661(3) 0.5167(9) -0.111(4) 0.023 Uiso d 1 . .
    N N1 0.47368(12) 0.55968(3) 0.20415(15) 0.01124(10) Uani d 1 . .
    C C1 0.63850(14) 0.58150(4) 0.09104(17) 0.01105(11) Uani d 1 . .
    C C2 0.72170(14) 0.63936(4) 0.15463(17) 0.01084(11) Uani d 1 . .
    C C3 0.62942(14) 0.67423(4) 0.33201(17) 0.01121(12) Uani d 1 . .
    H H3 0.684573 0.713275 0.378054 0.013 Uiso calc 1 . .
    C C4 0.45373(14) 0.65136(4) 0.44307(17) 0.01050(11) Uani d 1 . .
    C C5 0.38383(13) 0.59348(4) 0.37596(17) 0.01031(11) Uani d 1 . .
loop_
    _atom_site_aniso_label
    _atom_site_aniso_U_11
    _atom_site_aniso_U_22
    _atom_site_aniso_U_33
    _atom_site_aniso_U_12
    _atom_site_aniso_U_13
    _atom_site_aniso_U_23
    Cl1 0.01297(8) 0.01471(8) 0.01651(9) -0.00232(6) 0.00528(6) 0.00075(6)
    Cl2 0.01719(9) 0.01155(7) 0.01464(8) -0.00103(6) 0.00649(6) -0.00281(6)
    Cl3 0.01369(8) 0.01177(7) 0.01685(8) -0.00229(6) 0.00571(6) 0.00032(6)
    O1 0.0175(3) 0.0118(2) 0.0191(3) -0.0019(2) 0.0083(2) -0.0045(2)
    N1 0.0115(2) 0.0093(2) 0.0132(3) -0.00046(19) 0.0027(2) -0.0007(2)
    C1 0.0112(3) 0.0095(3) 0.0126(3) 0.0002(2) 0.0025(2) -0.0006(2)
    C2 0.0105(3) 0.0103(3) 0.0119(3) -0.0008(2) 0.0023(2) 0.0005(2)
    C3 0.0124(3) 0.0090(3) 0.0121(3) -0.0011(2) 0.0017(2) -0.0003(2)
    C4 0.0116(3) 0.0090(3) 0.0110(3) 0.0002(2) 0.0022(2) -0.0006(2)
    C5 0.0103(3) 0.0090(3) 0.0117(3) -0.0005(2) 0.0021(2) 0.0002(2)
_geom_special_details
;
 All esds (except the esd in the dihedral angle between two l.s. planes)
 are estimated using the full covariance matrix.  The cell esds are taken
 into account individually in the estimation of esds in distances, angles
 and torsion angles; correlations between esds in cell parameters are only
 used when they are defined by crystal symmetry.  An approximate (isotropic)
 treatment of cell esds is used for estimating esds involving l.s. planes.
;
loop_
    _geom_bond_atom_site_label_1
    _geom_bond_atom_site_label_2
    _geom_bond_site_symmetry_2
    _geom_bond_distance
    _geom_bond_publ_flag
    Cl1 C2 . 1.7191(8) ?
    Cl2 C4 . 1.7202(8) ?
    Cl3 C5 . 1.7189(8) ?
    O1 C1 . 1.3207(11) ?
    O1 H1 . 0.821(19) ?
    N1 C5 . 1.3343(11) ?
    N1 C1 . 1.3347(11) ?
    C1 C2 . 1.4063(12) ?
    C2 C3 . 1.3757(12) ?
    C3 C4 . 1.3937(12) ?
    C3 H3 . 0.9500 ?
    C4 C5 . 1.3854(11) ?
loop_
    _geom_angle_atom_site_label_1
    _geom_angle_atom_site_label_2
    _geom_angle_atom_site_label_3
    _geom_angle_site_symmetry_1
    _geom_angle_site_symmetry_3
    _geom_angle
    _geom_angle_publ_flag
    C1 O1 H1 . . 110.9(13) ?
    C5 N1 C1 . . 119.73(7) ?
    O1 C1 N1 . . 120.16(8) ?
    O1 C1 C2 . . 119.06(8) ?
    N1 C1 C2 . . 120.78(8) ?
    C3 C2 C1 . . 119.55(8) ?
    C3 C2 Cl1 . . 120.69(6) ?
    C1 C2 Cl1 . . 119.73(6) ?
    C2 C3 C4 . . 118.95(7) ?
    C2 C3 H3 . . 120.5 ?
    C4 C3 H3 . . 120.5 ?
    C5 C4 C3 . . 118.30(7) ?
    C5 C4 Cl2 . . 122.12(6) ?
    C3 C4 Cl2 . . 119.58(6) ?
    N1 C5 C4 . . 122.66(8) ?
    N1 C5 Cl3 . . 116.53(6) ?
    C4 C5 Cl3 . . 120.80(6) ?
loop_
    _geom_torsion_atom_site_label_1
    _geom_torsion_atom_site_label_2
    _geom_torsion_atom_site_label_3
    _geom_torsion_atom_site_label_4
    _geom_torsion_site_symmetry_1
    _geom_torsion_site_symmetry_2
    _geom_torsion_site_symmetry_3
    _geom_torsion_site_symmetry_4
    _geom_torsion
    _geom_torsion_publ_flag
    C5 N1 C1 O1 . . . . -178.44(8) ?
    C5 N1 C1 C2 . . . . 1.22(13) ?
    O1 C1 C2 C3 . . . . 178.53(8) ?
    N1 C1 C2 C3 . . . . -1.14(13) ?
    O1 C1 C2 Cl1 . . . . 0.66(12) ?
    N1 C1 C2 Cl1 . . . . -179.01(7) ?
    C1 C2 C3 C4 . . . . -0.50(13) ?
    Cl1 C2 C3 C4 . . . . 177.35(7) ?
    C2 C3 C4 C5 . . . . 1.98(12) ?
    C2 C3 C4 Cl2 . . . . -177.11(7) ?
    C1 N1 C5 C4 . . . . 0.35(13) ?
    C1 N1 C5 Cl3 . . . . -179.07(7) ?
    C3 C4 C5 N1 . . . . -1.97(13) ?
    Cl2 C4 C5 N1 . . . . 177.10(7) ?
    C3 C4 C5 Cl3 . . . . 177.43(6) ?
    Cl2 C4 C5 Cl3 . . . . -3.51(11) ?
loop_
    _geom_hbond_atom_site_label_D
    _geom_hbond_atom_site_label_H
    _geom_hbond_atom_site_label_A
    _geom_hbond_site_symmetry_A
    _geom_hbond_distance_DH
    _geom_hbond_distance_HA
    _geom_hbond_distance_DA
    _geom_hbond_angle_DHA
    _geom_hbond_publ_flag
    O1 H1 N1 3_665 0.821(19) 1.919(19) 2.7371(10) 174.3(19) yes
_shelx_space_group_comment
;
The symmetry employed for this shelxl refinement is uniquely defined
by the following loop, which should always be used as a source of
symmetry information in preference to the above space-group names.
They are only intended as comments.
;
_shelx_estimated_absorpt_T_min     0.753
_shelx_estimated_absorpt_T_max     0.916
_shelx_hkl_file
;
   0   0   1    0.30    0.20
   0   0   1    0.10    0.20
   0   0  -1    0.30    0.20
   0   0   1    0.20    0.20
   0   0   3    0.40    0.30
   0   0   3   -0.10    0.30
   0   0   3   -0.10    0.40
   0   0   3    0.40    0.60
   0   0  -3    0.00    0.50
   0   0   4   30.20    2.00
   0   0   4   25.50    2.70
   0   0  -4   34.00    2.40
   0   0   4   27.60    1.90
   0   0   5    0.80    0.60
   0   0   5    0.50    0.20
   0   0   5   -0.50    0.40
   0   0  -5    0.80    0.90
   0   0   5   -0.60    0.40
   0   0   5   -0.20    0.50
   0   0   5    1.00    1.00
   0   0   5    0.80    0.20
   0   0   6  674.53   23.30
   0   0   6  666.53   21.70
   0   0   6  667.53   21.60
   0   0   6  637.14   26.10
   0   0   6  667.23   23.30
   0   0   6  675.13   23.30
   0   0   6  679.43   22.70
   0   0   6  714.73   23.60
   0   0  -6  643.14   24.40
   0   0   7    0.80    0.90
   0   0   7    1.00    0.90
   0   0   7   -0.10    0.50
   0   0   7    0.80    1.00
   0   0  -7    0.50    1.00
   0   0   7    0.50    0.70
   0   0   7    0.80    1.00
   0   0   7    1.50    1.60
   0   0   8   50.09    2.90
   0   0   8   50.19    3.70
   0   0   8   52.79    3.50
   0   0   8   49.70    5.30
   0   0  -8   48.50    4.30
   0   0   8   53.49    4.00
   0   0   9    0.30    1.90
   0   0   9   -0.20    1.40
   0   0  -9   -0.60    1.40
   0   0   9   -1.20    1.30
   0   0   9    0.30    1.40
   0   1  -1   42.70    1.60
   0   1   1   41.70    1.80
   0   1  -1   39.80    1.40
   0   1  -1   37.30    2.00
   0   1  -1   40.60    1.70
   0  -1   1   39.50    1.60
   0  -1  -1   43.30    1.80
   0  -1   1   36.50    2.00
   0  -1   1   41.20    1.40
   0  -1   1   41.60    1.40
   0  -1   1   42.50    1.70
   0   1  -2  360.06   11.80
   0   1   2  319.07   12.70
   0   1   2  368.16   11.90
   0   1  -2  356.86   11.40
   0   1  -2  352.46   11.30
   0   1  -2  366.16   12.20
   0   1  -2  311.47   12.70
   0   1   2  369.06   12.20
   0  -1   2  318.27   12.80
   0  -1   2  371.36   12.10
   0  -1   2  390.26   12.10
   0  -1   2  346.67   11.90
   0  -1  -2  362.76   12.20
   0   1  -3   45.70    1.70
   0   1  -3   46.10    2.70
   0   1  -3   44.60    1.60
   0   1   3   39.80    3.10
   0   1   3   44.00    2.30
   0   1   3   42.00    2.20
   0   1   3   46.70    2.60
   0  -1   3   45.70    2.50
   0  -1   3   43.60    2.30
   0  -1   3   42.70    2.30
   0  -1   3   40.40    3.10
   0  -1  -3   45.30    2.60
   0   1   4  131.89    5.00
   0   1   4  126.09    5.30
   0   1   4  110.89    6.50
   0   1   4  118.79    5.10
   0   1  -4  129.99    5.80
   0  -1   4  124.09    4.20
   0  -1   4  116.59    6.60
   0  -1   4  125.99    4.20
   0  -1   4  126.19    5.20
   0  -1  -4  120.19    5.70
   0  -1   4  117.09    5.20
   0   1   5   26.80    3.10
   0   1   5   28.40    2.20
   0   1   5   24.90    2.00
   0   1  -5   27.50    2.50
   0   1   5   28.60    2.10
   0   1   5   28.40    1.90
   0  -1   5   30.70    2.20
   0  -1   5   26.80    1.30
   0  -1   5   27.20    1.40
   0  -1  -5   29.30    2.60
   0  -1   5   26.00    3.10
   0  -1   5   31.20    2.00
   0   1   6   11.90    1.60
   0   1   6    9.30    1.80
   0   1   6   11.20    1.80
   0   1   6   10.00    1.80
   0   1   6   10.50    0.80
   0   1  -6   12.40    2.20
   0   1   6   10.30    0.70
   0   1   6    9.40    1.60
   0   1   6   12.00    3.00
   0  -1   6   10.70    1.80
   0  -1   6    7.10    1.60
   0  -1  -6    7.50    2.20
   0  -1   6   13.20    3.10
   0  -1   6    9.90    0.80
   0  -1   6   10.10    1.70
   0  -1   6    9.30    1.50
   0  -1   6   14.90    1.70
   0   1   7   57.09    5.40
   0   1   7   61.69    3.80
   0   1   7   64.19    4.00
   0   1   7   62.69    3.80
   0   1   7   65.29    4.00
   0   1  -7   55.39    4.40
   0  -1   7   64.49    4.00
   0  -1   7   59.69    3.20
   0  -1  -7   62.59    4.60
   0  -1   7   58.89    5.50
   0  -1   7   61.79    4.00
   0  -1   7   60.89    3.80
   0  -1   7   66.39    4.00
   0  -1   7   62.49    3.30
   0   1   8   38.20    2.50
   0   1   8   33.70    3.00
   0   1   8   41.20    3.10
   0   1   8   33.30    4.40
   0   1  -8   41.30    4.00
   0  -1   8   38.00    3.20
   0  -1   8   43.00    2.60
   0  -1   8   40.40    3.10
   0  -1   8   36.40    3.10
   0  -1  -8   34.70    3.70
   0  -1   8   41.60    4.80
   0  -1   8   40.60    3.60
   0   1   9    6.10    1.70
   0   1   9    5.20    1.70
   0   1   9    6.00    2.00
   0   1   9    4.30    2.40
   0   1  -9    2.40    1.70
   0  -1   9    4.10    1.80
   0  -1   9    1.30    2.20
   0  -1  -9    3.30    1.80
   0  -1   9    5.90    1.80
   0  -1   9    8.10    2.20
   0   2   1  400.76   13.10
   0   2  -1  393.86   12.90
   0   2  -1  352.46   13.40
   0   2   1  410.76   12.90
   0   2   1  397.06   12.60
   0   2  -1  391.96   12.70
   0   2  -1  401.06   12.70
   0   2  -1  391.86   12.70
   0  -2  -1  407.76   13.10
   0  -2   1  405.86   12.90
   0  -2  -1  405.26   12.90
   0  -2   1  396.16   12.70
   0  -2   1  403.26   12.70
   0   2  -2  210.58    7.20
   0   2   2  213.18    7.60
   0   2  -2  213.08    7.60
   0   2  -2  187.88    8.20
   0   2   2  215.78    7.20
   0  -2   2  193.38    7.30
   0  -2   2  217.68    7.50
   0  -2   2  206.28    6.80
   0  -2   2  192.88    8.20
   0  -2   2  220.28    7.40
   0  -2   2  212.28    6.80
   0  -2  -2  205.28    7.50
   0   2  -3   -0.10    0.30
   0   2  -3    1.10    0.30
   0   2   3    0.60    0.70
   0   2  -3    0.90    0.20
   0   2   3    0.90    0.40
   0   2   3    0.80    0.40
   0   2  -3    0.00    0.50
   0   2   3    1.00    0.40
   0   2   3    0.90    0.40
   0  -2   3    0.20    0.40
   0  -2  -3    0.20    0.40
   0  -2   3    1.00    0.90
   0  -2   3    1.20    0.20
   0  -2   3    0.70    0.40
   0  -2   3    0.80    0.40
   0  -2   3    1.20    0.20
   0   2   4   87.59    5.60
   0   2   4  101.69    4.50
   0   2   4  103.09    4.30
   0   2  -4   97.59    3.40
   0   2   4   93.49    4.20
   0   2  -4   99.69    4.90
   0   2   4  102.29    4.20
   0  -2   4   93.99    5.80
   0  -2   4  101.89    3.60
   0  -2   4   98.29    3.60
   0  -2   4   99.09    4.40
   0  -2  -4  104.79    5.00
   0  -2   4   93.19    4.40
   0   2  -5    1.20    0.80
   0   2   5    0.30    0.70
   0   2   5    0.70    0.60
   0   2   5    2.90    0.90
   0   2   5    0.30    0.90
   0   2   5    1.00    0.50
   0   2   5    1.00    0.70
   0  -2  -5    1.00    0.90
   0  -2   5   -0.10    0.40
   0  -2   5    1.00    0.50
   0  -2   5    2.00    1.30
   0  -2   5    0.90    0.70
   0  -2   5    1.70    0.40
   0  -2   5    0.30    0.60
   0   2   6  119.79    5.80
   0   2   6  123.69    5.50
   0   2   6  122.59    5.80
   0   2   6  107.39    7.40
   0   2   6  109.79    5.40
   0   2   6  116.49    5.20
   0   2  -6  112.09    6.40
   0  -2   6  123.79    5.10
   0  -2   6  118.19    5.10
   0  -2   6  121.59    4.50
   0  -2   6  123.49    5.80
   0  -2   6  120.99    5.70
   0  -2   6  115.89    4.40
   0  -2   6  114.69    5.50
   0  -2   6  115.09    7.60
   0   2   7   11.60    2.00
   0   2  -7   11.60    2.50
   0   2   7    8.30    1.70
   0   2   7   10.40    1.50
   0   2   7    9.20    1.90
   0   2   7   11.80    2.10
   0   2   7    6.90    2.60
   0  -2  -7   11.20    2.60
   0  -2   7   11.90    1.90
   0  -2   7    9.60    1.90
   0  -2   7   11.30    1.50
   0  -2   7   12.20    2.20
   0  -2   7    9.70    2.00
   0  -2   7   10.80    2.90
   0   2  -8   -0.50    1.20
   0   2   8    1.60    1.60
   0   2   8    0.80    0.90
   0   2   8   -1.20    1.00
   0   2   8    0.50    1.20
   0   2   8    0.80    1.10
   0  -2   8    0.50    1.20
   0  -2   8    2.20    1.10
   0  -2   8    0.80    1.30
   0  -2  -8   -0.90    1.10
   0  -2   8    1.20    1.70
   0  -2   8   -0.20    1.00
   0   2   9   14.90    3.60
   0   2   9   13.20    2.30
   0   2  -9    7.80    2.30
   0   2   9   15.00    2.50
   0  -2   9   10.30    3.40
   0  -2   9   15.80    2.90
   0  -2  -9   11.90    2.80
   0  -2   9   10.90    2.40
   0  -2   9   13.70    2.40
   0   3   0    0.10    0.10
   0   3   0    0.20    0.10
   0   3   0    0.20    0.10
   0   3   0    0.30    0.20
   0   3   0    0.60    0.10
   0  -3   0    0.20    0.10
   0  -3   0    0.40    0.20
   0   3  -1   46.00    2.40
   0   3   1   49.70    1.70
   0   3   1   47.80    1.90
   0   3   1   50.19    1.90
   0   3  -1   48.30    1.90
   0   3  -1   48.30    1.80
   0   3  -1   47.40    1.80
   0   3  -1   47.90    1.80
   0   3  -1   48.00    1.80
   0   3   1   48.20    1.70
   0   3   1   50.29    2.10
   0   3  -1   47.60    1.80
   0  -3   1   47.90    1.80
   0  -3   1   43.60    2.40
   0  -3  -1   49.00    1.90
   0  -3  -1   49.00    2.00
   0  -3   1   46.70    2.00
   0  -3  -1   48.40    2.00
   0  -3   1   49.10    1.80
   0  -3   1   48.40    1.90
   0  -3   1   50.69    1.90
   0  -3   1   48.30    1.80
   0  -3  -1   48.50    1.70
   0   3  -2   77.39    3.40
   0   3  -2   79.99    3.10
   0   3   2   80.39    3.20
   0   3   2   79.49    3.20
   0   3  -2   80.09    2.90
   0   3  -2   75.99    2.90
   0   3   2   80.39    3.50
   0  -3   2   82.49    2.90
   0  -3  -2   78.79    3.40
   0  -3   2   77.59    4.10
   0  -3   2   78.99    3.00
   0  -3   2   84.19    3.30
   0  -3   2   76.29    3.30
   0  -3   2   81.29    2.90
   0   3  -3 1897.41   67.39
   0   3  -3 2208.58   65.69
   0   3   4   10.70    1.60
   0   3  -4   12.90    2.00
   0   3   4   11.60    1.50
   0   3   4   12.20    1.60
   0   3  -4    7.80    0.60
   0   3   4   10.80    1.40
   0   3   4    8.30    2.00
   0   3  -4    7.40    0.60
   0   3   4    9.60    1.00
   0  -3   4   10.10    1.20
   0  -3   4    8.90    0.70
   0  -3   4    9.70    1.50
   0  -3  -4   10.30    1.60
   0  -3   4    8.70    1.00
   0  -3   4    8.30    2.00
   0  -3   4   10.20    0.80
   0   3   5  278.67   10.30
   0   3  -5  252.67   10.80
   0   3   5  266.17    9.90
   0   3   5  265.77    9.80
   0   3   5  269.27   10.20
   0   3   5  239.88   11.90
   0   3   5  262.67    9.70
   0  -3   5  260.47   12.30
   0  -3   5  266.47   10.20
   0  -3  -5  255.07   10.70
   0  -3   5  270.37    9.10
   0  -3   5  263.57    8.90
   0  -3   5  268.07    9.50
   0  -3   5  274.47   10.00
   0   3  -6  117.39    6.50
   0   3   6  116.09    5.20
   0   3   6  117.69    5.40
   0   3   6  107.69    7.40
   0   3   6  122.19    6.20
   0   3   6  110.59    5.30
   0   3   6  112.59    6.20
   0  -3   6  114.09    5.00
   0  -3   6  124.79    5.60
   0  -3   6  122.59    4.60
   0  -3   6  117.59    5.70
   0  -3   6  120.39    5.00
   0  -3   6  121.19    5.80
   0  -3   6  108.59    7.40
   0  -3   6  118.89    4.50
   0   3   7   59.19    3.30
   0   3   7   53.99    3.60
   0   3  -7   64.89    4.70
   0   3   7   56.89    5.40
   0   3   7   51.39    3.70
   0   3   7   63.59    3.80
   0   3   7   56.19    3.60
   0  -3   7   61.59    4.10
   0  -3   7   62.69    5.60
   0  -3   7   62.79    4.60
   0  -3  -7   54.59    4.30
   0  -3   7   55.49    3.10
   0  -3   7   61.79    4.00
   0   3   8    1.50    1.30
   0   3   8    0.70    1.60
   0   3   8    0.20    1.10
   0   3   8    0.20    1.10
   0   3   8   -0.40    0.70
   0   3   8    0.10    1.10
   0   3  -8    0.30    1.10
   0  -3   8   -0.90    1.00
   0  -3   8    1.20    0.70
   0  -3   8    1.40    1.20
   0  -3   8   -0.30    1.00
   0  -3   8    0.60    1.00
   0  -3  -8   -1.60    1.10
   0   3   9   73.79    6.70
   0   3  -9   68.19    5.50
   0   3   9   81.99    4.90
   0   3   9   74.79    4.60
   0  -3   9   75.99    4.90
   0  -3  -9   74.59    5.60
   0  -3   9   73.79    5.10
   0  -3   9   67.49    6.60
   0  -3   9   65.69    4.80
   0   4   0 1814.82   75.79
   0  -4   0 1744.73   74.79
   0   4   1  576.14   18.40
   0   4  -1  543.75   18.40
   0   4  -1  573.74   18.30
   0   4  -1  565.54   18.40
   0   4  -1  568.24   18.40
   0   4   1  586.64   18.70
   0   4   1  585.04   18.60
   0   4   1  561.84   18.30
   0   4  -1  572.44   18.40
   0  -4  -1  588.94   18.60
   0  -4   1  577.84   18.50
   0  -4  -1  571.34   18.50
   0  -4  -1  583.24   18.50
   0  -4   1  567.94   18.30
   0  -4   1  557.84   18.40
   0  -4   1  566.04   18.40
   0   4   2  215.48    7.10
   0   4   2  213.88    7.40
   0   4   2  207.78    6.80
   0   4  -2  183.88    8.30
   0   4  -2  208.48    7.30
   0   4   2  220.78    7.40
   0   4   2  226.58    7.80
   0   4  -2  216.78    6.90
   0   4  -2  208.88    7.10
   0   4  -2  212.68    7.00
   0   4  -2  219.58    7.70
   0   4  -2  202.08    7.10
   0  -4  -2  211.48    7.70
   0  -4   2  205.28    7.00
   0  -4   2  195.18    8.40
   0  -4   2  212.58    7.10
   0  -4   2  212.18    7.40
   0  -4   2  208.68    7.10
   0  -4   2  210.08    7.50
   0   4  -3   85.59    5.20
   0   4  -3   98.19    4.60
   0   4  -3   96.99    4.00
   0   4   3  105.09    3.90
   0   4  -3   97.49    3.70
   0   4   3   94.79    4.10
   0   4   3   94.29    4.10
   0  -4   3  100.79    3.80
   0  -4   3  105.29    4.10
   0  -4  -3   99.59    4.50
   0  -4   3  103.29    3.60
   0  -4   3   99.59    4.10
   0  -4   3   98.09    4.30
   0  -4   3   98.19    5.40
   0  -4   3  103.19    4.10
   0   4  -4   17.60    1.00
   0   4  -4   16.80    1.30
   0   4   4   14.60    1.30
   0   4   4   17.00    1.50
   0   4   4   18.10    1.50
   0   4  -4   17.10    1.00
   0   4   4   17.30    1.30
   0   4   4   18.20    1.40
   0   4  -4   16.30    2.20
   0   4  -4   14.50    1.70
   0  -4   4   15.90    1.50
   0  -4   4   17.80    1.20
   0  -4   4   13.90    2.10
   0  -4   4   17.90    1.10
   0  -4  -4   19.20    1.80
   0  -4   4   15.20    1.30
   0  -4   4   18.80    1.10
   0  -4   4   18.00    1.40
   0   4   5  388.86   13.80
   0   4  -5  350.86   14.30
   0   4  -5  369.96   12.30
   0   4  -5  360.96   12.70
   0   4   5  340.87   15.60
   0   4   5  393.26   13.30
   0   4   5  389.16   13.30
   0   4   5  387.36   13.60
   0   4   5  370.66   13.30
   0  -4   5  360.96   16.10
   0  -4   5  377.16   13.40
   0  -4   5  371.66   12.50
   0  -4   5  372.86   13.80
   0  -4   5  383.16   12.60
   0  -4   5  375.16   13.30
   0  -4  -5  366.66   14.30
   0  -4   5  385.06   12.90
   0   4   6   20.70    2.40
   0   4   6   24.30    2.10
   0   4   6   21.90    1.80
   0   4   6   19.60    2.90
   0   4   6   24.30    2.00
   0   4  -6   22.90    3.50
   0  -4   6   19.80    3.00
   0  -4  -6   19.20    3.20
   0  -4   6   18.70    1.70
   0  -4   6   22.90    1.50
   0  -4   6   20.80    1.60
   0  -4   6   21.90    2.00
   0  -4   6   20.60    1.40
   0  -4   6   24.10    2.30
   0   4   7   27.60    2.30
   0   4   7   27.60    2.40
   0   4   7   26.10    2.40
   0   4   7   25.90    2.10
   0   4  -7   30.10    3.20
   0   4   7   27.30    2.60
   0   4   7   21.50    3.40
   0  -4   7   26.70    1.90
   0  -4   7   26.30    2.70
   0  -4  -7   29.90    3.20
   0  -4   7   28.30    2.60
   0  -4   7   28.90    3.80
   0   4   8    5.10    1.50
   0   4   8    6.70    1.60
   0   4  -8    6.10    2.20
   0   4   8    5.30    1.30
   0   4   8    2.60    1.40
   0   4   8    6.80    2.50
   0   4   8    8.70    1.70
   0  -4   8    7.70    2.00
   0  -4  -8    4.60    1.70
   0  -4   8    3.50    2.90
   0  -4   8    5.70    1.80
   0  -4   8    3.70    1.50
   0  -4   8    4.90    1.30
   0  -4   8    6.80    1.20
   0   4  -9    5.10    1.90
   0   4   9    1.00    1.70
   0   4   9    4.10    2.40
   0   4   9    3.70    2.10
   0   4   9    1.10    1.50
   0  -4   9    7.30    1.90
   0  -4   9    1.70    1.70
   0  -4  -9    3.70    1.80
   0  -4   9    0.10    2.00
   0  -4   9    6.70    2.10
   0   5   0    0.20    0.10
   0   5   0    0.20    0.10
   0   5   0    0.30    0.10
   0   5   0    0.30    0.10
   0   5   0    0.20    0.20
   0   5   0    0.40    0.10
   0   5   0    0.50    0.10
   0  -5   0    0.40    0.20
   0  -5   0    0.30    0.20
   0  -5   0    1.00    0.20
   0  -5   0    0.60    0.20
   0  -5   0    0.30    0.10
   0  -5   0    1.00    0.30
   0   5   1    8.50    0.70
   0   5   1    6.50    0.50
   0   5   1    6.60    0.50
   0   5  -1    6.70    0.50
   0   5  -1    6.40    0.50
   0   5  -1    5.90    0.50
   0   5   1    7.60    0.40
   0   5  -1    5.60    0.60
   0   5  -1    7.50    0.50
   0   5  -1    7.30    0.60
   0   5   1    6.90    0.70
   0   5   1    6.90    0.40
   0   5   1    6.10    0.60
   0  -5   1    7.10    0.50
   0  -5  -1    6.90    0.60
   0  -5   1    7.00    0.50
   0  -5   1    5.60    0.50
   0  -5   1    5.80    0.80
   0  -5   1    6.60    0.60
   0  -5   1    6.50    0.50
   0  -5  -1    6.90    0.40
   0  -5  -1    7.00    0.70
   0   5  -2    0.10    0.40
   0   5   2    0.50    0.20
   0   5   2    1.00    0.20
   0   5  -2    0.90    0.30
   0   5  -2    1.00    0.40
   0   5   2    0.70    0.20
   0   5   2    0.90    0.40
   0   5  -2    0.40    0.20
   0   5   2    0.10    0.30
   0   5   2    0.80    0.30
   0   5  -2    0.10    0.20
   0  -5   2    0.60    0.20
   0  -5   2    0.20    0.20
   0  -5  -2    0.60    0.30
   0  -5   2    0.60    0.30
   0  -5   2    0.10    0.20
   0  -5   2    1.00    0.30
   0  -5   2    0.60    0.50
   0  -5  -2    0.70    0.40
   0  -5   2    0.40    0.20
   0   5  -3 1617.04   51.09
   0   5  -3 1533.85   51.09
   0   5   3 1598.14   51.59
   0   5   3 1597.54   51.59
   0   5  -3 1603.04   51.39
   0   5  -3 1597.64   52.19
   0  -5   3 1634.34   51.09
   0  -5   3 1625.54   51.59
   0  -5   3 1606.04   51.49
   0  -5   3 1607.04   51.09
   0   5  -4   12.20    0.90
   0   5  -4   10.70    1.10
   0   5   4   11.80    1.80
   0   5   4   11.30    1.10
   0   5   4   11.10    1.60
   0   5  -4   14.80    2.00
   0   5   4   11.40    1.00
   0   5   4   10.10    1.20
   0   5   4    9.50    1.00
   0  -5   4   10.60    1.80
   0  -5   4   10.80    1.10
   0  -5   4   11.40    1.10
   0  -5   4   11.80    1.00
   0  -5  -4   11.90    1.80
   0  -5   4   10.50    0.90
   0  -5   4   13.00    1.80
   0  -5   4   10.70    0.80
   0   5  -5   42.40    1.90
   0   5  -5   44.80    2.10
   0   5  -5   46.90    3.40
   0   5   5   40.90    4.00
   0   5   5   44.70    2.60
   0   5   5   47.50    2.70
   0   5   5   45.00    2.60
   0   5   5   44.10    2.80
   0   5   5   46.40    3.00
   0  -5   5   42.60    2.60
   0  -5   5   45.00    6.10
   0  -5   5   46.20    2.20
   0  -5   5   44.20    2.10
   0  -5   5   44.90    2.70
   0  -5   5   43.10    2.90
   0  -5   5   44.30    2.30
   0  -5  -5   43.00    3.20
   0   5   6  119.29    5.40
   0   5   6  120.09    6.00
   0   5   6  112.39    7.50
   0   5   6  120.19    5.50
   0  -5   6  118.99    7.80
   0  -5   6  129.09    4.90
   0  -5   6  126.09    4.80
   0  -5   6  124.09    6.00
   0  -5   6  119.89    5.00
   0  -5   6  129.69    5.60
   0  -5  -6  119.09    6.40
   0   5   7    0.80    1.00
   0   5   7    0.60    0.90
   0   5   7    0.00    1.00
   0   5  -7    3.30    1.40
   0   5   7    0.00    0.60
   0   5   7    1.10    1.50
   0   5   7    2.00    1.00
   0  -5   7    0.00    0.90
   0  -5   7   -0.30    0.60
   0  -5   7    1.90    1.40
   0  -5   7    0.40    1.00
   0  -5  -7    0.60    1.30
   0   5   8    2.00    1.00
   0   5   8    3.70    2.10
   0   5   8    2.30    1.20
   0   5   8    6.30    1.60
   0   5   8    3.20    1.40
   0   5   8    2.40    0.90
   0   5  -8    5.50    2.10
   0  -5   8    2.00    1.10
   0  -5   8    6.40    1.80
   0  -5  -8    1.50    1.20
   0  -5   8    3.40    0.80
   0  -5   8    2.40    1.40
   0   5   9   47.20    5.50
   0   5  -9   40.10    4.40
   0   5   9   53.49    4.10
   0  -5   9   56.59    6.10
   0  -5   9   53.79    4.40
   0  -5   9   56.59    4.50
   0  -5   9   60.09    4.30
   0  -5  -9   51.09    4.50
   0   6   0  366.06   12.50
   0   6   0  370.66   12.30
   0   6   0  377.86   12.20
   0   6   0  386.66   13.00
   0   6   0  368.26   12.10
   0   6   0  397.66   12.80
   0  -6   0  353.86   12.10
   0  -6   0  375.36   12.10
   0  -6   0  366.86   12.20
   0  -6   0  377.46   12.30
   0   6  -1  947.61   30.00
   0   6  -1  928.31   29.70
   0   6  -1  863.21   29.90
   0   6   1  932.61   29.70
   0   6   1  943.21   30.00
   0   6  -1  943.71   29.90
   0   6   1  913.31   29.80
   0   6  -1  913.41   29.90
   0   6  -1  917.61   29.90
   0  -6  -1  947.01   29.90
   0  -6  -1  937.01   30.00
   0  -6   1  935.91   29.70
   0  -6   1  957.60   29.90
   0  -6   1  940.81   29.90
   0   6  -2   18.60    1.10
   0   6   2   21.00    1.40
   0   6   2   16.70    0.90
   0   6  -2   18.50    1.10
   0   6   2   16.90    1.10
   0   6   2   18.60    1.20
   0   6  -2   16.90    1.00
   0   6   2   16.40    0.80
   0   6  -2   16.20    1.70
   0   6   2   18.50    0.90
   0   6  -2   16.20    1.00
   0  -6   2   18.20    1.00
   0  -6   2   18.20    1.80
   0  -6   2   15.50    1.00
   0  -6   2   17.40    1.10
   0  -6   2   14.80    1.20
   0  -6   2   17.20    0.90
   0  -6   2   15.60    1.00
   0  -6  -2   15.60    1.10
   0  -6  -2   17.30    1.30
   0   6  -3  570.54   18.80
   0   6   3  569.04   18.70
   0   6  -3  576.44   18.30
   0   6   3  569.54   19.10
   0   6  -3  569.84   19.70
   0   6   3  574.44   19.20
   0   6   3  588.84   18.30
   0   6  -3  547.85   19.00
   0   6   3  580.94   18.30
   0   6  -3  560.64   18.80
   0  -6   3  577.74   19.10
   0  -6   3  548.25   19.40
   0  -6   3  602.94   18.70
   0  -6   3  537.95   20.90
   0  -6  -3  582.44   19.70
   0  -6   3  570.04   18.80
   0  -6   3  592.64   18.80
   0  -6   3  589.74   19.20
   0   6  -4   11.30    2.00
   0   6  -4   12.30    1.00
   0   6   4   11.70    1.20
   0   6   4   13.10    1.30
   0   6  -4   13.00    1.90
   0   6  -4   10.40    0.90
   0   6   4   12.40    1.40
   0   6   4   11.30    1.10
   0   6   4   12.60    1.10
   0   6  -4   12.20    1.20
   0  -6   4   12.90    1.00
   0  -6   4   12.60    1.00
   0  -6   4   16.20    1.50
   0  -6   4   13.30    1.20
   0  -6  -4   13.00    1.50
   0  -6   4   13.20    1.00
   0  -6   4   12.50    1.40
   0  -6   4   15.50    2.90
   0   6   5   45.00    2.60
   0   6  -5   47.40    2.10
   0   6  -5   47.20    3.50
   0   6   5   44.00    2.80
   0   6   5   45.60    3.00
   0   6  -5   45.40    2.20
   0   6   5   41.80    2.50
   0   6   5   41.60    4.00
   0   6   5   44.00    2.70
   0  -6   5   47.40    4.30
   0  -6  -5   43.80    3.20
   0  -6   5   45.60    2.20
   0  -6   5   45.10    2.70
   0  -6   5   41.80    2.90
   0  -6   5   48.50    2.40
   0  -6   5   47.90    2.30
   0   6   6  174.38   10.00
   0   6   6  191.58    8.30
   0   6   6  181.98    7.60
   0   6   6  195.58    7.70
   0  -6   6  184.68    7.10
   0  -6   6  178.48    7.30
   0  -6   6  191.28    7.70
   0  -6   6  194.98    7.10
   0  -6   6  193.28   10.50
   0  -6   6  198.58    8.40
   0  -6  -6  195.88    8.80
   0   6   7   30.70    2.40
   0   6   7   27.60    2.50
   0   6   7   34.70    4.20
   0   6   7   32.10    2.90
   0   6   7   26.50    2.30
   0   6   7   32.70    2.40
   0   6  -7   38.70    3.60
   0  -6   7   25.00    3.80
   0  -6   7   27.60    2.00
   0  -6  -7   36.10    3.40
   0  -6   7   29.10    3.90
   0  -6   7   33.00    3.00
   0   6   8    0.80    0.90
   0   6   8   -1.00    0.90
   0   6   8    0.30    1.20
   0   6   8    1.00    1.60
   0   6   8    0.20    0.80
   0   6  -8    1.50    1.60
   0   6   8   -0.30    1.00
   0  -6   8   -0.50    1.50
   0  -6   8    0.90    1.00
   0  -6   8    0.90    0.60
   0  -6   8   -0.30    1.20
   0  -6  -8    1.80    1.40
   0  -6   8    0.60    1.30
   0   6  -9   32.30    4.60
   0   6   9   29.50    4.40
   0   6   9   37.60    3.30
   0   6   9   33.00    3.30
   0  -6   9   30.70    3.50
   0  -6  -9   34.30    3.70
   0  -6   9   28.90    4.40
   0  -6   9   38.60    3.50
   0  -6   9   34.30    3.40
   0   7   0    0.40    0.20
   0   7   0    0.60    0.20
   0   7   0    0.60    0.20
   0   7   0    1.50    0.50
   0   7   0    0.60    0.20
   0   7   0    0.70    0.20
   0   7   0    0.50    0.20
   0  -7   0    0.90    0.30
   0  -7   0    0.60    0.20
   0  -7   0    0.50    0.20
   0  -7   0    0.60    0.20
   0   7   1 1428.46   45.50
   0   7   1 1405.76   45.50
   0   7   1 1417.86   45.30
   0  -7  -1 1385.36   45.50
   0  -7   1 1428.46   45.40
   0  -7   1 1422.46   45.20
   0  -7   1 1462.65   45.50
   0   7   2   53.19    2.20
   0   7   2   58.09    2.20
   0   7  -2   58.69    2.50
   0   7  -2   56.89    2.50
   0   7   2   55.69    2.60
   0   7  -2   51.69    3.50
   0   7   2   57.19    2.10
   0   7  -2   59.59    2.40
   0   7   2   55.09    2.20
   0   7  -2   58.19    2.40
   0   7  -2   53.59    2.50
   0   7   2   56.29    2.50
   0   7   2   60.99    2.90
   0  -7   2   59.39    2.40
   0  -7   2   55.09    3.40
   0  -7   2   57.99    2.50
   0  -7   2   59.89    2.50
   0  -7   2   58.39    2.50
   0  -7   2   52.59    2.60
   0  -7  -2   58.89    2.80
   0  -7   2   57.79    2.60
   0  -7  -2   56.69    2.70
   0  -7  -2   59.79    2.60
   0   7  -3   85.69    3.70
   0   7  -3   94.19    4.40
   0   7  -3   80.19    5.10
   0   7   3   93.19    3.30
   0   7   3   94.59    3.50
   0   7  -3   93.99    3.40
   0   7   3   91.89    4.00
   0   7   3   90.89    3.90
   0   7  -3   91.29    3.70
   0   7   3   94.09    3.30
   0   7  -3   92.09    3.90
   0  -7   3   88.89    3.80
   0  -7   3   93.29    4.20
   0  -7   3   96.59    4.00
   0  -7   3   88.19    5.20
   0  -7   3   96.39    3.80
   0  -7   3   97.49    3.70
   0  -7  -3   90.79    4.30
   0  -7   3   90.59    3.50
   0   7   4   82.69    3.60
   0   7  -4   78.09    3.40
   0   7  -4   93.79    4.70
   0   7   4   80.89    3.50
   0   7   4   83.09    3.90
   0   7  -4   90.39    3.90
   0   7  -4   71.69    5.20
   0   7   4   84.39    3.90
   0  -7   4   86.59    3.90
   0  -7   4   86.99    3.80
   0  -7   4   86.59    3.60
   0  -7   4   87.79    4.20
   0  -7   4   87.79    3.40
   0  -7   4   89.29    3.50
   0  -7  -4   85.39    4.40
   0  -7   4   74.69    5.20
   0   7   5  285.37   10.80
   0   7   5  263.37   12.90
   0   7   5  302.17   10.80
   0   7   5  285.47   10.50
   0   7  -5  277.77   10.00
   0   7  -5  287.17   11.80
   0   7   5  314.97   11.40
   0   7   5  287.87   10.40
   0   7  -5  295.57   10.50
   0  -7   5  284.97   13.30
   0  -7   5  294.47   10.60
   0  -7   5  294.47   11.30
   0  -7   5  292.47   10.20
   0  -7   5  290.67   10.10
   0  -7  -5  280.17   11.50
   0  -7   5  290.97   10.10
   0   7  -6    5.40    1.90
   0   7   6    5.00    1.40
   0   7   6    6.00    1.80
   0   7   6    3.60    1.10
   0   7   6    5.60    1.10
   0  -7  -6    4.60    1.40
   0  -7   6    4.70    0.90
   0  -7   6    3.90    1.00
   0  -7   6    5.60    1.40
   0  -7   6    3.60    1.80
   0  -7   6    3.80    0.80
   0  -7   6    6.70    1.30
   0   7  -7  432.36   17.50
   0   7   7  426.86   15.60
   0   7   7  405.86   18.90
   0   7   7  420.96   15.80
   0   7   7  465.45   16.80
   0   7   7  429.26   15.60
   0   7   7  436.96   15.50
   0  -7  -7  436.46   17.10
   0  -7   7  453.75   16.10
   0  -7   7  421.06   19.30
   0  -7   7  422.96   14.90
   0   7   8   31.50    2.60
   0   7   8   30.80    3.00
   0   7   8   28.30    2.40
   0   7   8   32.50    2.60
   0   7   8   30.60    2.60
   0   7  -8   35.60    3.80
   0   7   8   25.80    3.90
   0  -7   8   33.50    2.50
   0  -7   8   29.50    3.30
   0  -7   8   31.30    4.40
   0  -7   8   25.80    2.50
   0  -7   8   29.20    3.00
   0  -7  -8   27.40    3.20
   0   7   9    3.80    1.70
   0   7  -9    2.70    1.90
   0   7   9    6.20    1.80
   0   7   9    4.00    2.00
   0   7   9    6.20    2.60
   0  -7   9    2.70    1.70
   0  -7   9    6.00    2.90
   0  -7   9    4.90    1.80
   0  -7   9    4.10    2.60
   0  -7  -9    0.70    1.40
   0   8   0 9874.91  354.86
   0  -8   0 9999.00  354.16
   0   8  -1   67.69    2.60
   0   8  -1   62.59    2.70
   0   8   1   62.99    2.70
   0   8   1   64.29    2.60
   0   8  -1   64.59    2.70
   0   8   1   63.29    2.30
   0   8  -1   63.39    2.80
   0   8   1   67.09    3.00
   0   8   1   65.59    2.20
   0   8   1   63.69    2.60
   0   8   1   65.99    2.60
   0   8  -1   64.49    2.70
   0   8  -1   59.39    2.60
   0   8  -1   66.29    2.70
   0   8  -1   61.69    2.60
   0   8  -1   60.19    3.40
   0  -8   1   66.09    3.40
   0  -8  -1   64.19    2.20
   0  -8   1   64.69    2.50
   0  -8  -1   62.79    2.60
   0  -8   1   62.89    2.70
   0  -8   1   64.39    2.70
   0  -8  -1   66.59    2.30
   0  -8  -1   64.59    3.10
   0  -8   1   65.09    2.70
   0  -8  -1   64.09    2.80
   0  -8   1   64.79    2.60
   0   8   2  487.65   15.50
   0   8  -2  491.75   16.50
   0   8   2  486.05   16.20
   0   8   2  488.45   15.50
   0   8   2  474.45   15.80
   0   8  -2  486.15   16.30
   0   8   2  487.95   16.50
   0   8  -2  429.16   17.50
   0   8  -2  469.25   16.00
   0   8  -2  470.55   16.10
   0   8  -2  471.55   16.00
   0   8  -2  490.15   16.00
   0   8  -2  496.95   15.90
   0   8   2  451.45   16.50
   0   8   2  489.35   15.80
   0   8   2  474.95   16.00
   0  -8  -2  537.65   18.00
   0  -8   2  479.15   15.90
   0  -8   2  478.55   16.10
   0  -8   2  493.35   16.00
   0  -8  -2  485.25   16.30
   0  -8   2  504.15   15.80
   0  -8   2  487.65   16.10
   0  -8   2  481.15   16.30
   0  -8  -2  488.45   16.20
   0  -8   2  477.45   17.50
   0  -8  -2  473.15   15.60
   0   8   3   34.20    1.50
   0   8  -3   39.30    2.50
   0   8  -3   34.60    2.00
   0   8  -3   34.90    1.90
   0   8   3   36.10    1.60
   0   8  -3   35.90    1.90
   0   8   3   36.60    2.00
   0   8   3   34.80    2.10
   0   8   3   35.10    1.60
   0   8  -3   36.80    1.70
   0   8  -3   34.00    1.70
   0  -8   3   34.80    2.20
   0  -8  -3   36.30    2.30
   0  -8   3   37.30    2.10
   0  -8   3   38.10    1.70
   0  -8   3   34.40    1.90
   0  -8   3   31.90    2.90
   0  -8   3   34.80    1.80
   0  -8   3   36.30    1.90
   0   8   4   94.79    4.20
   0   8   4   92.69    3.60
   0   8  -4   78.39    4.50
   0   8   4   87.19    3.70
   0   8  -4   85.49    3.70
   0   8  -4   84.89    3.90
   0   8  -4   79.39    5.60
   0   8  -4   84.69    3.70
   0   8   4   87.09    4.00
   0  -8   4   96.99    4.10
   0  -8   4   86.69    5.60
   0  -8   4   87.79    3.80
   0  -8   4   89.09    3.70
   0  -8  -4   88.09    4.50
   0  -8   4   89.89    3.50
   0  -8   4   91.39    3.90
   0   8  -5   25.70    2.50
   0   8   5   21.80    1.60
   0   8   5   22.30    2.40
   0   8   5   28.80    2.10
   0   8   5   23.80    1.60
   0   8  -5   24.20    1.80
   0   8   5   19.90    2.80
   0   8   5   22.00    1.90
   0   8  -5   21.90    1.70
   0  -8  -5   23.70    2.30
   0  -8   5   26.10    1.70
   0  -8   5   24.00    1.50
   0  -8   5   23.20    1.60
   0  -8   5   21.70    2.90
   0  -8   5   24.20    2.10
   0  -8   5   24.00    1.80
   0   8   6  335.07   11.90
   0   8   6  351.96   12.40
   0   8   6  331.77   12.00
   0   8   6  340.37   13.10
   0   8   6  288.57   14.70
   0   8   6  357.06   13.20
   0   8  -6  330.77   11.30
   0   8  -6  329.87   13.90
   0  -8   6  308.07   15.10
   0  -8  -6  323.67   13.30
   0  -8   6  319.17   12.90
   0  -8   6  338.77   12.10
   0  -8   6  343.27   11.60
   0   8   7   69.29    3.50
   0   8   7   57.19    5.50
   0   8   7   56.79    3.50
   0   8   7   60.09    3.50
   0   8  -7   57.19    4.70
   0   8   7   65.09    3.80
   0   8   7   66.19    4.40
   0  -8   7   57.79    3.10
   0  -8   7   65.49    4.00
   0  -8   7   56.19    5.50
   0  -8  -7   65.69    4.60
   0   8   8   24.10    3.60
   0   8   8   22.00    2.30
   0   8   8   18.70    2.10
   0   8  -8   21.60    3.60
   0   8   8   20.30    2.10
   0   8   8   22.40    2.10
   0   8   8   19.90    3.40
   0  -8  -8   22.90    3.40
   0  -8   8   23.00    3.70
   0  -8   8   28.00    2.80
   0  -8   8   21.30    3.30
   0  -8   8   23.20    2.10
   0   8   9    8.60    3.10
   0   8   9    3.70    1.90
   0   8  -9    7.60    2.50
   0   8   9    4.60    1.70
   0  -8   9    6.10    3.10
   0  -8   9    5.50    2.10
   0  -8  -9    7.10    2.30
   0  -8   9    4.80    2.60
   0   9   0    1.20    0.30
   0   9   0    0.80    0.30
   0   9   0    1.30    0.40
   0   9   0    1.50    0.40
   0   9   0    1.00    0.30
   0   9   0    0.50    0.30
   0   9   0    1.80    0.60
   0   9   0    1.00    0.30
   0  -9   0    1.20    0.30
   0  -9   0    1.90    0.60
   0  -9   0    1.00    0.30
   0  -9   0    1.30    0.30
   0   9  -1  117.39    4.50
   0   9   1  129.39    5.00
   0   9  -1  121.19    4.60
   0   9  -1  118.19    4.40
   0   9  -1  119.89    4.60
   0   9   1  120.69    4.00
   0   9   1  118.59    4.10
   0   9   1  115.59    4.60
   0   9   1  122.29    4.50
   0   9  -1  118.99    4.60
   0   9  -1  119.99    4.60
   0   9   1  120.39    4.50
   0   9  -1  108.39    4.50
   0   9  -1  117.69    5.50
   0   9   1  120.99    4.50
   0   9  -1  114.89    4.40
   0  -9  -1  114.79    5.00
   0  -9  -1  124.19    4.60
   0  -9   1  118.89    4.50
   0  -9  -1  119.59    4.10
   0  -9  -1  122.99    4.00
   0  -9   1  124.99    5.40
   0  -9   1  122.79    4.40
   0  -9   1  123.09    4.40
   0  -9  -1  118.39    4.50
   0  -9   1  122.29    4.50
   0  -9   1  117.69    4.50
   0   9  -2  494.35   16.60
   0   9  -2  475.65   16.50
   0   9  -2  514.35   16.50
   0   9   2  481.05   16.30
   0   9   2  502.05   16.70
   0   9  -2  483.95   16.60
   0   9   2  507.85   15.90
   0   9  -2  496.35   16.40
   0   9  -2  471.55   16.50
   0   9   2  508.45   16.50
   0   9   2  485.55   17.00
   0   9   2  491.45   16.30
   0   9  -2  506.15   16.90
   0   9   2  509.25   16.00
   0  -9  -2  484.45   16.00
   0  -9  -2  505.05   16.70
   0  -9   2  490.65   16.80
   0  -9   2  487.55   16.60
   0  -9   2  510.95   18.20
   0  -9   2  490.75   16.60
   0  -9   2  510.25   16.50
   0  -9   2  508.45   16.20
   0  -9  -2  513.75   16.90
   0  -9   2  481.55   16.40
   0   9  -3    9.20    0.90
   0   9   3   10.30    0.80
   0   9   3   10.90    1.10
   0   9   3   10.30    0.80
   0   9   3   11.90    0.80
   0   9   3    9.00    1.10
   0   9   3   11.50    1.10
   0   9  -3   10.90    0.90
   0   9  -3   10.60    1.70
   0   9  -3    8.60    1.00
   0   9  -3   10.60    0.90
   0   9  -3    9.10    0.90
   0  -9   3    8.90    1.60
   0  -9  -3   10.50    1.10
   0  -9   3   13.40    1.10
   0  -9   3    9.50    1.00
   0  -9   3    9.20    1.00
   0  -9   3   12.20    0.90
   0  -9  -3   14.00    1.80
   0  -9   3    9.70    1.50
   0  -9   3   12.00    1.00
   0   9   4    7.60    1.00
   0   9   4    7.70    0.70
   0   9   4    7.40    0.50
   0   9   4    6.30    1.10
   0   9  -4    8.40    1.70
   0   9  -4    7.10    1.00
   0   9  -4    6.80    2.00
   0   9   4    7.50    0.80
   0   9   4    7.20    1.20
   0   9  -4    6.70    1.00
   0   9  -4    5.30    1.10
   0  -9   4    7.80    1.20
   0  -9   4    9.10    1.00
   0  -9  -4    5.70    1.30
   0  -9   4    7.20    1.00
   0  -9   4    9.00    1.50
   0  -9   4    7.00    0.80
   0  -9   4    6.50    1.90
   0  -9   4    8.10    1.20
   0   9  -5    0.60    0.60
   0   9   5    0.40    0.70
   0   9   5    1.50    0.60
   0   9  -5    0.80    0.90
   0   9  -5    1.00    0.50
   0   9   5   -0.20    0.50
   0   9   5    0.90    0.50
   0  -9   5    0.50    1.00
   0  -9   5    2.30    1.00
   0  -9   5    0.60    0.40
   0  -9   5    0.70    0.50
   0  -9   5    1.40    0.60
   0  -9  -5    2.50    1.00
   0  -9   5    1.30    0.50
   0   9   6    5.20    1.50
   0   9  -6    6.50    1.80
   0   9   6    4.80    2.10
   0   9  -6    5.80    0.90
   0   9   6    5.70    1.20
   0   9   6    6.70    1.40
   0   9   6    4.00    1.10
   0   9   6    6.80    1.20
   0  -9   6    8.20    1.30
   0  -9   6    5.80    1.10
   0  -9   6    4.80    1.30
   0  -9   6    5.50    2.20
   0  -9  -6    8.00    1.80
   0   9   7    1.20    0.80
   0   9   7    2.00    0.80
   0   9   7    1.70    1.60
   0   9   7    3.20    1.40
   0   9   7    2.00    0.80
   0   9   7    0.10    0.90
   0   9  -7    0.80    1.50
   0  -9   7    1.70    1.20
   0  -9   7    0.90    0.90
   0  -9   7    1.30    1.60
   0  -9   7   -0.40    0.60
   0  -9  -7    0.10    1.00
   0   9  -8   11.00    2.50
   0   9   8    8.00    2.70
   0   9   8   12.60    1.90
   0   9   8    5.80    1.90
   0   9   8    8.90    1.90
   0   9   8   12.70    1.90
   0   9   8   11.50    1.80
   0  -9   8   10.70    3.30
   0  -9  -8   13.10    2.80
   0  -9   8    8.50    1.70
   0  -9   8    8.90    2.10
   0  -9   8   11.50    2.40
   0   9   9   25.00    4.20
   0   9   9   19.30    3.80
   0   9  -9   19.90    3.80
   0  -9   9   20.10    5.00
   0  -9   9   29.40    3.20
   0  -9   9   24.90    4.30
   0  -9  -9   26.30    3.90
   0  10   0  976.50   31.70
   0  10   0  962.40   31.80
   0  10   0  970.50   31.80
   0  10   0  985.50   31.80
   0  10   0  981.40   31.70
   0  10   0  970.20   31.90
   0  10   0  959.10   31.90
   0  10   0  979.50   31.90
   0  10   0 1034.50   32.70
   0 -10   0 1005.30   31.80
   0 -10   0 1004.10   31.80
   0 -10   0  984.80   31.80
   0  10  -1   33.60    1.80
   0  10   1   37.10    1.80
   0  10  -1   38.40    2.00
   0  10  -1   35.10    2.60
   0  10   1   35.80    1.50
   0  10   1   41.10    2.30
   0  10  -1   34.00    1.90
   0  10   1   37.30    1.40
   0  10   1   36.70    1.90
   0  10  -1   37.50    1.80
   0  10  -1   40.90    2.00
   0  10  -1   37.20    1.80
   0  10   1   36.30    1.80
   0  10   1   37.20    1.80
   0  10  -1   34.30    1.90
   0  10   1   38.70    2.00
   0 -10   1   39.70    1.90
   0 -10   1   40.10    1.80
   0 -10   1   36.30    1.70
   0 -10   1   35.20    1.80
   0 -10   1   41.10    2.60
   0 -10  -1   38.40    2.30
   0 -10  -1   36.50    1.80
   0 -10  -1   36.10    1.90
   0 -10  -1   38.50    1.50
   0 -10  -1   38.50    1.40
   0 -10   1   36.80    1.90
   0  10  -2 1122.29   36.40
   0  10  -2 1093.19   36.40
   0  10   2 1136.69   35.70
   0  10   2 1152.58   36.60
   0  10  -2 1121.39   36.70
   0  10   2 1100.59   36.10
   0  10   2 1100.69   36.30
   0  10  -2 1101.19   36.40
   0  10  -2 1132.09   36.30
   0  10   2 1125.69   36.90
   0  10  -2 1130.69   36.20
   0  10   2 1170.08   35.60
   0  10   2 1151.88   36.10
   0  10  -2 1101.99   36.30
   0  10  -2 1017.90   38.00
   0 -10   2 1135.99   38.00
   0 -10  -2 1148.09   36.70
   0 -10  -2 1132.99   35.70
   0 -10   2 1108.59   36.20
   0 -10   2 1157.68   36.30
   0 -10   2 1149.89   36.00
   0 -10   2 1135.39   36.40
   0 -10   2 1090.59   36.50
   0 -10  -2 1131.59   36.40
   0 -10   2 1111.99   36.40
   0  10   3    1.00    0.30
   0  10   3    1.40    0.30
   0  10   3    0.80    0.50
   0  10  -3    1.10    0.40
   0  10   3    1.20    0.40
   0  10   3    0.80    0.30
   0  10  -3    0.90    0.40
   0  10   3    0.20    0.40
   0  10  -3    0.60    0.40
   0  10  -3    0.40    0.40
   0  10   3    0.60    0.50
   0 -10   3    0.80    0.40
   0 -10  -3    0.90    0.50
   0 -10   3    2.00    1.10
   0 -10   3    0.70    0.50
   0 -10   3    1.00    0.40
   0 -10   3    0.70    0.40
   0 -10  -3    1.10    0.60
   0 -10   3    1.60    0.60
   0  10  -4  840.62   29.30
   0  10   4  855.51   29.00
   0  10  -4  858.81   29.30
   0  10   4  917.31   28.90
   0  10  -4  907.31   29.60
   0  10   4  903.11   28.60
   0  10  -4  873.61   28.60
   0  10  -4  917.31   30.70
   0  10   4  900.11   28.70
   0  10   4  910.01   29.80
   0  10   4  902.11   29.50
   0 -10   4  894.71   28.90
   0 -10   4  910.01   29.30
   0 -10  -4  894.51   30.30
   0 -10   4  857.21   30.00
   0 -10   4  923.91   29.50
   0 -10   4  912.21   29.70
   0 -10   4  907.71   29.40
   0 -10   4  869.11   32.40
   0  10  -5    1.60    1.00
   0  10   5    1.20    0.50
   0  10   5   -0.10    0.50
   0  10  -5   -0.40    0.50
   0  10   5    1.20    0.50
   0  10  -5    0.40    0.50
   0 -10   5    1.10    0.60
   0 -10   5    1.30    0.50
   0 -10   5    3.20    0.80
   0 -10   5   -0.10    0.40
   0 -10  -5    0.50    0.60
   0 -10   5    0.70    1.10
   0 -10   5   -0.40    0.60
   0  10   6    1.40    1.10
   0  10   6    1.40    1.80
   0  10   6    2.90    0.80
   0  10   6    3.20    1.10
   0  10   6    3.40    1.10
   0  10  -6    2.20    1.30
   0  10   6    3.30    1.00
   0 -10   6    3.00    1.80
   0 -10   6    5.50    1.50
   0 -10   6    3.40    0.90
   0 -10  -6    3.80    1.30
   0  10  -7   21.40    3.60
   0  10  -7   14.90    1.20
   0  10   7   15.20    2.20
   0  10   7   14.70    1.60
   0  10   7   15.90    3.70
   0  10   7   16.40    2.70
   0  10   7   10.80    1.80
   0  10   7   15.60    1.70
   0 -10   7   18.70    2.80
   0 -10   7   15.70    3.70
   0 -10  -7   16.40    2.80
   0  10   8    1.60    1.80
   0  10   8   -0.20    0.90
   0  10   8    2.40    1.80
   0  10   8   -0.50    1.00
   0  10  -8    1.80    1.70
   0  10   8    1.60    1.00
   0 -10   8    2.70    1.10
   0 -10   8    0.20    1.60
   0 -10   8    2.20    1.40
   0 -10   8   -1.20    1.30
   0  10  -9   17.90    3.60
   0  10   9   19.80    3.20
   0  10   9   15.60    2.90
   0 -10  -9   20.60    3.40
   0 -10   9   16.60    2.80
   0 -10   9   18.20    4.30
   0 -10   9   17.30    3.10
   0  11   0    0.20    0.20
   0  11   0    1.20    0.40
   0  11   0    0.10    0.30
   0  11   0    0.50    0.30
   0  11   0    0.30    0.30
   0  11   0    0.20    0.40
   0  11   0    0.70    0.20
   0  11   0    0.50    0.30
   0  11   0    0.40    0.20
   0 -11   0    0.70    0.20
   0 -11   0    0.10    0.20
   0 -11   0    0.10    0.20
   0 -11   0    0.50    0.40
   0 -11   0    0.40    0.20
   0  11  -1    3.20    0.60
   0  11  -1    2.60    0.50
   0  11  -1    2.10    0.60
   0  11  -1    2.50    0.60
   0  11  -1    3.00    0.60
   0  11   1    2.60    0.60
   0  11   1    3.10    0.40
   0  11  -1    1.80    0.50
   0  11   1    3.40    0.60
   0  11   1    2.20    0.30
   0  11  -1    2.40    0.90
   0  11   1    1.70    0.50
   0  11  -1    3.10    0.50
   0  11  -1    3.20    0.70
   0  11   1    2.50    0.60
   0 -11  -1    2.20    0.70
   0 -11   1    3.10    0.60
   0 -11  -1    3.40    0.70
   0 -11   1    4.40    1.10
   0 -11   1    2.70    0.50
   0 -11  -1    4.10    0.70
   0 -11  -1    2.70    0.30
   0 -11  -1    3.00    0.30
   0 -11   1    4.00    0.70
   0  11   2  111.39    4.80
   0  11   2  104.69    4.10
   0  11   2  101.99    4.40
   0  11  -2  104.69    4.30
   0  11  -2  102.49    4.40
   0  11  -2  107.99    4.60
   0  11   2  109.39    3.50
   0  11  -2   98.99    5.60
   0  11   2  107.69    4.20
   0  11  -2  110.79    4.30
   0  11  -2  103.09    4.30
   0  11   2  105.19    4.10
   0  11   2  103.19    3.70
   0  11  -2  102.69    4.10
   0  11  -2  107.29    4.30
   0 -11  -2  103.19    4.30
   0 -11  -2  104.29    3.70
   0 -11   2  106.09    4.10
   0 -11   2  106.79    4.00
   0 -11   2  105.09    5.50
   0 -11   2  108.19    4.50
   0 -11   2  102.39    4.20
   0 -11   2  111.59    4.40
   0 -11  -2   99.99    4.50
   0  11  -3 1357.56   47.80
   0  11  -3 1488.55   47.90
   0  11   3 1486.35   47.90
   0  11   3 1486.55   47.30
   0  11   3 1421.96   48.60
   0  11  -3 1498.95   47.70
   0  11  -3 1472.75   48.00
   0  11  -3 1514.25   47.70
   0  11   3 1485.45   47.20
   0  11   3 1507.55   47.50
   0  11  -3 1462.25   47.70
   0  11   3 1489.85   48.20
   0  11   3 1507.45   47.50
   0 -11  -3 1493.65   48.10
   0 -11   3 1502.95   47.40
   0 -11   3 1476.85   47.70
   0 -11   3 1516.15   48.10
   0 -11   3 1494.25   48.30
   0 -11   3 1466.75   50.19
   0 -11   3 1476.85   48.00
   0 -11   3 1516.75   47.80
   0  11  -4   72.19    3.50
   0  11   4   74.69    3.00
   0  11   4   76.29    3.60
   0  11  -4   77.59    3.10
   0  11   4   72.09    3.10
   0  11  -4   75.69    3.70
   0  11   4   79.69    3.10
   0  11   4   77.29    3.90
   0  11   4   71.79    4.20
   0  11  -4   82.09    4.50
   0  11   4   73.49    3.20
   0  11   4   82.79    3.00
   0  11  -4   79.29    3.20
   0 -11   4   78.89    3.50
   0 -11  -4   80.69    4.20
   0 -11   4   77.49    4.10
   0 -11   4   77.09    3.50
   0 -11   4   73.49    3.10
   0 -11   4   74.99    5.40
   0 -11   4   74.39    3.60
   0  11  -5   61.19    4.10
   0  11   5   57.19    3.20
   0  11  -5   56.89    2.90
   0  11   5   59.69    3.40
   0  11   5   57.99    2.70
   0  11  -5   59.89    3.20
   0  11   5   56.89    2.80
   0 -11   5   65.89    5.20
   0 -11   5   57.89    3.00
   0 -11   5   56.99    3.00
   0 -11   5   62.69    3.80
   0 -11  -5   56.69    3.70
   0 -11   5   57.89    2.60
   0  11   6   69.59    3.40
   0  11  -6   67.49    3.60
   0  11   6   69.99    3.30
   0  11   6   61.79    5.40
   0  11   6   71.49    3.90
   0  11   6   69.09    3.80
   0  11   6   69.99    4.50
   0  11  -6   70.39    4.80
   0 -11   6   71.79    4.40
   0 -11   6   75.79    6.00
   0 -11   6   67.29    3.50
   0 -11  -6   69.69    4.50
   0  11   7    2.90    0.90
   0  11   7    1.80    1.00
   0  11  -7    1.40    1.40
   0  11   7    2.20    1.70
   0  11   7    2.10    0.90
   0  11   7    1.80    0.40
   0  11   7    2.80    0.80
   0  11   7    2.20    1.20
   0 -11   7    0.60    0.90
   0 -11  -7    0.80    1.20
   0 -11   7    1.30    1.90
   0  11   8   11.80    3.30
   0  11   8   12.30    1.80
   0  11   8   14.70    2.30
   0  11   8   10.10    1.90
   0  11   8   12.00    2.00
   0  11  -8   10.60    2.70
   0 -11   8   12.40    1.80
   0 -11   8   10.10    2.40
   0 -11   8   11.00    3.50
   0 -11   8    9.50    2.20
   0  11  -9   23.00    4.00
   0  11   9   26.70    2.80
   0  11   9   23.10    3.90
   0 -11   9   29.80    3.30
   0 -11  -9   31.40    3.50
   0 -11   9   21.50    3.30
   0 -11   9   26.90    5.40
   0  12   0  163.98    6.20
   0  12   0  168.98    6.00
   0  12   0  158.88    6.10
   0  12   0  162.18    6.10
   0  12   0  166.58    6.20
   0  12   0  148.59    6.00
   0  12   0  155.48    6.00
   0  12   0  171.98    7.00
   0  12   0  156.98    5.70
   0 -12   0  154.78    5.80
   0 -12   0  168.68    6.00
   0 -12   0  168.28    6.80
   0 -12   0  167.08    5.70
   0 -12   0  169.68    6.10
   0  12  -1  369.76   12.70
   0  12  -1  375.66   12.70
   0  12   1  365.76   12.50
   0  12  -1  369.96   12.40
   0  12   1  355.26   12.50
   0  12  -1  347.87   12.60
   0  12  -1  356.96   12.50
   0  12   1  360.36   12.60
   0  12   1  332.97   12.40
   0  12   1  358.56   12.40
   0  12  -1  347.27   12.50
   0  12   1  369.76   11.90
   0  12   1  367.66   12.50
   0  12  -1  360.96   12.60
   0  12   1  402.76   13.30
   0  12  -1  331.47   12.40
   0  12  -1  368.56   13.90
   0 -12  -1  376.06   11.90
   0 -12   1  392.86   13.80
   0 -12   1  370.06   12.40
   0 -12   1  353.26   12.50
   0 -12   1  375.76   12.40
   0 -12   1  371.86   12.40
   0 -12  -1  361.96   12.00
   0 -12  -1  381.56   12.70
   0 -12  -1  377.36   13.40
   0 -12  -1  371.26   12.50
   0  12  -2  385.26   15.90
   0  12  -2  387.46   14.10
   0  12   2  411.96   14.30
   0  12   2  415.16   14.00
   0  12   2  399.56   13.90
   0  12   2  429.26   13.20
   0  12  -2  399.26   14.10
   0  12  -2  383.76   14.10
   0  12  -2  425.26   14.20
   0  12  -2  403.86   14.20
   0  12  -2  415.26   14.40
   0  12   2  411.76   14.00
   0  12  -2  405.16   13.90
   0  12   2  411.86   13.40
   0  12   2  437.86   14.80
   0 -12   2  415.66   14.20
   0 -12  -2  410.26   14.20
   0 -12  -2  419.46   13.40
   0 -12   2  429.66   15.80
   0 -12   2  413.66   14.30
   0 -12   2  428.36   13.80
   0 -12  -2  417.66   14.40
   0 -12   2  415.16   14.10
   0 -12   2  424.66   13.90
   0  12  -3   26.20    1.70
   0  12  -3   28.60    1.90
   0  12  -3   27.70    3.00
   0  12   3   31.20    1.70
   0  12   3   28.40    1.80
   0  12  -3   32.00    1.90
   0  12   3   30.40    1.30
   0  12  -3   30.10    2.00
   0  12   3   28.10    2.00
   0  12   3   30.40    2.30
   0  12  -3   29.20    1.90
   0  12   3   30.20    1.70
   0  12  -3   27.30    1.80
   0 -12   3   28.10    2.40
   0 -12   3   30.70    2.90
   0 -12   3   32.40    1.80
   0 -12   3   31.10    2.10
   0 -12   3   33.90    2.00
   0 -12   3   29.40    1.60
   0 -12  -3   33.70    2.10
   0  12  -4  250.27    8.60
   0  12  -4  246.98    8.70
   0  12   4  247.48    8.40
   0  12  -4  239.98    9.10
   0  12  -4  246.78    9.30
   0  12   4  232.88    8.40
   0  12   4  250.27    9.20
   0  12   4  249.88    8.60
   0  12  -4  240.58   10.10
   0  12   4  243.28    8.50
   0  12   4  251.57    8.50
   0 -12   4  238.38   11.40
   0 -12   4  241.88    9.00
   0 -12   4  240.68    9.60
   0 -12  -4  259.77    9.90
   0 -12   4  248.18    8.60
   0 -12   4  243.58    8.90
   0  12   5  145.99    5.50
   0  12   5  137.49    6.80
   0  12   5  151.48    6.40
   0  12  -5  150.48    7.30
   0  12  -5  139.69    7.10
   0  12   5  145.29    5.50
   0  12  -5  152.18    6.20
   0  12   5  153.08    6.20
   0  12   5  142.29    5.60
   0 -12   5  141.29    5.40
   0 -12   5  146.29    8.50
   0 -12   5  143.29    6.70
   0 -12   5  145.49    5.90
   0 -12  -5  135.39    6.70
   0  12   6   13.50    1.50
   0  12   6   15.00    2.00
   0  12   6   12.70    3.10
   0  12  -6   14.30    1.70
   0  12   6   14.30    1.30
   0  12   6   17.20    1.40
   0  12  -6   13.20    1.30
   0  12   6   14.00    2.40
   0  12  -6   19.20    3.10
   0 -12  -6   15.00    2.50
   0 -12   6   17.00    1.60
   0 -12   6   16.80    2.50
   0 -12   6   18.20    3.80
   0  12   7    3.80    2.00
   0  12   7    4.00    1.20
   0  12   7    3.70    1.50
   0  12  -7    3.00    1.20
   0  12  -7    3.30    1.00
   0  12   7    4.60    1.20
   0 -12   7    3.50    3.00
   0 -12   7    5.90    1.60
   0 -12  -7    4.60    1.70
   0  12   8   12.80    3.60
   0  12  -8   15.40    3.10
   0  12   8   17.80    3.40
   0  12   8   14.90    3.10
   0  12   8   13.60    1.90
   0  12   8   18.00    2.00
   0  12   8   17.40    1.80
   0 -12   8   17.30    2.00
   0 -12   8   14.70    2.60
   0 -12   8   15.80    3.10
   0 -12   8   22.00    3.80
   0  13   0    0.50    0.30
   0  13   0    0.00    0.30
   0  13   0    1.60    0.50
   0  13   0    0.40    0.40
   0  13   0    0.70    0.40
   0  13   0    0.60    0.30
   0  13   0    0.30    0.30
   0  13   0    0.70    0.40
   0  13   0    0.30    0.30
   0 -13   0    0.40    0.30
   0 -13   0    0.20    0.40
   0 -13   0    0.50    0.30
   0 -13   0    0.30    0.30
   0  13   1  112.29    4.50
   0  13  -1  104.39    4.60
   0  13  -1   99.99    4.40
   0  13  -1  108.99    4.40
   0  13   1  113.19    4.50
   0  13  -1  113.39    4.60
   0  13  -1   99.29    4.30
   0  13  -1  105.19    5.60
   0  13  -1  110.19    4.40
   0  13  -1  114.89    4.70
   0  13  -1  107.09    4.50
   0  13   1  106.79    4.50
   0  13   1  111.69    4.40
   0  13   1  110.29    3.90
   0  13   1  109.99    4.40
   0  13   1  111.99    4.40
   0 -13   1  101.39    4.40
   0 -13  -1  112.59    3.80
   0 -13   1  115.59    4.40
   0 -13   1  113.09    4.30
   0 -13  -1  111.69    4.40
   0 -13   1  109.29    4.30
   0 -13   1  115.29    5.50
   0 -13  -1  114.49    4.60
   0 -13  -1  109.29    5.20
   0 -13  -1  112.69    4.00
   0  13   2  272.47   10.10
   0  13  -2  250.97    9.40
   0  13   2  263.17    9.30
   0  13  -2  262.27    9.80
   0  13   2  255.87    9.30
   0  13   2  263.37    9.60
   0  13  -2  268.67    9.50
   0  13  -2  262.67    9.30
   0  13  -2  248.28    9.50
   0  13   2  260.57    9.30
   0  13  -2  250.77    9.50
   0  13   2  273.17    8.50
   0  13   2  260.77    8.70
   0 -13  -2  254.37    9.70
   0 -13   2  276.87   11.10
   0 -13   2  258.77    9.10
   0 -13   2  261.97    9.60
   0 -13   2  269.97    9.50
   0 -13  -2  262.87    8.70
   0 -13   2  263.27    9.20
   0 -13   2  278.77    9.50
   0 -13  -2  263.87    9.50
   0  13  -3  260.47    9.40
   0  13   3  264.07    9.40
   0  13  -3  242.88    9.50
   0  13  -3  253.27    9.30
   0  13  -3  230.18   11.50
   0  13  -3  275.37    9.50
   0  13  -3  252.17    9.60
   0  13   3  263.77    9.20
   0  13   3  259.87    9.20
   0  13  -3  254.97    9.60
   0  13   3  260.37   10.10
   0  13   3  261.27    9.70
   0  13   3  274.27    8.50
   0 -13   3  264.27    9.00
   0 -13   3  261.97    9.80
   0 -13   3  268.17    9.30
   0 -13  -3  269.07    9.70
   0 -13  -3  254.27    9.90
   0 -13   3  260.77   11.50
   0 -13   3  261.17    9.60
   0  13  -4  101.49    4.60
   0  13   4   94.39    3.80
   0  13  -4   96.99    4.50
   0  13   4  101.79    4.80
   0  13   4  101.79    4.50
   0  13   4  103.69    3.80
   0  13   4  101.39    4.00
   0  13   4  101.69    4.00
   0  13   4  100.69    3.80
   0  13  -4  105.09    4.20
   0  13  -4  101.29    4.10
   0 -13   4  100.89    6.40
   0 -13   4  102.79    4.30
   0 -13   4  103.29    4.00
   0 -13   4   99.79    4.40
   0 -13   4   95.59    4.90
   0  13   5   25.80    1.30
   0  13   5   27.90    1.30
   0  13   5   24.10    2.50
   0  13  -5   31.30    2.90
   0  13   5   24.40    2.00
   0  13   5   27.20    1.60
   0  13   5   25.30    1.50
   0  13   5   27.10    2.20
   0  13  -5   26.60    1.90
   0  13   5   25.10    1.50
   0 -13   5   27.30    1.60
   0 -13   5   22.90    2.30
   0 -13   5   26.00    3.40
   0 -13   5   26.20    1.90
   0  13   6    2.40    0.70
   0  13  -6    2.10    0.90
   0  13   6    1.20    0.90
   0  13   6    2.90    0.60
   0  13   6    2.00    0.70
   0  13   6    2.80    1.10
   0  13  -6    3.80    1.50
   0  13  -6    1.60    0.70
   0  13   6    5.10    1.60
   0 -13   6    2.20    0.90
   0 -13   6    3.20    1.20
   0 -13  -6    3.10    1.40
   0 -13   6    3.20    1.80
   0  13   7   87.19    3.40
   0  13   7   88.59    4.80
   0  13   7   86.39    4.60
   0  13   7   79.09    6.60
   0  13   7   89.39    4.20
   0  13  -7   85.89    5.90
   0  13   7   85.69    3.90
   0  13   7   92.09    5.60
   0 -13   7   94.19   10.60
   0 -13  -7   85.99    5.40
   0 -13   7  100.39    5.60
   0  13   8   46.00    3.40
   0  13  -8   49.20    8.00
   0  13   8   38.60    2.80
   0  13   8   40.40    3.90
   0  13   8   35.10    4.70
   0  13   8   47.60    3.30
   0  13   8   44.30    3.10
   0 -13   8   47.00    4.00
   0 -13   8   54.09    5.60
   0 -13  -8   46.70    4.30
   0 -13   8   46.70    4.00
   0  14   0   69.99    3.90
   0  14   0   58.69    3.00
   0  14   0   62.09    3.00
   0  14   0   66.39    3.00
   0  14   0   63.79    3.10
   0  14   0   62.49    3.00
   0  14   0   67.29    3.00
   0  14   0   59.89    2.70
   0  14   0   61.89    3.00
   0 -14   0   63.29    2.70
   0 -14   0   66.49    2.70
   0 -14   0   72.39    3.10
   0 -14   0   68.59    3.80
   0 -14   0   68.09    3.00
   0  14  -1  573.64   19.10
   0  14  -1  543.95   19.10
   0  14   1  565.84   19.00
   0  14   1  554.94   19.00
   0  14   1  629.84   19.90
   0  14  -1  514.65   18.80
   0  14  -1  561.24   19.20
   0  14   1  551.64   18.20
   0  14  -1  547.65   18.90
   0  14   1  543.65   19.00
   0  14   1  567.14   18.90
   0  14  -1  561.34   19.10
   0  14   1  559.34   18.90
   0  14  -1  546.55   20.50
   0  14  -1  571.94   18.90
   0  14   1  557.04   18.90
   0 -14  -1  574.04   18.90
   0 -14   1  567.34   18.80
   0 -14   1  571.34   18.80
   0 -14   1  612.84   20.40
   0 -14   1  523.15   18.90
   0 -14  -1  586.14   19.10
   0 -14  -1  583.94   18.50
   0 -14   1  572.24   18.80
   0 -14   1  568.34   18.80
   0 -14  -1  576.14   20.00
   0  14   2   12.90    0.60
   0  14   2   11.40    0.70
   0  14  -2   12.90    1.20
   0  14   2   14.00    1.40
   0  14  -2   10.60    1.10
   0  14   2   11.50    1.10
   0  14  -2   13.40    1.20
   0  14   2   10.70    1.20
   0  14  -2   11.40    1.10
   0  14  -2   12.40    1.70
   0  14  -2   12.30    1.90
   0  14   2   11.60    1.10
   0  14  -2   13.30    1.20
   0  14   2   13.00    1.10
   0  14  -2   12.60    1.20
   0 -14  -2   11.50    0.70
   0 -14   2   12.00    1.20
   0 -14   2   12.50    1.00
   0 -14  -2   13.10    1.20
   0 -14   2   12.80    1.80
   0 -14   2   12.20    1.10
   0 -14   2   11.50    1.00
   0 -14  -2   12.10    1.20
   0  14  -3  468.95   16.70
   0  14  -3  483.45   16.70
   0  14   3  475.95   16.50
   0  14  -3  476.75   16.50
   0  14   3  477.45   15.90
   0  14   3  480.65   15.40
   0  14  -3  488.85   16.40
   0  14   3  481.85   16.90
   0  14   3  472.25   16.30
   0  14   3  486.05   16.30
   0  14  -3  468.65   16.50
   0  14   3  491.95   17.30
   0 -14   3  480.25   16.60
   0 -14  -3  472.95   17.00
   0 -14  -3  481.15   16.70
   0 -14   3  499.65   16.40
   0 -14   3  503.05   20.30
   0 -14   3  482.95   16.10
   0  14   4    6.20    1.20
   0  14  -4    6.90    1.10
   0  14   4    5.50    0.90
   0  14   4    5.80    0.70
   0  14  -4    5.50    1.00
   0  14  -4    6.70    1.30
   0  14  -4    5.00    1.10
   0  14  -4    4.90    1.00
   0  14   4    5.20    0.60
   0  14   4    4.90    1.10
   0  14   4    4.60    0.80
   0 -14   4    4.00    1.60
   0 -14  -4    5.70    1.20
   0 -14   4    4.00    1.10
   0 -14   4    7.00    0.70
   0 -14   4    4.70    0.90
   0  14   5   30.40    1.70
   0  14   5   31.70    2.40
   0  14  -5   24.80    2.60
   0  14   5   30.30    2.20
   0  14  -5   30.20    2.10
   0  14   5   28.60    2.10
   0  14  -5   28.90    2.40
   0  14   5   27.20    1.60
   0  14   5   28.10    1.50
   0  14   5   26.70    1.60
   0 -14   5   32.70    2.10
   0 -14   5   30.60    2.60
   0 -14   5   32.30    3.80
   0 -14   5   27.80    1.70
   0  14   6    3.90    0.90
   0  14  -6    5.30    1.80
   0  14  -6    4.30    1.00
   0  14   6    6.30    1.30
   0  14   6    4.40    1.30
   0  14   6    4.10    0.70
   0  14  -6    6.30    1.40
   0  14   6    3.90    1.50
   0  14   6    5.60    1.00
   0 -14   6    5.40    2.20
   0 -14   6    4.20    1.00
   0  14  -7   18.70    3.20
   0  14   7   12.50    3.20
   0  14   7   15.50    1.10
   0  14   7   14.20    2.00
   0  14   7   13.70    2.70
   0  14   7   17.30    1.40
   0  14   7   12.30    2.00
   0  14   7   16.10    1.40
   0 -14   7   20.00    1.90
   0 -14   7   16.10    2.60
   0 -14   7   21.60    3.60
   0  14   8    2.20    1.30
   0  14   8    2.40    1.20
   0  14   8   -0.30    1.40
   0  14   8    1.30    2.10
   0 -14   8   -0.20    1.70
   0 -14   8    3.50    2.30
   0 -14   8    2.30    1.40
   0  15   0    0.80    0.60
   0  15   0    1.10    0.50
   0  15   0   -0.10    0.30
   0  15   0    0.70    0.40
   0  15   0    0.50    0.30
   0  15   0    0.80    0.40
   0  15   0    0.70    0.40
   0  15   0    0.40    0.40
   0  15   0    1.00    0.40
   0 -15   0    1.20    0.40
   0 -15   0    0.70    0.30
   0 -15   0    0.80    0.40
   0 -15   0    0.80    0.30
   0 -15   0    0.20    0.50
   0  15  -1 1240.28   42.50
   0  15  -1 1253.47   42.50
   0  15  -1 1254.67   42.40
   0  15   1 1416.56   43.50
   0  15  -1 1326.67   45.00
   0  15   1 1300.87   42.50
   0  15   1 1330.27   42.40
   0  15   1 1280.67   42.40
   0  15  -1 1290.77   42.30
   0  15  -1 1283.27   42.60
   0  15   1 1231.38   41.80
   0  15  -1 1306.57   42.70
   0  15   1 1265.67   42.50
   0  15   1 1290.87   42.50
   0  15  -1 1200.58   42.20
   0  15  -1 1292.27   42.60
   0 -15  -1 1281.07   41.80
   0 -15   1 1309.87   42.20
   0 -15   1 1410.26   43.00
   0 -15   1 1405.16   44.00
   0 -15  -1 1374.16   41.60
   0 -15  -1 1286.97   42.40
   0 -15   1 1345.97   42.30
   0 -15   1 1318.57   42.30
   0 -15  -1 1338.37   43.60
   0 -15   1 1314.27   42.30
   0 -15  -1 1356.66   43.20
   0  15  -2    4.60    0.90
   0  15  -2    3.00    0.70
   0  15  -2    4.90    1.10
   0  15   2    5.90    1.00
   0  15  -2    5.20    1.00
   0  15  -2    5.10    1.00
   0  15   2    6.90    1.20
   0  15  -2    4.00    0.90
   0  15   2    6.50    1.10
   0  15   2    5.00    0.40
   0  15   2    6.10    0.80
   0  15   2    5.40    1.00
   0  15  -2    6.10    1.70
   0  15  -2    6.00    1.10
   0  15   2    6.00    1.30
   0  15   2    4.90    0.90
   0 -15  -2    5.00    1.30
   0 -15   2    5.80    1.60
   0 -15  -2    5.20    1.10
   0 -15   2    4.20    0.70
   0 -15  -2    4.80    0.50
   0 -15   2    5.50    1.10
   0 -15   2    5.50    1.00
   0 -15   2    5.00    0.90
   0 -15  -2    6.10    1.10
   0  15   3  601.44   19.70
   0  15   3  580.84   19.60
   0  15  -3  587.34   19.90
   0  15  -3  584.94   20.10
   0  15   3  609.84   20.70
   0  15   3  568.24   18.90
   0  15   3  581.94   19.80
   0  15  -3  556.24   20.00
   0  15  -3  584.44   19.70
   0 -15  -3  598.34   20.70
   0 -15   3  579.34   19.40
   0 -15   3  577.24   20.20
   0 -15   3  586.44   19.60
   0 -15   3  596.34   22.20
   0  15   4   12.70    1.60
   0  15   4   10.30    0.70
   0  15  -4   11.50    1.50
   0  15   4    9.70    1.00
   0  15  -4   10.50    1.10
   0  15   4    8.00    1.40
   0  15  -4    9.20    1.70
   0  15   4    8.00    0.90
   0  15   4   11.90    1.70
   0  15  -4   11.20    1.40
   0  15   4    9.70    0.70
   0  15  -4   13.60    1.80
   0 -15   4    7.70    0.80
   0 -15   4   12.60    2.80
   0 -15  -4   12.00    1.70
   0 -15   4    9.20    1.30
   0 -15   4    9.20    1.60
   0  15  -5  289.67   10.90
   0  15   5  302.17   10.00
   0  15  -5  278.97    9.80
   0  15   5  288.37   11.30
   0  15   5  292.07    9.80
   0  15   5  286.67   10.40
   0  15   5  287.27    9.90
   0  15   5  302.87   11.60
   0  15   5  284.37    9.90
   0  15  -5  297.87   11.10
   0  15  -5  287.57   12.20
   0  15  -5  283.57    9.80
   0 -15   5  291.67   11.60
   0 -15   5  298.77   13.90
   0 -15   5  293.97   10.60
   0 -15   5  280.57   10.10
   0  15   6   19.10    1.40
   0  15   6   20.50    1.40
   0  15   6   19.40    1.40
   0  15   6   20.30    1.90
   0  15  -6   19.70    2.00
   0  15   6   21.60    2.10
   0  15  -6   18.20    2.10
   0  15   6   22.60    1.50
   0  15  -6   24.50    3.50
   0 -15   6   23.10    3.50
   0 -15   6   22.30    1.90
   0  15  -7  205.88   10.30
   0  15   7  175.08   10.90
   0  15   7  188.88    7.40
   0  15   7  193.58    7.30
   0  15   7  202.88    8.30
   0  15   7  200.08    7.10
   0  15   7  198.08    8.70
   0 -15   7  199.08    9.30
   0 -15   7  204.38    7.90
   0 -15   7  200.58   11.70
   0  15   8   16.00    3.90
   0  15   8   16.60    2.50
   0  15   8   18.80    2.60
   0  15   8   19.70    3.50
   0 -15   8   20.00    3.30
   0 -15   8   18.90    4.30
   0 -15   8   19.40    3.20
   0  16   0  411.56   14.00
   0  16   0  395.76   14.10
   0  16   0  407.56   14.10
   0  16   0  400.96   14.10
   0  16   0  389.76   13.50
   0  16   0  385.16   14.50
   0  16   0  399.26   14.20
   0  16   0  435.06   15.40
   0  16   0  368.66   13.90
   0 -16   0  420.96   13.50
   0 -16   0  413.56   13.60
   0 -16   0  383.76   13.90
   0 -16   0  423.26   14.00
   0  16   1   34.10    2.10
   0  16  -1   35.90    2.20
   0  16   1   38.50    2.70
   0  16   1   35.20    2.20
   0  16  -1   31.50    2.20
   0  16   1   36.50    2.20
   0  16  -1   34.00    2.10
   0  16   1   36.60    2.10
   0  16  -1   33.10    2.10
   0  16   1   38.30    2.20
   0  16  -1   33.60    3.00
   0  16   1   34.20    2.00
   0  16  -1   36.00    2.30
   0  16   1   35.90    2.10
   0  16  -1   37.70    2.10
   0 -16  -1   37.40    2.20
   0 -16   1   36.60    2.10
   0 -16  -1   37.20    2.10
   0 -16   1   35.60    2.00
   0 -16   1   39.90    3.00
   0 -16  -1   38.60    1.60
   0 -16  -1   34.70    2.70
   0 -16  -1   36.10    1.70
   0 -16   1   35.50    2.00
   0 -16   1   35.70    2.00
   0 -16   1   36.70    2.10
   0  16   2   14.90    1.30
   0  16  -2   13.00    1.80
   0  16  -2   16.50    1.40
   0  16  -2   13.50    2.00
   0  16  -2   13.80    1.30
   0  16   2   12.50    1.20
   0  16  -2   12.60    1.30
   0  16   2   14.40    1.40
   0  16  -2   14.90    1.40
   0  16   2   14.50    1.30
   0  16  -2   15.10    1.30
   0  16  -2   15.60    1.30
   0  16   2   13.10    1.20
   0  16   2   11.60    1.20
   0  16   2   13.80    1.60
   0  16   2   12.70    0.70
   0 -16  -2   14.00    1.30
   0 -16   2   16.10    2.10
   0 -16   2   15.00    1.30
   0 -16  -2   12.40    1.70
   0 -16  -2   12.50    1.70
   0 -16   2   12.80    1.10
   0 -16   2   14.70    1.20
   0 -16   2   14.20    1.40
   0 -16  -2   14.90    0.90
   0  16  -3   61.29    3.30
   0  16   3   58.99    3.30
   0  16   3   57.89    3.00
   0  16  -3   50.19    3.00
   0  16  -3   60.09    3.00
   0  16   3   55.59    2.20
   0  16   3   56.99    2.90
   0  16  -3   58.49    3.50
   0  16   3   56.79    2.90
   0  16  -3   54.59    3.00
   0  16   3   58.59    4.10
   0 -16   3   56.69    2.70
   0 -16  -3   54.09    3.10
   0 -16   3   53.09    3.20
   0 -16   3   61.89    2.90
   0 -16   3   61.29    4.50
   0  16  -4    8.00    1.20
   0  16   4    7.60    1.60
   0  16  -4    9.50    1.40
   0  16   4    7.60    1.30
   0  16   4    6.20    0.50
   0  16  -4    7.70    1.50
   0  16  -4    7.90    1.30
   0  16   4    7.50    1.10
   0  16  -4    7.20    1.30
   0  16   4    7.00    1.10
   0  16   4    9.30    1.70
   0 -16   4    6.70    2.20
   0 -16   4    7.90    1.70
   0 -16  -4    8.60    1.50
   0 -16   4    7.00    1.20
   0 -16   4    7.30    0.80
   0  16   5  107.69    4.40
   0  16   5  103.59    4.20
   0  16   5  105.39    3.90
   0  16   5  100.89    4.80
   0  16  -5  101.99    4.10
   0  16   5  107.99    5.30
   0  16  -5  101.09    5.10
   0  16   5  100.39    4.20
   0  16   5   99.89    3.90
   0  16  -5  111.19    5.00
   0  16   5  107.19    4.00
   0 -16   5  100.29    4.20
   0 -16   5  105.49    5.50
   0 -16   5  105.69    4.60
   0 -16   5  106.49    7.20
   0  16  -6  116.49    5.20
   0  16   6  109.49    5.20
   0  16   6  111.99    5.70
   0  16   6  115.99    4.40
   0  16   6  102.39    4.60
   0  16   6  111.89    4.40
   0  16   6  113.99    4.50
   0  16  -6  102.99    6.50
   0 -16   6  129.99    8.40
   0 -16   6  110.29    6.30
   0  16  -7   17.20    3.00
   0  16   7   19.60    3.40
   0  16   7   18.00    1.40
   0  16   7   20.00    1.50
   0  16   7   16.20    2.20
   0  16   7   18.70    1.40
   0  16   7   17.30    3.10
   0 -16   7   25.00    4.00
   0 -16   7   17.30    1.90
   0 -16   7   22.40    2.60
   0  16   8    1.40    1.20
   0  16   8    0.20    1.20
   0  16   8    0.10    1.90
   0  16  -8   -0.70    1.80
   0  16   8   -0.10    2.00
   0 -16   8    0.60    1.70
   0 -16   8    1.30    2.20
   0 -16   8   -0.40    1.70
   0  17   0    0.80    0.50
   0  17   0    0.30    0.50
   0  17   0    0.60    0.40
   0  17   0    0.30    0.40
   0  17   0    0.90    0.50
   0  17   0    0.90    0.50
   0  17   0    0.30    0.50
   0  17   0    0.70    0.70
   0 -17   0    1.00    0.50
   0 -17   0    1.10    0.50
   0 -17   0    1.90    0.50
   0 -17   0    1.00    0.40
   0 -17   0    0.30    0.60
   0  17  -1    1.50    0.60
   0  17   1    0.30    1.00
   0  17   1    0.90    0.50
   0  17   1    2.00    0.80
   0  17   1    1.10    0.50
   0  17   1    0.50    0.30
   0  17   1    1.30    0.50
   0  17  -1   -0.20    0.40
   0  17   1    0.60    0.60
   0  17  -1    1.10    0.90
   0  17  -1    0.70    0.50
   0  17  -1    0.40    0.50
   0  17  -1    0.30    0.40
   0  17   1    2.00    0.60
   0  17  -1    1.10    0.50
   0 -17  -1    1.30    0.60
   0 -17  -1    0.70    0.40
   0 -17   1    0.90    0.80
   0 -17   1    0.40    0.40
   0 -17   1    0.50    0.50
   0 -17   1    0.10    0.30
   0 -17   1    0.10    0.40
   0 -17  -1    0.60    0.40
   0 -17  -1    0.80    0.30
   0 -17  -1    1.10    0.80
   0 -17   1    1.20    0.50
   0  17   2  696.53   23.30
   0  17   2  738.83   24.40
   0  17   2  740.83   24.50
   0  17  -2  737.33   24.80
   0  17  -2  733.53   24.40
   0  17  -2  722.83   24.70
   0  17   2  745.23   24.50
   0  17   2  721.63   24.50
   0  17  -2  702.13   24.60
   0 -17  -2  755.12   24.00
   0 -17   2  729.93   24.50
   0 -17   2  758.12   24.30
   0 -17  -2  711.73   24.50
   0 -17   2  741.53   24.20
   0  17  -3  100.89    5.20
   0  17   3  110.09    4.60
   0  17  -3  103.99    4.90
   0  17   3  105.89    4.60
   0  17  -3  109.39    4.80
   0  17  -3  100.19    5.20
   0  17  -3  104.79    4.90
   0  17  -3  109.49    4.60
   0  17   3  107.19    4.70
   0  17   3  105.69    5.00
   0  17   3  116.89    5.50
   0  17   3  104.79    3.80
   0  17   3  101.99    5.00
   0 -17   3  115.99    5.10
   0 -17   3  101.99    4.30
   0 -17   3  105.19    4.50
   0 -17   3  108.29    6.40
   0 -17  -3   97.99    4.80
   0  17   4   15.80    1.30
   0  17  -4   13.80    1.50
   0  17  -4   15.40    1.50
   0  17  -4   12.00    1.80
   0  17  -4   16.40    1.50
   0  17  -4   16.30    1.60
   0  17   4   10.30    1.70
   0  17   4   15.70    1.40
   0  17   4   15.60    1.90
   0  17   4   14.70    1.50
   0 -17   4   15.80    2.60
   0 -17   4   14.40    1.20
   0 -17   4   14.00    1.40
   0 -17  -4   10.40    1.80
   0 -17   4   19.00    2.00
   0  17   5   20.10    1.60
   0  17  -5   19.00    1.90
   0  17   5   20.00    1.50
   0  17  -5   20.70    3.20
   0  17   5   17.00    1.00
   0  17  -5   18.70    1.40
   0  17   5   18.50    2.00
   0  17  -5   17.80    1.80
   0  17   5   17.70    1.70
   0  17  -5   19.20    1.50
   0  17   5   19.40    1.40
   0 -17   5   20.70    1.70
   0 -17   5   19.00    2.10
   0 -17   5   24.20    3.20
   0  17   6   16.00    1.30
   0  17  -6    9.60    2.30
   0  17   6   13.40    2.10
   0  17  -6   15.10    1.90
   0  17   6   14.30    1.60
   0 -17   6   17.70    2.70
   0 -17   6   14.00    2.00
   0  17  -7    8.10    2.30
   0  17   7    3.60    1.60
   0  17   7    5.60    1.00
   0  17   7    5.10    1.00
   0  17   7    5.40    1.50
   0  17   7    3.10    2.20
   0  17   7    4.80    1.30
   0 -17   7    3.70    2.50
   0 -17   7    4.90    1.10
   0 -17   7    6.60    1.70
   0  17  -8   21.70    3.90
   0  17   8   15.90    4.00
   0  17   8   18.90    3.40
   0  17   8   23.10    2.90
   0  17   8   19.60    2.80
   0 -17   8   24.00    4.10
   0  18   0  199.08    8.20
   0  18   0  213.78    8.10
   0  18   0  222.28    9.50
   0  18   0  216.38    8.40
   0  18   0  201.08    8.10
   0  18   0  217.98    8.20
   0  18   0  221.68    8.20
   0  18   0  208.18    8.20
   0  18   0  198.38    7.60
   0 -18   0  217.88    8.10
   0 -18   0  232.68    9.40
   0 -18   0  221.48    7.50
   0 -18   0  212.98    7.70
   0 -18   0  204.98    8.00
   0  18   1   10.80    1.50
   0  18   1    9.20    1.40
   0  18   1   10.20    1.10
   0  18  -1   13.50    1.80
   0  18  -1    9.50    1.40
   0  18   1    9.90    0.80
   0  18  -1   12.90    1.20
   0  18  -1   10.60    1.40
   0  18  -1    9.80    1.60
   0  18   1   11.60    1.20
   0  18  -1    9.90    1.10
   0  18   1    9.30    1.40
   0  18   1   12.90    1.70
   0  18   1   10.00    1.40
   0  18  -1   11.00    1.60
   0 -18  -1    9.00    0.80
   0 -18   1   10.80    1.10
   0 -18   1   10.00    1.60
   0 -18   1    9.50    1.00
   0 -18   1   10.80    1.10
   0 -18  -1    9.30    1.30
   0 -18  -1   11.50    1.70
   0 -18   1   10.40    1.40
   0 -18  -1   10.60    0.80
   0 -18   1   11.20    1.10
   0 -18  -1    9.70    1.40
   0  18  -2  797.42   27.60
   0  18   2  800.72   27.20
   0  18   2  837.42   27.30
   0  18  -2  797.52   27.30
   0  18  -2  827.32   27.80
   0  18  -2  772.02   27.30
   0  18   2  832.62   27.20
   0  18   2  806.32   27.40
   0  18  -2  822.22   28.20
   0  18   2  886.01   28.40
   0  18   2  841.02   27.60
   0  18  -2  818.22   27.10
   0  18   2  762.32   26.00
   0 -18   2  908.81   29.60
   0 -18   2  850.81   27.50
   0 -18  -2  817.72   27.30
   0 -18   2  776.32   27.20
   0 -18  -2  716.83   28.40
   0 -18   2  846.22   27.10
   0 -18   2  812.82   27.30
   0  18   3   14.60    1.40
   0  18   3   14.80    0.80
   0  18   3   17.10    1.90
   0  18  -3   12.90    1.30
   0  18  -3   13.30    1.50
   0  18  -3   17.50    1.90
   0  18   3   16.10    1.50
   0  18   3   17.10    1.50
   0  18   3   16.00    1.70
   0  18   3   15.60    1.40
   0  18  -3   15.10    1.50
   0  18  -3   15.50    1.60
   0 -18  -3   15.20    1.60
   0 -18   3   18.60    1.80
   0 -18  -3   15.20    0.80
   0 -18   3   16.40    1.40
   0 -18   3   15.70    2.30
   0 -18   3   13.80    1.20
   0  18   4  999.10   33.80
   0  18  -4 1056.69   35.00
   0  18  -4 1043.20   34.10
   0  18   4  999.10   32.80
   0  18   4 1036.00   34.20
   0  18   4 1008.50   33.80
   0  18  -4 1036.90   34.10
   0  18  -4 1034.00   34.50
   0  18   4 1021.20   33.80
   0  18   4 1035.00   34.70
   0 -18   4  999.60   33.90
   0 -18   4 1033.00   37.30
   0 -18   4 1064.69   33.90
   0 -18   4 1027.00   34.70
   0  18  -5   25.80    1.80
   0  18   5   23.40    2.00
   0  18   5   22.90    1.70
   0  18  -5   25.80    2.80
   0  18   5   24.10    2.30
   0  18  -5   22.50    1.80
   0  18   5   26.70    1.70
   0  18  -5   26.40    2.20
   0 -18   5   26.60    2.50
   0 -18   5   24.90    3.40
   0 -18   5   23.70    2.60
   0  18  -6   29.10    3.40
   0  18   6   33.10    2.80
   0  18  -6   29.20    2.40
   0  18   6   32.30    2.50
   0  18   6   32.10    2.00
   0 -18   6   32.40    3.00
   0 -18   6   32.00    2.40
   0  18   7    1.70    1.10
   0  18   7    3.90    1.20
   0  18  -7    1.20    1.40
   0  18   7    2.40    1.70
   0  18   7    3.00    0.90
   0  18   7    3.20    1.90
   0 -18   7    3.10    1.50
   0 -18   7    3.80    2.20
   0 -18   7    2.80    1.00
   0  18   8   16.40    3.30
   0  18   8   13.20    4.10
   0  18  -8   15.90    3.20
   0  18   8   15.30    2.40
   0  18   8   15.20    2.40
   0 -18   8   17.30    3.90
   0 -18   8   20.00    3.50
   0 -18   8   11.50    2.50
   0  19   0    0.90    0.50
   0  19   0    0.60    0.40
   0  19   0    0.40    0.60
   0  19   0    0.20    0.70
   0  19   0    0.70    0.60
   0  19   0    1.50    0.70
   0  19   0    0.30    0.50
   0 -19   0    0.40    0.60
   0 -19   0    0.70    0.40
   0 -19   0    0.40    0.40
   0 -19   0   -0.40    0.40
   0 -19   0    0.80    0.50
   0  19   1    0.60    0.70
   0  19   1    0.00    0.50
   0  19  -1    0.00    0.40
   0  19  -1    0.00    0.50
   0  19  -1    1.80    0.70
   0  19   1    0.50    0.50
   0  19   1    0.30    0.50
   0  19   1    0.60    0.60
   0  19  -1    0.70    0.60
   0  19  -1    2.60    0.70
   0  19   1    0.30    0.50
   0  19   1    1.20    0.40
   0 -19   1   -0.20    0.30
   0 -19   1    0.30    0.50
   0 -19   1    0.70    1.10
   0 -19  -1    0.80    0.30
   0 -19   1    0.80    0.40
   0 -19   1    0.00    0.50
   0 -19  -1    1.00    0.50
   0 -19  -1    0.50    0.40
   0  19   2   80.59    3.90
   0  19   2   79.29    4.10
   0  19  -2   74.99    3.90
   0  19  -2   83.69    4.20
   0  19  -2   82.69    4.10
   0  19  -2   77.09    3.80
   0  19   2   91.59    4.80
   0  19  -2   88.29    4.40
   0  19   2   79.39    3.90
   0  19   2   77.99    3.90
   0  19   2   83.29    4.00
   0 -19   2   84.19    3.70
   0 -19   2   81.49    5.30
   0 -19  -2   80.79    3.10
   0 -19  -2   72.49    2.90
   0 -19  -2   77.89    3.90
   0 -19   2   85.89    4.40
   0 -19   2   80.49    3.80
   0  19   3   23.70    2.00
   0  19  -3   21.40    2.20
   0  19  -3   25.50    2.10
   0  19   3   20.80    1.70
   0  19   3   23.80    1.90
   0  19  -3   22.30    1.90
   0  19  -3   23.60    2.00
   0  19  -3   26.80    2.30
   0  19  -3   20.80    1.70
   0  19   3   25.30    1.80
   0  19   3   24.30    2.10
   0  19   3   22.30    2.20
   0 -19   3   20.90    1.50
   0 -19   3   22.70    1.70
   0 -19   3   25.00    2.00
   0 -19   3   22.20    2.80
   0 -19  -3   22.90    1.10
   0  19   4  248.18   10.20
   0  19  -4  267.57    9.90
   0  19  -4  243.08    9.80
   0  19   4  257.27    9.70
   0  19   4  266.97    9.60
   0  19   4  248.88    9.50
   0  19  -4  258.17    9.70
   0  19   4  251.77    9.60
   0  19  -4  255.97   10.10
   0 -19   4  269.77    9.60
   0 -19   4  248.68    9.20
   0 -19   4  271.07   12.50
   0 -19   4  247.28   10.30
   0  19   5   18.50    2.00
   0  19  -5   24.60    2.20
   0  19  -5   17.10    1.50
   0  19   5   21.00    1.60
   0  19   5   19.40    1.80
   0  19  -5   17.70    1.70
   0  19   5   19.60    1.60
   0  19  -5   21.30    3.10
   0 -19   5   17.80    1.70
   0 -19   5   16.80    2.00
   0 -19   5   20.50    3.20
   0  19  -6   96.19    6.30
   0  19  -6  100.39    5.00
   0  19   6   90.79    4.80
   0  19   6   97.29    4.30
   0  19   6   96.59    7.00
   0  19   6   97.19    3.80
   0 -19   6   98.79    5.70
   0 -19   6  103.79    7.50
   0 -19   6   99.09    4.60
   0  19   7    1.90    0.90
   0  19  -7   -0.80    1.50
   0  19   7   -0.30    0.90
   0  19   7    0.80    1.00
   0  19   7   -1.90    1.30
   0  19   7    0.80    1.70
   0 -19   7    0.30    1.50
   0 -19   7    1.50    1.40
   0 -19   7    0.60    1.00
   0  19   8   16.70    3.30
   0  19  -8   11.80    2.70
   0  19   8   20.50    2.90
   0 -19   8   22.30    3.50
   0 -19   8   22.70    5.00
   0  20   0  232.78    9.20
   0  20   0  229.68    9.30
   0  20   0  242.28    9.80
   0  20   0  237.28    9.20
   0 -20   0  238.18    8.40
   0 -20   0  229.48    8.50
   0 -20   0  259.97   13.70
   0  20   1   23.60    2.60
   0  20  -1   19.70    1.90
   0  20   1   17.60    2.10
   0  20  -1   18.00    1.70
   0  20  -1   15.90    1.70
   0  20   1   18.60    1.70
   0  20  -1   20.20    1.80
   0  20   1   21.60    1.80
   0  20  -1   22.80    1.80
   0  20   1   16.20    1.80
   0 -20   1   20.00    1.50
   0 -20  -1   18.60    1.20
   0 -20  -1   18.90    1.10
   0 -20   1   19.30    2.30
   0 -20  -1   18.30    2.20
   0 -20   1   16.60    1.40
   0 -20   1   16.70    1.40
   0  20  -2   22.90    2.10
   0  20   2   19.70    1.80
   0  20   2   23.00    2.30
   0  20  -2   24.90    1.90
   0  20  -2   20.50    1.90
   0  20   2   25.60    1.90
   0  20  -2   20.80    1.90
   0  20   2   23.00    1.90
   0  20  -2   20.90    1.70
   0  20   2   24.70    1.90
   0 -20  -2   22.20    2.50
   0 -20  -2   25.00    1.30
   0 -20   2   21.40    1.60
   0 -20  -2   20.60    1.10
   0 -20   2   21.50    2.60
   0 -20   2   25.80    1.90
   0 -20   2   20.90    1.70
   0  20  -3   59.99    3.20
   0  20   3   57.39    3.20
   0  20  -3   63.79    3.50
   0  20   3   55.09    3.50
   0  20   3   60.19    3.30
   0  20  -3   60.19    3.80
   0  20   3   62.49    3.40
   0  20   3   61.79    3.30
   0  20  -3   57.89    3.50
   0  20  -3   57.29    3.70
   0 -20  -3   58.69    2.30
   0 -20   3   58.19    3.00
   0 -20   3   63.99    3.60
   0 -20   3   61.49    3.50
   0 -20   3   62.79    4.80
   0  20   4  144.09    5.90
   0  20  -4  138.79    5.90
   0  20   4  131.09    5.70
   0  20  -4  133.59    6.30
   0  20  -4  129.29    6.00
   0  20   4  137.29    5.80
   0  20   4  131.19    6.30
   0  20  -4  136.89    6.00
   0  20   4  136.59    5.90
   0 -20   4  142.99    8.30
   0 -20   4  134.09    6.10
   0 -20   4  135.79    6.40
   0 -20   4  132.99    5.40
   0  20  -5   22.80    1.80
   0  20  -5   22.10    2.20
   0  20   5   22.10    1.80
   0  20   5   23.00    1.80
   0  20  -5   25.00    2.90
   0  20   5   17.90    2.00
   0  20   5   22.10    2.00
   0  20  -5   26.00    2.10
   0 -20   5   23.70    1.90
   0 -20   5   30.10    3.80
   0  20   6    2.10    0.90
   0  20   6    0.70    0.60
   0  20  -6    0.80    1.00
   0  20  -6    1.70    1.40
   0  20   6    0.10    0.50
   0 -20   6   -0.10    0.90
   0 -20   6    0.50    1.30
   0 -20   6    1.00    1.60
   0  20   7    2.10    1.00
   0  20   7   -0.40    0.90
   0  20  -7    2.50    1.90
   0  20   7    2.60    1.10
   0  20   7    1.10    1.60
   0 -20   7    0.40    1.80
   0 -20   7    0.90    1.00
   0 -20   7    2.40    1.40
   0  20   8   -0.70    1.30
   0  20   8    1.40    2.00
   0  20  -8    0.90    1.80
   0 -20   8    2.40    1.70
   0  21   0    0.50    0.60
   0  21   0    0.50    0.70
   0  21   0    0.30    0.60
   0  21   0    0.20    0.60
   0  21   0    1.40    0.70
   0 -21   0    0.20    0.50
   0 -21   0    0.80    0.40
   0 -21   0    2.30    1.10
   0  21  -1  197.28    8.40
   0  21  -1  207.28    8.50
   0  21   1  216.78    8.50
   0  21  -1  209.98    8.60
   0  21   1  206.98    8.40
   0  21   1  201.78    8.40
   0  21   1  221.28    8.40
   0 -21  -1  216.78    7.30
   0 -21   1  207.58    8.00
   0 -21  -1  217.98    9.90
   0 -21  -1  203.88    7.50
   0 -21   1  206.68    7.90
   0 -21   1  228.28    9.90
   0  21   2   80.59    4.00
   0  21  -2   80.39    4.40
   0  21   2   76.19    4.00
   0  21  -2   80.89    3.90
   0  21  -2   79.49    4.20
   0  21   2   80.69    4.20
   0  21   2   69.39    3.80
   0  21   2   77.19    4.00
   0 -21   2   76.89    3.90
   0 -21  -2   78.59    3.10
   0 -21  -2   68.89    4.90
   0 -21   2   82.19    4.20
   0 -21   2   85.39    5.40
   0 -21   2   82.59    3.80
   0 -21  -2   71.49    3.10
   0  21   3    3.90    1.10
   0  21   3    4.60    1.30
   0  21   3    5.00    1.20
   0  21  -3    6.00    1.40
   0  21  -3    6.60    1.30
   0  21   3    5.50    1.20
   0  21  -3    3.60    1.10
   0 -21   3    4.50    1.90
   0 -21   3    5.40    1.30
   0 -21   3    6.00    1.00
   0 -21   3    2.90    0.90
   0 -21  -3    5.00    0.50
   0  21  -4   79.09    4.00
   0  21   4   75.49    4.30
   0  21   4   72.59    3.90
   0  21  -4   85.29    4.50
   0  21   4   74.69    3.90
   0  21  -4   76.99    4.10
   0 -21   4   74.19    3.60
   0 -21   4   74.29    4.30
   0 -21   4   80.59    3.90
   0 -21   4   82.69    6.10
   0  21   5   44.40    2.60
   0  21   5   46.10    2.90
   0  21  -5   48.80    4.10
   0  21   5   43.00    3.20
   0  21  -5   48.30    3.40
   0  21  -5   41.80    3.10
   0 -21   5   40.40    4.70
   0 -21   5   47.00    6.60
   0 -21   5   43.30    2.70
   0  21  -6    5.00    1.30
   0  21   6    5.60    0.90
   0  21  -6    6.10    2.00
   0  21   6    5.70    1.40
   0  21   6    4.40    1.50
   0 -21   6    6.60    2.50
   0 -21   6    2.90    1.30
   0 -21   6    4.70    1.30
   0  21   7   59.99    4.90
   0  21   7   59.59    4.20
   0  21   7   56.49    4.30
   0  21   7   54.79    3.60
   0  21  -7   53.39    5.00
   0 -21   7   53.89    3.40
   0 -21   7   60.59    6.10
   0 -21   7   72.19    4.90
   0  21   8   30.30    4.40
   0  21   8   23.00    3.20
   0  21  -8   38.10    5.40
   0 -21   8   26.00    5.50
   0 -21   8   30.00    3.60
   0  22   0  109.19    5.40
   0  22   0  115.69    5.40
   0  22   0  109.49    5.20
   0  22   0  112.79    5.40
   0  22   0  108.29    5.40
   0 -22   0  127.19    6.60
   0 -22   0  114.39    4.70
   0 -22   0  116.29    4.50
   0  22  -1  126.59    6.20
   0  22   1  134.19    6.10
   0  22   1  135.59    6.10
   0  22   1  130.79    6.10
   0  22  -1  132.39    6.10
   0  22  -1  141.19    6.00
   0  22  -1  135.09    6.20
   0  22   1  131.89    5.90
   0 -22   1  132.69    5.60
   0 -22   1  131.29    5.50
   0 -22   1  150.88    7.50
   0 -22  -1  142.29    5.30
   0 -22  -1  140.69    7.30
   0 -22  -1  148.39    5.10
   0  22   2  149.19    6.40
   0  22  -2  149.09    6.80
   0  22  -2  152.98    7.00
   0  22  -2  158.38    6.60
   0  22   2  153.18    6.70
   0  22   2  152.08    6.50
   0  22  -2  149.59    6.70
   0  22   2  153.28    6.60
   0  22   2  146.69    6.50
   0 -22   2  148.09    6.30
   0 -22  -2  150.28    5.40
   0 -22  -2  133.39    7.50
   0 -22   2  169.28    8.40
   0 -22   2  156.78    6.40
   0  22  -3   73.69    4.10
   0  22  -3   71.59    4.40
   0  22   3   75.49    4.00
   0  22   3   81.49    4.00
   0  22   3   70.49    3.90
   0  22  -3   72.29    4.30
   0  22   3   77.99    4.30
   0  22   3   70.49    3.90
   0 -22   3   82.19    5.70
   0 -22   3   79.89    4.20
   0 -22  -3   76.49    2.80
   0 -22   3   76.29    3.80
   0  22  -4  196.38    8.10
   0  22   4  181.68    7.80
   0  22   4  194.88    7.80
   0  22  -4  194.58    8.50
   0  22   4  197.18    7.80
   0  22   4  181.18    7.80
   0  22   4  189.08    8.40
   0 -22   4  206.38   10.70
   0 -22   4  196.08    7.70
   0 -22   4  198.58    8.50
   0  22  -5   35.80    2.50
   0  22   5   38.30    2.70
   0  22   5   41.70    4.50
   0  22   5   41.20    2.60
   0  22  -5   44.40    3.10
   0  22   5   42.70    2.60
   0  22   5   38.60    2.50
   0  22  -5   35.60    2.80
   0 -22   5   39.30    2.60
   0 -22   5   34.50    3.40
   0  22  -6   44.80    2.30
   0  22   6   48.20    2.60
   0  22  -6   51.29    3.50
   0  22  -6   43.50    4.20
   0  22   6   52.29    3.80
   0  22   6   55.39    3.00
   0  22   6   46.10    3.10
   0 -22   6   50.89    3.80
   0 -22   6   57.89    5.70
   0 -22   6   51.99    3.00
   0  22   7   13.50    3.00
   0  22   7   13.00    2.40
   0  22   7   13.50    2.00
   0 -22   7   11.00    2.40
   0 -22   7   12.50    3.40
   0 -22   7   14.60    2.10
   0  22   8    6.00    2.10
   0  22  -8   10.00    3.00
   0  23   0    0.90    0.80
   0  23   0    0.80    0.70
   0  23   0    0.80    0.70
   0  23   0    1.40    0.80
   0 -23   0    0.90    0.90
   0 -23   0    0.40    0.40
   0  23  -1  830.12   28.60
   0  23   1  841.42   28.70
   0  23   1  837.02   28.80
   0  23  -1  809.92   29.00
   0  23  -1  842.52   29.00
   0  23   1  840.42   28.80
   0  23   1  810.12   28.90
   0  23   1  846.02   28.80
   0  23  -1  835.22   28.90
   0 -23  -1  843.62   27.70
   0 -23  -1  852.01   30.40
   0 -23   1  869.81   28.10
   0 -23  -1  875.41   27.50
   0 -23   1  936.21   30.90
   0  23   2    4.10    1.20
   0  23  -2    8.10    1.40
   0  23  -2    3.60    1.10
   0  23  -2    6.90    1.40
   0  23   2    4.70    1.10
   0  23  -2    7.80    1.60
   0  23   2    5.10    1.20
   0  23   2    5.30    1.20
   0  23   2    5.90    1.30
   0 -23   2    4.10    1.00
   0 -23  -2    6.90    2.00
   0 -23  -2    4.10    0.70
   0 -23   2    5.10    1.20
   0 -23   2    3.30    1.50
   0  23   3   96.09    4.80
   0  23  -3   94.49    5.00
   0  23   3   93.09    4.60
   0  23  -3   92.09    4.80
   0  23   3   94.89    4.70
   0  23  -3   92.49    5.20
   0  23  -3   88.19    4.50
   0  23   3   89.09    4.50
   0  23   3   93.19    4.90
   0 -23   3   92.19    4.40
   0 -23   3   95.29    4.80
   0 -23   3   99.19    6.50
   0 -23  -3   91.69    3.30
   0  23  -4   29.60    2.60
   0  23  -4   32.40    2.40
   0  23   4   24.60    2.40
   0  23   4   29.90    2.30
   0  23   4   32.70    2.40
   0  23   4   30.80    2.40
   0  23  -4   30.90    2.50
   0 -23   4   31.50    2.30
   0 -23   4   31.90    2.70
   0 -23   4   33.50    3.90
   0  23   5   32.90    2.40
   0  23   5   31.80    2.30
   0  23   5   31.80    2.30
   0  23   5   30.10    2.50
   0  23  -5   29.70    2.40
   0  23  -5   33.10    2.50
   0  23  -5   40.90    6.30
   0 -23   5   32.20    2.40
   0 -23   5   35.20    3.10
   0 -23   5   34.60    4.10
   0  23  -6   27.60    2.70
   0  23   6   25.30    2.70
   0  23  -6   28.00    4.00
   0  23   6   22.50    1.80
   0  23   6   20.90    2.20
   0  23  -6   22.70    1.70
   0  23   6   23.30    2.00
   0 -23   6   30.20    4.30
   0 -23   6   29.00    3.00
   0 -23   6   24.00    2.00
   0  23  -7   53.49    8.90
   0  23   7   49.99    4.00
   0  23   7   54.19    4.90
   0 -23   7   48.50    3.30
   0 -23   7   54.29    6.00
   0  24   0   35.00    2.70
   0  24   0   37.90    2.80
   0  24   0   35.30    2.60
   0  24   0   37.80    2.80
   0 -24   0   37.70    3.50
   0 -24   0   37.50    2.00
   0 -24   0   34.70    2.10
   0  24   1  198.48    8.70
   0  24  -1  210.78    8.80
   0  24   1  193.48    8.40
   0  24   1  209.18    8.70
   0  24   1  198.78    8.60
   0  24   1  198.18    8.60
   0  24  -1  215.18    8.90
   0  24  -1  209.78    8.50
   0  24  -1  212.48    9.00
   0 -24   1  223.78   10.30
   0 -24  -1  217.08    7.70
   0 -24  -1  224.88   10.20
   0 -24   1  220.78    8.10
   0 -24  -1  220.38    7.50
   0  24   2   23.80    2.20
   0  24  -2   28.60    2.50
   0  24  -2   22.80    2.20
   0  24   2   21.80    2.00
   0  24  -2   25.80    2.30
   0  24   2   23.30    2.10
   0  24  -2   22.40    2.00
   0  24   2   23.90    2.10
   0 -24   2   25.60    3.00
   0 -24   2   24.30    2.00
   0 -24   2   23.60    2.00
   0 -24  -2   20.40    2.70
   0 -24  -2   23.70    1.40
   0  24   3    2.00    0.90
   0  24  -3    3.10    1.10
   0  24  -3    4.90    1.40
   0  24   3    1.50    0.90
   0  24  -3    4.00    1.10
   0  24   3    3.30    1.00
   0  24   3    4.40    1.10
   0  24  -3    4.10    1.20
   0 -24   3    3.50    1.70
   0 -24   3    2.90    1.10
   0 -24  -3    2.50    0.40
   0 -24   3    1.80    0.80
   0  24   4    1.30    1.00
   0  24  -4    1.50    1.00
   0  24   4    1.30    0.80
   0  24   4    0.50    0.80
   0  24  -4    0.80    0.90
   0  24  -4    0.20    0.80
   0  24   4    1.40    0.80
   0 -24   4    1.80    1.20
   0 -24   4    2.30    0.80
   0 -24   4    1.50    1.50
   0  24   5  222.78    9.60
   0  24   5  216.78    8.70
   0  24  -5  219.28    9.40
   0  24   5  216.48    8.60
   0  24   5  205.48    8.60
   0  24   5  211.88    8.80
   0  24  -5  215.18    9.00
   0  24  -5  210.48    8.80
   0 -24   5  221.08    8.60
   0 -24   5  233.38   12.30
   0 -24   5  214.08    9.70
   0  24   6   16.60    1.90
   0  24  -6   12.10    3.20
   0  24   6   21.10    1.80
   0  24  -6   17.90    1.70
   0  24  -6   10.10    2.60
   0  24   6   13.00    2.30
   0  24   6   14.90    1.70
   0 -24   6   15.50    2.70
   0 -24   6   19.20    2.00
   0 -24   6   20.90    4.40
   0  24  -7    8.20    2.40
   0  24   7    6.40    2.00
   0 -24   7    9.60    2.60
   0 -24   7   10.30    3.50
   0  25   0    1.30    0.90
   0  25   0   -0.10    0.80
   0  25   0    0.20    0.70
   0  25   0    1.40    0.80
   0 -25   0    0.70    0.50
   0 -25   0    1.50    0.60
   0 -25   0    0.70    0.90
   0  25   1  186.08    8.00
   0  25  -1  197.28    8.40
   0  25  -1  186.38    8.10
   0  25   1  189.08    7.90
   0  25  -1  190.68    7.90
   0  25   1  179.78    8.10
   0  25   1  177.28    8.00
   0  25  -1  191.88    8.30
   0 -25   1  188.68    7.90
   0 -25  -1  184.58    7.00
   0 -25  -1  188.08    9.40
   0 -25   1  203.38    9.70
   0 -25  -1  190.48    6.80
   0  25   2  135.49    7.50
   0  25   2  130.69    6.50
   0  25  -2  137.19    6.80
   0  25  -2  142.39    6.70
   0  25   2  140.29    6.30
   0  25  -2  143.49    6.30
   0  25   2  138.59    6.40
   0  25   2  147.19    6.60
   0  25  -2  148.69    6.90
   0 -25  -2  127.79    7.60
   0 -25   2  146.89    6.20
   0 -25   2  157.18    8.30
   0 -25  -2  137.79    5.20
   0  25  -3  542.35   20.10
   0  25   3  552.14   20.70
   0  25   3  579.44   20.30
   0  25   3  569.84   20.40
   0  25  -3  576.64   20.90
   0  25  -3  573.14   20.60
   0  25   3  562.94   20.30
   0  25  -3  575.14   21.20
   0 -25   3  588.34   20.10
   0 -25   3  628.54   23.40
   0 -25   3  581.34   20.40
   0  25   4   40.40    3.80
   0  25   4   35.30    2.70
   0  25  -4   36.00    2.90
   0  25   4   41.50    2.80
   0  25  -4   37.40    2.90
   0  25   4   36.10    2.70
   0  25  -4   34.50    2.60
   0 -25   4   35.50    3.20
   0 -25   4   36.10    2.60
   0 -25   4   42.30    6.10
   0  25   5   36.20    3.10
   0  25   5   30.80    2.40
   0  25  -5   29.10    2.70
   0  25  -5   31.60    2.60
   0  25   5   28.20    2.40
   0  25   5   31.60    2.50
   0  25  -5   27.90    2.40
   0 -25   5   38.70    4.60
   0 -25   5   36.90    2.50
   0 -25   5   34.60    3.10
   0  25   6   18.40    2.00
   0  25  -6   18.60    3.30
   0  25  -6   23.70    3.10
   0  25   6   15.20    2.20
   0  25   6   18.60    2.90
   0 -25   6   16.70    3.80
   0 -25   6   17.70    2.90
   0 -25   6   22.30    2.00
   0  25   7    6.10    1.80
   0  25   7    3.70    1.50
   0  25  -7    5.00    2.30
   0 -25   7    0.80    1.70
   0  26   0  124.19    6.20
   0  26   0  131.09    6.00
   0  26   0  130.29    6.10
   0  26   0  131.19    6.20
   0 -26   0  126.89    7.30
   0 -26   0  119.69    5.20
   0 -26   0  129.39    5.10
   0  26  -1   51.69    3.30
   0  26   1   53.79    3.50
   0  26  -1   55.69    3.60
   0  26  -1   51.89    3.60
   0  26   1   46.90    3.20
   0  26   1   56.69    3.60
   0  26  -1   53.29    3.60
   0  26   1   55.39    3.50
   0 -26  -1   51.59    2.60
   0 -26  -1   49.40    4.30
   0 -26   1   55.39    4.50
   0 -26   1   60.29    3.00
   0 -26  -1   53.09    2.50
   0  26   2  107.89    5.50
   0  26  -2  112.79    5.90
   0  26  -2  112.79    5.40
   0  26   2  114.99    5.70
   0  26   2  104.99    5.30
   0  26  -2  108.09    5.80
   0  26  -2  104.89    5.60
   0  26   2   99.69    6.30
   0  26   2  101.89    5.30
   0 -26   2  118.59    7.10
   0 -26  -2  110.19    4.20
   0 -26   2  115.49    5.20
   0  26   3    2.00    1.00
   0  26   3    3.00    0.90
   0  26  -3    1.60    0.90
   0  26  -3    2.30    1.00
   0  26   3    1.80    1.10
   0  26  -3    1.80    0.90
   0  26  -3    5.10    1.70
   0  26   3    4.90    1.30
   0 -26   3    2.20    0.90
   0 -26   3    2.70    0.90
   0 -26   3    4.50    1.80
   0  26  -4  165.78    7.50
   0  26   4  162.68    7.30
   0  26  -4  180.78    8.00
   0  26   4  156.18    7.20
   0  26  -4  170.08    7.40
   0  26   4  147.19    7.10
   0  26   4  161.48    8.10
   0 -26   4  169.08    7.20
   0 -26   4  170.68    9.40
   0 -26   4  185.98   10.20
   0  26  -5   27.80    2.50
   0  26   5   33.10    2.70
   0  26  -5   31.50    2.60
   0  26   5   26.60    2.80
   0  26   5   28.70    2.50
   0  26  -5   30.90    2.90
   0 -26   5   33.20    3.10
   0 -26   5   39.70    2.90
   0 -26   5   38.30    4.50
   0  26  -6   43.60    4.60
   0  26   6   42.30    2.70
   0  26   6   41.40    3.00
   0  26  -6   45.90    3.60
   0  26  -6   44.10    2.70
   0  26   6   38.80    3.60
   0  26   6   35.70    2.90
   0 -26   6   43.40    5.20
   0 -26   6   42.80    3.00
   0 -26   6   42.10    3.80
   0  26  -7    0.40    1.60
   0  26   7    1.00    1.20
   0  26   7    1.10    1.40
   0 -26   7    1.30    1.70
   0 -26   7   -0.50    2.10
   0  27   0    2.50    1.10
   0  27   0    3.50    1.10
   0  27   0    1.60    0.80
   0  27   0    3.20    1.20
   0 -27   0    1.00    0.90
   0 -27   0    2.00    1.30
   0 -27   0    2.60    0.70
   0  27  -1   13.00    2.30
   0  27   1   12.30    2.10
   0  27  -1   13.30    2.00
   0  27   1   11.80    1.90
   0  27   1   12.70    2.10
   0  27  -1   16.10    2.50
   0  27  -1   15.30    2.30
   0  27   1   10.60    2.00
   0 -27  -1   15.00    3.10
   0 -27   1   13.20    2.30
   0 -27  -1   12.40    1.10
   0 -27  -1   11.50    1.10
   0 -27   1   13.90    1.40
   0  27  -2   31.90    2.90
   0  27   2   33.30    2.70
   0  27  -2   36.40    2.70
   0  27   2   37.20    2.90
   0  27  -2   36.00    2.90
   0  27  -2   31.50    2.90
   0  27   2   35.90    2.90
   0  27   2   42.40    3.00
   0 -27  -2   33.80    1.90
   0 -27   2   42.30    2.70
   0 -27  -2   33.50    3.60
   0 -27   2   38.80    4.00
   0  27   3   53.29    3.50
   0  27  -3   59.09    3.80
   0  27   3   52.79    3.40
   0  27  -3   48.70    3.30
   0  27  -3   54.49    3.90
   0  27   3   53.19    3.60
   0 -27   3   51.69    3.40
   0  27   4   75.89    4.40
   0  27  -4   71.49    4.50
   0  27  -4   79.09    4.80
   0  27   4   85.99    5.00
   0  27   4   78.89    4.40
   0  27  -4   75.99    4.30
   0  27   4   79.89    5.60
   0 -27   4   77.99    6.20
   0 -27   4   80.09    5.20
   0 -27   4   80.69    4.30
   0  27  -5   31.90    2.80
   0  27   5   35.80    3.10
   0  27   5   34.60    2.80
   0  27  -5   37.10    3.30
   0  27   5   29.90    2.50
   0  27   5   34.00    2.80
   0  27  -5   33.30    2.80
   0 -27   5   37.90    2.90
   0 -27   5   33.50    3.10
   0 -27   5   42.90    4.80
   0  27  -6   50.69    4.00
   0  27  -6   50.09    3.20
   0  27   6   52.79    3.40
   0  27   6   53.59    4.10
   0  27   6   50.89    3.20
   0 -27   6   47.70    3.60
   0 -27   6   59.09    6.10
   0 -27   6   56.59    4.20
   0  27   7    6.30    2.00
   0  27   7    4.80    1.60
   0  27  -7    7.10    2.60
   0 -27   7    4.20    2.00
   0 -27   7    4.20    3.10
   0  28   0  379.76   14.60
   0  28   0  379.26   14.90
   0  28   0  395.26   14.80
   0  28   0  372.76   14.80
   0 -28   0  391.76   16.60
   0 -28   0  402.16   13.50
   0  28  -1   38.40    3.10
   0  28  -1   41.00    2.90
   0  28   1   36.90    2.90
   0  28  -1   39.90    3.20
   0  28   1   29.50    2.70
   0  28   1   33.40    2.80
   0  28   1   32.80    2.70
   0  28  -1   33.90    2.90
   0 -28   1   33.90    3.60
   0 -28   1   36.80    2.30
   0 -28  -1   33.60    1.90
   0 -28  -1   33.10    3.60
   0  28   2   21.00    2.30
   0  28   2   21.20    2.20
   0  28   2   22.00    2.20
   0  28  -2   19.40    2.10
   0  28  -2   23.20    2.40
   0  28  -2   20.40    2.30
   0  28  -2   18.60    2.60
   0  28   2   19.60    2.00
   0 -28  -2   17.30    2.80
   0 -28  -2   22.70    1.40
   0 -28   2   25.50    3.20
   0 -28   2   23.30    2.10
   0  28  -3   33.00    5.80
   0  28   3   27.70    2.40
   0  28  -3   24.50    2.70
   0  28  -3   24.20    2.40
   0  28   3   30.00    2.60
   0  28  -3   25.80    2.60
   0  28   3   29.90    4.70
   0 -28   3   31.10    2.60
   0 -28   3   29.00    4.30
   0  28  -4    2.90    1.40
   0  28   4    2.60    1.20
   0  28   4    3.90    1.30
   0  28  -4    1.40    1.10
   0  28   4    2.90    1.10
   0  28  -4    1.50    1.00
   0  28   4    4.70    1.30
   0 -28   4    2.80    2.00
   0 -28   4    2.00    1.30
   0  28  -5   61.89    3.90
   0  28   5   56.99    3.80
   0  28   5   66.69    4.60
   0  28  -5   67.19    4.50
   0  28   5   61.89    3.80
   0  28   5   68.39    4.10
   0  28  -5   60.09    3.80
   0 -28   5   64.09    3.80
   0 -28   5   68.59    6.30
   0 -28   5   58.59    4.30
   0  28   6   29.90    4.10
   0  28   6   16.90    2.20
   0  28  -6   18.30    4.10
   0  28   6   21.00    3.60
   0  28   6   23.90    2.40
   0  28  -6   22.50    2.30
   0  28  -6   17.80    2.80
   0 -28   6   16.70    2.90
   0 -28   6   24.00    4.20
   0  28  -7    5.50    2.00
   0  28   7   -0.40    1.20
   0 -28   7    1.30    2.60
   0  29   0    3.70    1.30
   0  29   0    1.50    1.20
   0  29   0    2.90    1.10
   0  29   0    3.90    1.40
   0 -29   0    4.00    0.90
   0  29   1   20.90    2.30
   0  29  -1   24.40    2.50
   0  29   1   18.10    2.10
   0  29  -1   17.10    2.50
   0  29   1   19.80    2.10
   0  29   1   24.20    2.40
   0  29  -1   20.60    2.30
   0  29  -1   21.80    3.10
   0 -29   1   21.60    1.80
   0 -29  -1   20.60    1.60
   0 -29  -1   20.60    1.40
   0 -29   1   22.20    3.10
   0 -29  -1   18.20    2.90
   0  29  -2   77.89    7.00
   0  29   2   87.69    6.90
   0  29  -2   84.79    5.40
   0  29  -2   95.29    5.40
   0  29  -2   85.49    4.70
   0  29   2   89.89    4.80
   0  29   2   87.39    4.90
   0 -29   2   98.19    4.60
   0 -29  -2   84.79    3.60
   0 -29  -2   78.79    6.00
   0  29   3    3.10    1.20
   0  29   3    0.90    0.90
   0  29   3    0.50    0.90
   0  29  -3    0.40    1.10
   0  29   3   -0.60    0.80
   0  29  -3    1.60    1.10
   0  29  -3    0.90    0.90
   0 -29   3    0.00    1.30
   0 -29   3    1.80    1.20
   0  29   4    4.60    1.30
   0  29  -4    5.50    1.40
   0  29   4    6.40    1.60
   0  29  -4    4.30    1.70
   0  29  -4    8.30    1.90
   0  29   4    3.30    1.40
   0  29   4    4.60    1.30
   0 -29   4    6.80    2.80
   0 -29   4    5.80    1.70
   0  29  -5   16.60    2.60
   0  29  -5   17.20    2.70
   0  29   5   18.30    2.40
   0  29   5   19.50    2.60
   0  29   5   17.50    2.80
   0  29  -5   16.90    2.70
   0 -29   5   21.10    3.50
   0 -29   5   18.60    2.90
   0  29   6   28.20    2.50
   0  29   6   25.40    3.60
   0  29  -6   28.80    2.60
   0  29  -6   27.50    3.10
   0  29   6   21.40    2.40
   0  29  -6   26.30    3.90
   0  30   0  256.97   10.80
   0  30   0  268.77   11.60
   0  30   0  262.07   11.00
   0  30   0  236.08   10.40
   0 -30   0  256.17   12.50
   0  30  -1   47.20    3.70
   0  30   1   47.70    4.80
   0  30   1   44.80    4.20
   0  30   1   50.29    3.50
   0  30  -1   46.90    3.40
   0  30   1   50.69    3.60
   0 -30  -1   46.90    2.40
   0 -30   1   49.60    5.30
   0 -30  -1   47.10    4.60
   0 -30  -1   45.70    2.60
   0 -30   1   50.59    2.90
   0  30  -2   38.80    3.00
   0  30   2   42.20    3.30
   0  30   2   40.00    3.10
   0  30   2   37.10    3.10
   0  30  -2   41.10    3.50
   0  30  -2   40.00    3.40
   0  30   2   43.30    3.30
   0 -30   2   44.20    4.60
   0 -30  -2   32.00    3.80
   0 -30  -2   39.00    2.10
   0 -30   2   40.50    2.80
   0  30   3   13.50    2.20
   0  30   3    7.90    1.70
   0  30  -3    7.40    2.00
   0  30   3   12.10    2.00
   0  30   3   11.90    2.20
   0  30  -3    9.60    1.90
   0  30  -3   12.60    2.20
   0  30  -3   11.70    2.20
   0 -30   3   12.70    3.10
   0 -30   3   13.10    3.10
   0  30  -4   38.40    3.20
   0  30  -4   40.30    3.50
   0  30   4   44.40    3.60
   0  30  -4   36.90    3.10
   0  30   4   42.00    3.20
   0 -30   4   43.30    3.40
   0 -30   4   44.90    4.80
   0  30  -5   25.30    3.40
   0  30   5   27.60    2.50
   0  30  -5   19.30    2.70
   0  30   5   24.90    3.60
   0  30   5   22.30    2.30
   0 -30   5   34.00    3.20
   0 -30   5   29.60    4.30
   0  30   6  160.18    7.50
   0  30  -6  166.18    8.30
   0  30   6  164.28    7.20
   0  30  -6  157.18    9.60
   0 -30   6  167.18    8.80
   0  31   0    1.70    1.70
   0  31   0    3.30    1.30
   0  31   0    2.00    1.80
   0 -31   0    2.00    1.70
   0 -31   0    3.40    1.00
   0  31   1  139.29    9.30
   0  31  -1  137.39    7.80
   0  31   1  156.48    7.40
   0  31   1  127.49    7.50
   0  31  -1  156.38    7.40
   0  31  -1  140.99    6.90
   0 -31  -1  145.39    5.60
   0 -31  -1  144.29    8.70
   0 -31   1  153.08    6.20
   0 -31  -1  138.09    5.80
   0  31   2   24.40    2.60
   0  31   2   33.10    5.00
   0  31   2   29.20    4.90
   0  31  -2   25.50    2.40
   0  31   2   26.20    2.60
   0  31  -2   27.80    3.00
   0  31  -2   24.20    2.60
   0  31  -2   25.60    3.50
   0 -31   2   27.20    3.70
   0 -31   2   29.10    2.30
   0 -31  -2   26.10    1.70
   0 -31  -2   19.20    3.10
   0  31  -3   25.40    2.60
   0  31   3   18.70    2.60
   0  31   3   21.70    2.40
   0  31  -3   23.40    2.70
   0  31   3   20.60    3.20
   0  31  -3   21.00    2.40
   0  31  -3   23.90    2.60
   0 -31   3   19.60    3.20
   0  31   4    3.30    1.50
   0  31  -4    1.30    1.50
   0  31   4   -0.10    0.90
   0  31  -4    2.40    1.30
   0  31   4   -0.70    0.90
   0  31  -4    1.50    1.10
   0  31   4    1.20    1.00
   0 -31   4    2.50    2.00
   0 -31   4    3.00    1.40
   0  31   5   13.70    2.20
   0  31  -5   12.80    2.60
   0  31   5   14.70    2.40
   0  31  -5   11.60    2.20
   0  31   5    9.60    1.80
   0  31   5   15.80    2.60
   0  31  -5   14.60    2.20
   0 -31   5    8.10    3.10
   0 -31   5   13.00    2.60
   0  31   6   22.50    4.30
   0  31  -6   20.20    3.80
   0  31   6   16.40    2.40
   0  31   6   23.50    2.40
   0  31   6   15.20    2.70
   0 -31   6   22.00    3.30
   0 -31   6   29.50    4.40
   0  32   0    5.30    1.50
   0  32   0    5.50    1.60
   0  32   0    4.90    1.60
   0 -32   0    4.10    1.00
   0  32   1   97.69    5.60
   0  32   1   95.79    5.70
   0  32  -1   87.99    5.50
   0  32   1   95.49    5.50
   0  32  -1   92.99    6.40
   0  32  -1  103.19    5.90
   0  32   1  103.49    7.60
   0 -32  -1   84.59    4.50
   0 -32  -1   99.59    4.10
   0 -32   1  103.59    4.70
   0 -32  -1   87.29    8.20
   0 -32   1  111.49    7.40
   0  32  -2    9.30    2.00
   0  32  -2    8.20    2.00
   0  32   2    9.80    1.90
   0  32  -2   12.20    2.40
   0  32   2   10.60    2.20
   0  32   2   10.50    2.20
   0 -32  -2    9.30    1.30
   0 -32   2   11.30    3.20
   0 -32   2   14.40    2.10
   0  32   3   10.90    2.00
   0  32   3    7.40    1.70
   0  32  -3    6.60    1.60
   0  32   3    9.20    2.10
   0  32  -3   11.00    1.90
   0  32  -3   12.00    2.70
   0  32   3    6.10    1.50
   0  32  -3    7.70    2.60
   0 -32   3    6.90    2.70
   0 -32   3    7.40    1.70
   0  32   4   42.70    3.70
   0  32   4   44.30    3.50
   0  32  -4   37.50    3.20
   0  32  -4   41.30    3.50
   0  32   4   42.30    3.50
   0  32   4   36.10    3.00
   0 -32   4   40.90    4.80
   0 -32   4   45.70    3.80
   0  32  -5   19.60    2.70
   0  32   5   16.70    3.00
   0  32  -5   17.80    2.70
   0  32   5   17.20    2.50
   0  32   5   21.70    2.40
   0  32   5   19.00    2.60
   0 -32   5   22.40    3.50
   0 -32   5   23.50    7.10
   0  32  -6   -0.80    1.70
   0  32   6    0.20    1.50
   0  32   6    0.30    1.30
   0  32   6    2.10    1.80
   0 -32   6    3.00    2.90
   0 -32   6   -0.30    1.70
   0  33   0    1.90    1.30
   0  33   0    1.30    1.00
   0  33   0    1.30    1.10
   0  33   0    1.40    1.20
   0 -33   0    1.10    0.70
   0 -33   0    2.10    1.70
   0  33  -1  266.07   11.80
   0  33   1  282.17   11.90
   0  33  -1  272.47   12.00
   0  33  -1  269.17   12.00
   0  33  -1  265.27   11.80
   0  33   1  264.67   11.50
   0  33   1  272.27   11.50
   0  33   1  271.17   11.70
   0 -33  -1  275.47   13.60
   0 -33   1  284.57   13.80
   0 -33  -1  265.17    9.70
   0 -33   1  281.77   10.40
   0  33   2    2.20    1.30
   0  33  -2    1.70    1.10
   0  33   2    1.80    1.10
   0  33   2    0.70    1.10
   0  33  -2   -0.10    1.00
   0  33  -2    4.50    1.50
   0  33   2    1.00    1.20
   0 -33   2    1.90    1.10
   0 -33  -2    1.20    1.60
   0 -33   2    2.40    1.70
   0  33  -3  368.76   14.80
   0  33   3  334.07   14.20
   0  33   3  351.06   13.80
   0  33  -3  362.96   15.00
   0  33   3  327.17   14.00
   0  33   3  352.76   14.20
   0  33  -3  355.26   14.30
   0 -33   3  339.17   13.50
   0  33   4    6.40    1.70
   0  33   4    9.20    1.90
   0  33  -4    3.80    1.50
   0  33   4    5.70    1.70
   0  33   4    2.70    1.30
   0  33  -4    7.10    2.20
   0 -33   4    7.40    1.90
   0 -33   4    5.70    2.80
   0  33  -5   19.90    2.90
   0  33   5   21.50    3.60
   0  33   5   22.40    2.50
   0  33  -5   16.50    3.10
   0  33   5   16.70    2.80
   0  33   5   18.70    2.70
   0 -33   5   18.60    4.20
   0 -33   5   17.10    4.20
   0  34   0   19.00    2.80
   0  34   0   19.70    3.00
   0  34   0   23.80    3.30
   0  34   0   22.60    3.10
   0 -34   0   16.10    1.70
   0 -34   0   18.70    3.20
   0  34  -1   24.50    3.40
   0  34   1   19.00    2.90
   0  34  -1   22.00    3.20
   0  34  -1   26.90    2.70
   0  34   1   23.90    3.40
   0  34   1   23.30    2.60
   0  34   1   25.00    2.80
   0  34  -1   29.30    3.00
   0 -34   1   25.10    2.20
   0 -34  -1   22.50    1.70
   0 -34   1   26.90    3.80
   0 -34  -1   20.70    3.30
   0  34  -2    9.70    2.30
   0  34   2   10.20    2.20
   0  34  -2    9.60    2.10
   0  34  -2    9.30    2.50
   0  34   2    5.60    1.60
   0  34  -2   11.80    2.40
   0  34   2    6.90    1.70
   0  34   2    8.20    2.00
   0 -34   2    6.30    1.60
   0 -34   2    8.60    2.70
   0 -34  -2    5.50    2.10
   0  34   3    5.50    1.70
   0  34  -3    5.60    2.20
   0  34   3    6.00    1.90
   0  34   3    6.60    1.70
   0  34   3    6.20    1.80
   0  34  -3    9.20    2.40
   0  34  -3    7.60    1.90
   0  34  -3    8.50    1.70
   0 -34   3    7.60    1.70
   0 -34   3   10.90    3.20
   0  34  -4   13.30    2.60
   0  34   4   20.40    2.90
   0  34  -4   12.60    2.40
   0  34   4   13.60    2.40
   0  34   4   16.20    3.00
   0 -34   4   17.80    4.10
   0 -34   4   14.00    2.50
   0  34   5    9.10    2.10
   0  34   5    9.30    2.40
   0  34   5   12.40    2.50
   0  34   5   12.20    2.40
   0  34  -5   11.60    2.60
   0  34  -5   11.90    2.50
   0  34  -5   11.10    2.30
   0 -34   5    8.90    2.60
   0 -34   5   10.30    3.60
   0  35   0    4.90    1.60
   0  35   0    2.60    1.40
   0  35   0    5.90    1.70
   0  35   0    3.80    1.50
   0 -35   0    3.10    1.00
   0 -35   0    2.80    2.10
   0  35   1    3.80    1.40
   0  35  -1    4.20    1.60
   0  35  -1    7.50    2.10
   0  35   1    2.70    1.30
   0  35  -1    6.80    1.80
   0  35   1    2.30    1.50
   0  35   1    4.40    1.70
   0  35  -1    5.10    1.80
   0 -35  -1    5.20    2.50
   0 -35  -1    6.00    1.10
   0 -35   1    4.80    2.20
   0 -35   1    5.10    1.20
   0  35   2   63.89    4.70
   0  35  -2   70.99    5.00
   0  35  -2   73.29    5.30
   0  35  -2   72.99    4.80
   0  35  -2   66.89    5.10
   0  35   2   79.19    4.90
   0  35   2   71.89    4.90
   0  35   2   79.19    5.20
   0 -35   2   81.49    6.60
   0 -35  -2   59.29    5.80
   0  35  -3    2.50    1.70
   0  35  -3   -0.10    1.40
   0  35   3    1.70    1.40
   0  35   3    3.60    1.50
   0  35  -3    2.40    1.30
   0  35   3    1.30    1.40
   0  35  -3    4.60    1.90
   0  35   3    2.10    1.60
   0 -35   3    1.20    1.30
   0 -35   3   -0.20    1.70
   0  35   4   19.20    2.80
   0  35   4   20.20    3.10
   0  35  -4   22.50    3.30
   0  35  -4   19.60    3.20
   0  35   4   20.50    3.00
   0 -35   4   13.90    5.80
   0 -35   4   18.90    2.80
   0  35   5   -0.50    1.40
   0  35  -5    1.40    2.10
   0  35   5    0.00    1.40
   0  35   5    2.00    1.40
   0  35  -5    0.80    1.60
   0  35  -5   -2.70    1.50
   0  35   5   -0.60    1.20
   0 -35   5   -2.30    1.50
   0 -35   5    1.30    2.50
   0  36   0  263.77   11.90
   0  36   0  261.17   11.70
   0  36   0  254.17   11.20
   0  36   0  256.77   11.50
   0 -36   0  255.27    9.70
   0 -36   0  242.78   13.20
   0  36  -1    9.50    2.20
   0  36  -1   13.20    2.60
   0  36   1   15.90    2.80
   0  36   1   17.70    2.80
   0  36   1   14.60    2.80
   0  36   1   14.80    2.70
   0  36  -1   17.40    2.70
   0  36  -1   13.60    2.70
   0 -36  -1   12.80    1.40
   0 -36   1   15.50    1.80
   0 -36   1   12.90    3.30
   0 -36  -1   11.30    3.30
   0  36  -2    7.90    2.10
   0  36   2    9.90    2.50
   0  36   2    7.70    2.20
   0  36  -2    8.30    2.30
   0  36   2    9.60    2.20
   0  36   2   10.00    2.50
   0  36  -2    9.40    2.60
   0 -36   2    9.10    1.80
   0 -36  -2    5.00    2.10
   0 -36   2    7.40    2.80
   0  36  -3   -0.10    1.20
   0  36   3   -0.90    1.30
   0  36  -3   -0.30    1.40
   0  36  -3    0.50    1.70
   0  36   3    1.50    1.40
   0  36  -3    3.80    1.90
   0  36   3    2.00    1.40
   0  36   3    2.50    1.60
   0 -36   3    2.60    2.40
   0 -36   3    1.30    1.30
   0  36   4    0.60    1.30
   0  36  -4    1.20    1.60
   0  36  -4    1.60    1.70
   0  36   4    2.80    1.60
   0  36   4    0.50    1.20
   0  36  -4    0.80    1.60
   0 -36   4    0.10    1.50
   0 -36   4    0.20    1.80
   0  37   0    6.00    2.00
   0  37   0    3.10    1.70
   0  37   0    5.40    1.90
   0  37   0    6.50    1.90
   0 -37   0    4.20    2.30
   0 -37   0    4.40    1.20
   0  37   1  100.29    6.20
   0  37  -1   86.19    5.90
   0  37  -1   94.49    5.80
   0  37   1   82.19    5.50
   0  37  -1   96.69    6.30
   0  37   1   93.29    5.80
   0  37   1   91.69    5.90
   0  37  -1   99.59    6.10
   0 -37   1   90.09    4.70
   0 -37   1   83.19    7.30
   0 -37  -1   88.09    7.30
   0  37   2  102.89    6.50
   0  37   2  116.59    6.50
   0  37  -2  112.19    7.10
   0  37  -2  124.59    6.70
   0  37   2  114.39    6.70
   0  37  -2  115.49    7.00
   0  37  -2  116.09    6.80
   0  37   2  116.29    6.80
   0 -37   2  117.59    5.80
   0 -37  -2   98.59    7.70
   0 -37   2  107.89    8.30
   0  37   3    0.90    1.60
   0  37   3    3.80    1.50
   0  37  -3    0.40    1.40
   0  37  -3    0.80    1.60
   0  37  -3   -0.50    1.40
   0  37  -3    1.40    1.80
   0  37   3    4.40    2.50
   0 -37   3   -1.00    1.20
   0  37   4    1.20    1.50
   0  37   4    0.20    1.30
   0  37  -4    3.10    1.80
   0  37   4    3.00    1.60
   0  37  -4    1.40    1.70
   0  37   4    2.40    1.40
   0  37  -4    2.20    1.70
   0 -37   4    0.20    1.60
   0 -37   4    0.80    2.30
   0  38   0  151.88    8.10
   0  38   0  147.69    7.90
   0  38   0  150.18    8.30
   0  38   0  148.19    8.30
   0 -38   0  140.59    6.40
   0 -38   0  154.48   10.10
   0  38  -1    1.80    1.60
   0  38  -1    2.40    1.80
   0  38   1    2.10    1.70
   0  38  -1    2.40    1.70
   0  38  -1    2.20    1.60
   0  38   1    3.50    1.60
   0  38   1    2.30    1.50
   0  38   1   -0.10    1.20
   0 -38   1    1.20    1.10
   0 -38  -1    3.10    2.30
   0 -38   1    2.10    2.10
   0  38  -2    3.40    2.00
   0  38   2    5.20    2.00
   0  38  -2    1.80    1.60
   0  38  -2    5.60    1.90
   0  38   2    2.50    1.80
   0  38   2    5.00    2.20
   0 -38   2    6.00    3.00
   0 -38  -2    3.10    2.50
   0 -38   2    5.20    1.60
   0  38  -3    3.60    1.70
   0  38  -3    1.70    1.90
   0  38   3    1.50    1.90
   0  38   3    4.00    1.50
   0  38  -3    2.70    2.10
   0  38   3    5.00    1.60
   0  38   3    2.30    1.60
   0 -38   3    1.20    1.60
   0 -38   3    5.50    2.90
   0  38  -4    0.90    1.60
   0  38   4    1.50    1.50
   0  38   4    0.90    1.60
   0  38  -4    1.50    1.70
   0  38  -4   -0.20    1.90
   0  38   4    2.50    2.40
   0 -38   4    2.10    2.10
   0  39   0    1.30    1.70
   0  39   0    1.40    1.50
   0  39   0    1.20    1.70
   0 -39   0    2.30    1.20
   0 -39   0    2.20    2.30
   0  39  -1    0.40    1.60
   0  39   1    4.40    2.10
   0  39  -1    2.30    1.80
   0  39  -1    3.10    2.40
   0  39   1    1.70    1.40
   0 -39  -1    3.50    2.30
   0 -39   1    2.70    2.30
   0 -39   1    6.40    1.90
   0  39   2   16.50    3.10
   0  39   2   10.90    2.60
   0  39  -2   16.00    3.20
   0  39  -2   14.40    3.00
   0  39  -2   12.20    3.00
   0  39   2   16.90    3.10
   0  39  -2   10.80    2.30
   0 -39   2   12.10    2.50
   0 -39   2   11.90    3.50
   0  39   3   12.70    2.40
   0  39  -3   14.40    3.20
   0  39  -3    5.70    2.30
   0  39  -3    5.80    2.10
   0  39   3    6.10    2.10
   0  39   3   13.70    2.90
   0  39   3   10.20    2.60
   0 -39   3   11.30    4.00
   0 -39   3    9.80    2.30
   0  40   0   15.10    3.10
   0  40   0    7.40    3.00
   0  40   0   11.90    3.70
   0  40   0   12.20    3.10
   0 -40   0    7.30    4.40
   0  40   1   17.60    3.30
   0  40  -1   19.10    3.20
   0  40   1   18.40    3.10
   0  40  -1   14.90    3.00
   0  40   1   16.00    3.10
   0  40  -1   18.30    3.30
   0  40  -1   14.70    4.80
   0 -40   1   13.10    3.80
   0 -40  -1   20.20    4.40
   0  40  -2   22.70    3.70
   0  40   2   20.40    3.40
   0  40  -2   25.90    4.20
   0  40   2   18.80    3.20
   0  40  -2   28.30    5.90
   0  40  -2   22.10    3.20
   0  40   2   20.30    3.50
   0 -40   2   23.80    5.10
   0 -40   2   19.10    3.20
   0  41   0    2.10    1.90
   0  41   0    1.10    1.90
   0  41   0   -0.90    1.40
   0  41   0   -0.70    1.40
   0 -41   0    0.30    2.10
   0  41   1   10.80    2.50
   0  41  -1    8.80    2.70
   0  41   1    6.00    2.30
   0  41   1   10.50    2.60
   0  41   1   11.50    2.80
   0  41  -1    8.20    2.30
   0  41  -1    5.20    2.30
   0  41  -1    5.50    2.80
   0 -41   1    6.90    2.00
   0 -41  -1    4.80    2.50
   0 -41   1   10.20    3.70
   0  41  -2    1.30    2.00
   0  41   2    4.90    2.00
   0  41   2    0.40    1.50
   0  41  -2    0.20    2.00
   0 -41   2   -1.20    1.50
   0 -41   2    1.50    3.30
   0  42   0   -0.20    1.70
   0  42   0    0.80    1.70
   0 -42   0   -1.60    2.10
  -1   0   9    1.30    2.40
  -1   0   9   -0.40    1.30
   1   0  -9    0.80    1.50
  -1   0   9    0.70    1.40
  -1   0   9    0.40    1.40
  -1   0   8  271.67   11.30
  -1   0   8  298.67   11.90
  -1   0   8  288.27   10.00
  -1   0   8  295.57   12.20
   1   0  -8  270.97   12.40
  -1   0   8  280.17   11.80
  -1   0   7    0.60    0.80
  -1   0   7    0.10    0.40
  -1   0   7    0.50    0.80
  -1   0   7   -0.50    0.70
  -1   0   7    0.90    1.00
  -1   0   7    0.90    1.60
   1   0  -7   -0.30    1.00
  -1   0   7   -0.20    0.40
  -1   0   6  164.68    6.00
  -1   0   6  161.68    6.50
  -1   0   6  171.78    7.60
  -1   0   6  168.08    7.30
   1   0  -6  168.48    7.80
  -1   0   6  163.48    6.10
  -1   0   6  152.68    9.60
  -1   0   5    0.40    0.30
  -1   0   5    0.10    0.40
  -1   0   5    0.40    0.30
   1   0  -5   -0.90    0.60
  -1   0   5   -0.10    0.50
  -1   0   4  863.81   27.70
  -1   0   4  878.21   27.50
   1   0  -4  861.81   27.20
   1   0  -4  861.31   27.20
  -1   0   4  866.31   28.80
  -1   0   4  773.52   30.80
   1   0  -4  856.71   28.80
  -1   0   4  880.41   27.40
  -1   0   3    0.20    0.30
  -1   0   3    0.10    0.20
  -1   0   3   -0.20    0.40
   1   0  -3    0.40    0.20
  -1   0   3    0.80    0.30
   1   0  -3    0.30    0.30
   1   0  -3    0.30    0.30
  -1   0   3    0.20    0.20
  -1   0   2 5488.15  200.68
  -1   0   2 5422.26  200.18
  -1   0   1   -0.10    0.20
   1   0  -1    0.30    0.10
  -1   0   1   -0.10    0.20
  -1   0   1    0.20    0.10
  -1   0   1    0.30    0.20
   1   0  -1    0.20    0.10
  -1   0   1    0.20    0.10
  -1   0   1    0.30    0.10
   1   0  -1    0.10    0.20
   1   0  -1    0.40    0.20
   1   0  -1    0.10    0.20
   1   0  -1    0.20    0.20
  -1   0   1    0.10    0.10
   1   0   0 1141.59   64.79
  -1   0   0 1497.45   78.09
  -1   0  -1    0.00    0.20
   1   0   1    0.40    0.20
   1   0   1    0.70    0.20
   1   0   1    0.10    0.10
  -1   0  -1    0.30    0.20
   1   0   1    0.10    0.20
   1   0   1    0.30    0.30
   1   0   1    0.20    0.10
  -1   0  -1    0.00    0.20
  -1   0  -1    0.10    0.20
  -1   0  -1    0.00    0.20
   1   0   1    0.60    0.30
  -1   0  -1   -0.10    0.10
   1   0   2  283.87   10.90
   1   0   2  298.57   10.30
   1   0   2  322.97   10.20
   1   0   2  306.17   10.50
   1   0   2  305.07   10.10
  -1   0  -2  295.17   10.40
   1   0   2  331.57   11.00
  -1   0  -2  315.17   11.10
   1   0   2  319.27   10.00
  -1   0  -3    0.40    0.20
   1   0   3    0.20    0.30
  -1   0  -3    0.00    0.50
   1   0   3    1.00    0.60
   1   0   3    0.70    0.40
   1   0   3    0.20    0.20
   1   0   4 1203.58   36.90
   1   0   4 1071.69   39.20
   1   0   4 1178.78   38.10
  -1   0  -4 1167.18   39.00
   1   0   4 1179.38   37.70
   1   0   4 1144.99   37.80
   1   0   5    0.40    0.30
   1   0   5    0.60    0.40
  -1   0  -5   -0.50    0.70
   1   0   5    0.10    0.80
   1   0   5    0.10    0.70
   1   0   6   29.40    1.50
   1   0   6   29.60    3.80
  -1   0  -6   27.50    3.00
   1   0   6   28.60    2.40
   1   0   6   30.10    2.40
   1   0   6   30.30    2.70
   1   0   6   30.80    2.20
  -1   0  -7    2.40    1.20
   1   0   7    0.10    1.20
   1   0   7    4.30    1.30
   1   0   7    0.90    1.20
   1   0   7    1.90    1.10
   1   0   7    0.90    0.90
   1   0   7    2.20    0.90
   1   0   8    3.40    2.10
  -1   0  -8   -1.50    1.10
   1   0   8    0.50    0.80
   1   0   8    1.80    1.40
   1   0   8    3.90    1.50
   1   0   8   -0.20    1.30
   1   0   9    0.20    2.00
   1   0   9    0.70    1.50
   1   0   9    0.60    1.60
  -1   0  -9   -1.40    1.40
   1   0   9   -2.50    1.30
  -1   1   9   26.90    2.90
   1   1  -9   29.50    5.90
  -1   1   9   23.80    5.20
  -1   1   9   29.80    2.90
  -1  -1   9   26.50    4.60
  -1  -1   9   32.10    3.20
   1  -1  -9   29.20    4.50
  -1  -1   9   26.70    3.50
  -1  -1   9   27.60    3.70
  -1   1   8    1.10    1.10
  -1   1   8    4.10    1.30
  -1   1   8    1.50    2.30
  -1   1   8    3.30    1.80
  -1   1   8    4.80    1.50
  -1   1   8    2.70    0.70
   1   1  -8    2.60    1.30
  -1  -1   8    1.30    1.10
  -1  -1   8    2.10    0.70
  -1  -1   8    1.20    1.00
  -1  -1   8    2.90    1.50
  -1  -1   8    2.50    0.80
   1  -1  -8    3.70    1.50
  -1   1   7    3.60    1.10
   1   1  -7    4.00    1.50
  -1   1   7    5.60    0.80
  -1   1   7    4.40    2.10
  -1   1   7    7.50    1.60
  -1   1   7    5.20    1.00
  -1   1   7    3.90    1.30
  -1   1   7    5.10    1.50
  -1  -1   7    6.40    1.00
  -1  -1   7    5.50    1.50
  -1  -1   7    6.00    0.90
  -1  -1   7    5.90    1.50
   1  -1  -7    4.90    1.50
  -1  -1   7    5.80    1.60
  -1  -1   7    4.60    2.10
  -1  -1   7    7.20    1.60
  -1   1   6    3.80    1.50
  -1   1   6    0.60    0.90
  -1   1   6    1.80    0.90
   1   1  -6    0.10    0.80
  -1   1   6    0.30    0.80
  -1   1   6    2.30    0.70
  -1   1   6    2.40    0.60
  -1   1   6    2.40    0.80
   1  -1  -6    2.60    1.20
  -1  -1   6    2.80    1.10
  -1  -1   6    2.00    0.60
  -1  -1   6    1.10    1.00
  -1  -1   6    1.00    0.60
  -1  -1   6    2.30    0.60
  -1  -1   6    4.20    2.00
  -1   1   5    2.40    0.90
  -1   1   5    2.10    0.40
  -1   1   5    0.40    1.40
  -1   1   5    3.30    0.60
   1   1  -5    0.70    0.80
  -1  -1   5    2.30    1.00
  -1  -1   5    1.30    1.90
  -1  -1   5    2.30    0.70
  -1  -1   5    2.80    0.60
   1  -1  -5    5.40    1.50
  -1  -1   5    3.60    1.20
   1   1  -4  259.37    8.60
  -1   1   4  270.67    8.60
  -1   1   4  227.08   11.60
  -1   1   4  272.97   10.10
   1   1  -4  259.97   10.00
  -1   1   4  260.57    9.00
  -1   1   4  262.67    8.60
   1   1  -4  262.17    8.70
  -1  -1   4  248.88    9.90
   1  -1  -4  262.87   10.00
  -1  -1   4  265.37    8.90
  -1  -1   4  271.57    8.90
  -1  -1   4  265.67    8.80
  -1  -1   4  261.17    9.20
   1   1  -3    3.90    0.80
  -1   1   3    3.60    0.30
  -1   1   3    1.80    0.70
  -1   1   3    4.00    0.60
  -1   1   3    3.60    1.20
   1   1  -3    4.10    0.60
  -1   1   3    3.20    0.40
   1   1  -3    4.40    0.90
  -1  -1   3    4.00    0.60
  -1  -1   3    4.60    0.70
   1  -1  -3    2.60    0.70
  -1  -1   3    3.90    0.50
  -1  -1   3    3.50    0.90
  -1  -1   3    3.30    1.20
  -1  -1   3    3.30    0.50
   1  -1  -3    3.20    0.30
   1   1  -2   15.50    1.10
   1   1  -2   14.30    1.00
   1   1  -2   11.70    0.80
  -1   1   2   13.70    0.70
  -1   1   2   14.90    1.20
  -1   1   2   13.10    0.80
  -1   1   2   12.90    0.70
  -1   1   2   13.10    1.00
  -1  -1   2   13.90    0.60
   1  -1  -2   12.60    1.00
  -1  -1   2   12.20    1.50
   1  -1  -2   14.00    0.80
  -1  -1   2   13.50    0.70
  -1  -1   2   12.30    0.90
  -1  -1   2   13.60    1.10
   1  -1  -2   13.90    0.90
   1  -1  -2   14.80    1.00
  -1  -1   2   14.00    0.80
  -1  -1   2   13.70    0.90
   1   1  -1   17.10    0.90
   1   1  -1   17.60    0.70
  -1   1   1   17.00    0.90
   1   1  -1   18.80    1.10
   1   1  -1   19.00    0.80
  -1   1   1   19.10    0.80
  -1   1   1   18.00    1.10
   1   1  -1   18.70    1.00
  -1   1   1   19.50    0.90
  -1   1   1   18.00    0.80
  -1   1   1   18.50    1.00
  -1   1   1   18.90    1.00
   1   1  -1   18.10    0.90
  -1  -1   1   18.60    0.90
  -1  -1   1   18.00    1.00
   1  -1  -1   16.90    0.80
  -1  -1   1   19.00    0.80
   1  -1  -1   17.80    0.80
  -1  -1   1   20.50    0.70
  -1  -1   1   15.70    1.40
  -1  -1   1   18.60    1.00
   1  -1  -1   18.40    0.90
   1  -1  -1   18.50    0.80
   1  -1  -1   19.40    1.10
  -1  -1   1   19.60    1.10
  -1  -1   1   18.80    0.80
   1  -1  -1   17.80    0.80
   1   1   0   76.79    2.90
   1   1   0   75.19    2.80
  -1   1   0   77.39    2.70
   1   1   0   80.19    2.70
   1   1   0   78.99    2.70
  -1   1   0   75.19    2.70
  -1   1   0   70.59    2.90
  -1   1   0   77.29    2.80
   1   1   0   79.79    2.90
  -1   1   0   75.59    2.70
  -1   1   0   78.19    2.80
   1   1   0   78.99    2.80
  -1   1   0   77.99    2.90
   1   1   0   79.59    2.80
   1  -1   0   79.99    2.70
   1  -1   0   75.69    2.80
  -1  -1   0   79.99    2.80
  -1  -1   0   76.69    2.70
  -1  -1   0   78.19    2.70
   1  -1   0   78.99    2.80
  -1  -1   0   80.09    2.90
   1  -1   0   78.39    2.70
  -1  -1   0   77.19    2.80
   1  -1   0   79.49    2.80
  -1  -1   0   75.79    2.90
  -1  -1   0   78.69    2.80
   1  -1   0   77.79    2.80
  -1   1  -1  175.08    6.40
   1   1   1  179.68    5.90
   1   1   1  184.08    6.40
   1   1   1  166.98    5.90
   1   1   1  181.68    6.00
  -1   1  -1  182.18    6.00
  -1   1  -1  168.28    6.20
   1   1   1  171.58    5.80
  -1   1  -1  176.78    6.00
  -1   1  -1  175.68    6.00
   1   1   1  176.18    5.90
  -1   1  -1  174.48    6.10
   1  -1   1  176.28    6.00
  -1  -1  -1  171.68    5.90
  -1  -1  -1  179.98    6.40
   1  -1   1  198.28    6.20
   1  -1   1  185.48    6.20
  -1  -1  -1  171.48    5.80
   1  -1   1  171.78    6.10
   1  -1   1  185.38    6.00
  -1  -1  -1  174.98    6.10
   1  -1   1  185.78    6.40
  -1   1  -2   50.19    2.90
  -1   1  -2   59.89    2.90
   1   1   2   57.89    2.10
  -1   1  -2   50.09    2.40
   1   1   2   60.09    2.40
   1   1   2   51.09    2.70
   1   1   2   57.49    2.80
   1   1   2   59.59    2.50
   1   1   2   59.39    2.00
   1  -1   2   62.59    2.20
   1  -1   2   56.59    3.20
   1  -1   2   59.49    2.60
   1  -1   2   59.49    2.20
   1  -1   2   58.19    2.20
   1  -1   2   56.49    2.40
  -1  -1  -2   52.39    2.30
   1  -1   2   61.59    2.90
  -1  -1  -2   56.39    2.90
  -1   1  -3    5.40    1.20
   1   1   3    4.50    1.10
   1   1   3    4.20    0.40
  -1   1  -3    4.90    0.50
   1   1   3    4.80    0.80
   1   1   3    5.10    0.80
  -1   1  -3    4.60    1.20
   1   1   3    5.70    1.00
   1  -1   3    3.70    0.40
   1  -1   3    5.50    1.20
   1  -1   3    6.80    1.10
   1  -1   3    5.00    0.90
   1  -1   3    3.50    1.00
  -1  -1  -3    5.10    1.10
   1  -1   3    3.90    0.40
   1   1   4    5.00    0.50
   1   1   4    4.70    1.00
   1   1   4    7.70    1.20
   1   1   4    7.50    1.80
  -1   1  -4    8.70    1.60
   1   1   4    7.10    1.20
   1  -1   4    6.80    1.30
  -1  -1  -4    5.80    1.40
   1  -1   4    4.60    0.90
   1  -1   4    6.30    1.10
   1  -1   4    4.10    1.40
   1   1   5   10.90    2.40
   1   1   5   10.70    1.20
   1   1   5   11.40    1.70
  -1   1  -5   13.50    2.30
   1   1   5    8.40    0.90
   1   1   5   11.20    1.50
   1  -1   5   11.20    1.20
  -1  -1  -5   10.80    2.00
   1  -1   5   10.50    0.80
   1  -1   5   13.40    1.90
   1  -1   5   13.80    2.70
   1  -1   5   12.00    1.40
   1   1   6   59.99    3.90
   1   1   6   57.39    3.40
   1   1   6   60.59    5.50
   1   1   6   61.69    3.50
   1   1   6   60.39    3.60
   1   1   6   60.39    3.60
   1   1   6   60.19    2.40
  -1   1  -6   61.99    4.50
  -1  -1  -6   62.29    4.40
   1  -1   6   61.19    2.60
   1  -1   6   61.39    3.60
   1  -1   6   63.69    3.30
   1  -1   6   60.59    3.70
   1  -1   6   58.49    4.80
   1   1   7  125.09    5.70
   1   1   7  109.29    4.60
   1   1   7  126.89    5.90
   1   1   7  110.89    7.40
   1   1   7  120.39    6.40
   1   1   7  120.49    5.80
  -1   1  -7  127.79    7.30
   1   1   7  124.19    6.20
   1  -1   7  120.29    5.50
   1  -1   7  121.59    7.70
   1  -1   7  122.39    6.50
  -1  -1  -7  116.69    7.00
   1  -1   7  124.29    6.20
   1  -1   7  127.49    5.80
   1  -1   7  131.69    6.10
   1   1   8    1.10    1.70
  -1   1  -8    0.20    1.50
   1   1   8    3.80    1.40
   1   1   8    1.60    1.20
   1   1   8    1.70    1.00
   1  -1   8    0.90    1.60
   1  -1   8    2.80    1.40
   1  -1   8    4.60    1.70
   1  -1   8    1.50    0.90
   1  -1   8    1.00    1.50
  -1  -1  -8    1.30    1.60
  -1   1  -9    3.90    2.00
   1   1   9    4.70    1.90
   1   1   9    5.20    1.90
   1   1   9    4.60    1.90
   1  -1   9    5.80    2.70
  -1  -1  -9    5.70    2.20
   1  -1   9    7.50    2.00
   1  -1   9    7.60    2.30
   1  -1   9    4.00    1.90
   1   2  -9    3.20    3.00
  -1   2   9    6.50    3.20
  -1   2   9    7.20    2.00
  -1   2   9    5.30    1.80
  -1   2   9    5.90    2.20
  -1  -2   9    6.70    2.20
  -1  -2   9    8.30    1.90
  -1  -2   9    6.70    2.00
   1  -2  -9    6.50    2.20
  -1  -2   9    7.40    2.00
  -1  -2   9    5.70    2.70
  -1   2   8   18.60    2.60
  -1   2   8   14.60    2.50
   1   2  -8   14.70    2.80
  -1   2   8   16.10    2.20
  -1   2   8   17.60    1.40
  -1  -2   8   16.00    4.50
  -1  -2   8   13.70    2.40
  -1  -2   8   15.20    2.60
   1  -2  -8   19.30    3.10
  -1  -2   8   13.30    1.30
  -1  -2   8   16.30    2.50
   1   2  -7   98.79    5.70
  -1   2   7   92.09    4.00
  -1   2   7   95.99    7.50
  -1   2   7   97.59    5.20
  -1   2   7   98.49    5.50
  -1   2   7   96.59    4.90
  -1   2   7   85.59    4.00
  -1   2   7   92.79    5.20
   1  -2  -7   93.79    5.50
  -1  -2   7   90.49    3.90
  -1  -2   7   95.99    5.30
  -1  -2   7   90.09    3.80
  -1  -2   7   90.69    7.40
  -1  -2   7  100.79    5.30
  -1   2   6  145.89    5.50
  -1   2   6  130.09    8.70
  -1   2   6  140.69    6.10
  -1   2   6  143.39    5.10
  -1   2   6  141.19    6.80
  -1   2   6  137.39    6.40
   1   2  -6  145.79    7.00
  -1  -2   6  125.69    8.60
  -1  -2   6  140.39    5.40
  -1  -2   6  144.79    6.70
  -1  -2   6  141.09    5.30
   1  -2  -6  138.99    6.80
  -1  -2   6  143.99    5.40
  -1  -2   6  133.09    6.50
   1   2  -5    1.60    0.90
  -1   2   5    3.60    1.90
  -1   2   5    2.20    0.60
  -1   2   5    1.80    0.90
  -1   2   5    2.40    1.00
  -1   2   5    2.40    0.40
  -1  -2   5    2.20    0.70
  -1  -2   5    1.80    0.60
  -1  -2   5    2.50    0.60
   1  -2  -5    1.40    0.80
  -1  -2   5    1.70    0.80
  -1  -2   5    4.00    1.60
  -1  -2   5    1.00    0.40
  -1  -2   5    1.00    0.90
  -1   2   4   75.59    3.90
   1   2  -4   75.89    2.80
  -1   2   4   75.49    3.40
  -1   2   4   63.19    5.00
   1   2  -4   74.79    3.90
  -1   2   4   75.49    3.10
   1   2  -4   74.49    2.90
   1   2  -4   77.99    3.70
  -1   2   4   73.39    2.60
  -1   2   4   73.39    2.70
  -1  -2   4   68.89    5.20
  -1  -2   4   76.49    2.90
  -1  -2   4   77.69    3.30
  -1  -2   4   77.79    2.90
   1  -2  -4   69.19    3.80
  -1  -2   4   74.49    3.80
   1   2  -3    3.20    0.80
   1   2  -3    5.10    0.90
  -1   2   3    6.50    1.10
   1   2  -3    5.00    0.60
  -1   2   3    5.20    0.70
  -1   2   3    3.60    0.40
  -1   2   3    4.30    0.30
   1  -2  -3    4.10    0.30
  -1  -2   3    4.30    0.90
  -1  -2   3    4.10    0.40
   1  -2  -3    4.70    0.80
  -1  -2   3    6.00    1.60
  -1  -2   3    4.70    0.70
  -1  -2   3    5.70    0.70
  -1  -2   3    5.80    0.80
   1   2  -2  185.38    6.10
  -1   2   2  190.98    6.90
  -1   2   2  186.78    6.20
  -1   2   2  193.58    6.40
   1   2  -2  188.78    6.20
  -1   2   2  187.28    6.30
   1   2  -2  184.08    6.70
   1   2  -2  183.48    6.80
   1   2  -2  184.08    6.50
  -1   2   2  203.08    6.80
  -1   2   2  189.08    6.30
  -1  -2   2  189.18    6.40
  -1  -2   2  165.38    7.90
  -1  -2   2  185.68    6.50
   1  -2  -2  189.48    6.40
  -1  -2   2  198.18    7.00
   1  -2  -2  193.68    6.70
  -1  -2   2  191.68    6.50
   1  -2  -2  185.68    6.40
  -1   2   1 2505.65  101.89
  -1  -2   1 2612.74  109.39
   1  -2  -1 2480.15  102.89
   1   2   0   10.90    0.70
  -1   2   0   11.90    0.80
  -1   2   0   11.40    0.70
   1   2   0   12.50    0.60
   1   2   0   11.60    0.60
   1   2   0   10.40    0.70
  -1   2   0   11.10    0.60
  -1   2   0   12.60    0.70
   1   2   0   12.00    0.70
  -1   2   0   11.00    0.60
  -1   2   0   12.20    0.60
   1   2   0   11.70    0.60
   1   2   0   10.90    0.80
   1   2   0   11.30    0.70
  -1   2   0   10.30    0.70
  -1  -2   0   11.20    0.70
   1  -2   0   12.10    0.60
   1  -2   0   10.60    0.80
   1  -2   0   11.40    0.70
   1  -2   0   11.30    0.60
  -1  -2   0   10.90    0.80
   1  -2   0   11.40    0.70
  -1  -2   0   11.10    0.60
  -1  -2   0   11.90    0.70
  -1  -2   0   11.50    0.60
  -1  -2   0   11.20    0.60
  -1  -2   0   12.80    0.70
  -1  -2   0   11.50    0.60
   1  -2   0   11.00    0.70
  -1   2  -1 7315.37  256.77
  -1  -2  -1 7542.35  258.07
  -1  -2  -1 7276.57  267.17
   1  -2   1 7286.47  258.17
  -1   2  -2   58.39    2.60
   1   2   2   64.99    2.90
   1   2   2   52.29    2.80
   1   2   2   60.59    2.40
   1   2   2   57.79    2.10
   1   2   2   55.19    2.90
  -1   2  -2   58.79    3.00
   1   2   2   60.39    2.20
   1   2   2   59.69    2.50
   1  -2   2   65.19    2.70
   1  -2   2   64.49    2.40
  -1  -2  -2   59.09    3.00
   1  -2   2   59.99    2.20
   1  -2   2   56.79    3.00
  -1  -2  -2   57.79    2.20
   1  -2   2   59.49    2.60
   1  -2   2   62.49    2.70
   1  -2   2   61.39    2.30
  -1  -2  -2   58.39    2.60
   1   2   3  115.09    3.80
  -1   2  -3  100.99    5.40
   1   2   3  110.99    4.40
  -1   2  -3  117.89    5.30
   1   2   3  101.09    5.20
  -1   2  -3  115.79    4.20
   1   2   3  114.09    4.60
   1  -2   3  113.99    4.10
   1  -2   3  117.49    4.60
   1  -2   3  114.49    4.70
   1  -2   3  105.69    5.30
  -1  -2  -3  116.79    5.20
   1  -2   3  121.19    5.10
   1  -2   3  118.99    4.10
   1   2   4  420.76   14.60
  -1   2  -4  390.76   13.00
  -1   2  -4  400.86   15.10
   1   2   4  372.46   15.20
   1   2   4  393.66   13.80
   1   2   4  415.06   13.90
   1   2   4  402.56   14.00
  -1   2  -4  404.66   13.10
  -1  -2  -4  392.06   14.90
   1  -2   4  414.06   14.10
   1  -2   4  384.16   15.40
   1  -2   4  410.76   14.30
   1  -2   4  396.86   14.00
   1  -2   4  403.26   13.20
   1  -2   4  411.36   13.70
   1   2   5  114.99    4.90
   1   2   5  105.89    3.70
  -1   2  -5  105.69    5.80
   1   2   5  100.49    6.10
   1   2   5  107.19    4.70
   1  -2   5  107.19    5.10
   1  -2   5  100.69    6.20
  -1  -2  -5  107.19    5.80
   1  -2   5  104.59    4.00
   1  -2   5  111.19    5.00
   1  -2   5  107.39    4.90
   1  -2   5  103.29    4.50
   1   2   6   25.20    2.10
   1   2   6   25.40    3.10
   1   2   6   24.90    2.40
   1   2   6   22.30    2.00
   1   2   6   24.70    1.20
   1   2   6   21.70    2.00
  -1   2  -6   24.60    2.90
   1   2   6   26.90    2.30
   1  -2   6   25.30    1.90
   1  -2   6   29.50    3.80
   1  -2   6   25.50    3.00
   1  -2   6   24.80    2.20
  -1  -2  -6   29.40    3.80
   1  -2   6   25.30    2.40
   1   2   7  110.99    7.20
   1   2   7  118.49    5.80
   1   2   7  113.29    5.60
   1   2   7  114.59    5.50
   1   2   7  111.29    6.10
   1   2   7  122.29    5.60
   1   2   7  108.19    4.10
  -1   2  -7  109.69    6.80
   1  -2   7  114.29    5.10
   1  -2   7  119.19    5.80
   1  -2   7  106.19    6.10
  -1  -2  -7  106.59    6.60
   1  -2   7  108.39    6.00
   1  -2   7  110.19    5.40
   1  -2   7  113.39    7.40
  -1   2  -8    1.90    1.50
   1   2   8    1.80    1.60
   1   2   8    2.20    1.30
   1   2   8    1.10    0.90
   1   2   8    0.50    1.20
   1  -2   8    0.90    1.70
   1  -2   8    1.00    1.20
   1  -2   8    1.60    0.90
   1  -2   8    0.20    1.20
   1  -2   8    1.20    0.90
   1  -2   8    1.40    2.20
  -1  -2  -8   -0.50    1.30
   1   2   9    1.70    1.50
   1   2   9   -0.70    1.40
  -1   2  -9    1.20    1.60
   1   2   9   -1.10    1.30
   1  -2   9    0.10    2.00
  -1  -2  -9   -1.80    1.10
   1  -2   9   -0.10    1.50
   1  -2   9    1.00    1.50
   1  -2   9    1.20    1.40
  -1   3   9    1.20    1.40
   1   3  -9   -0.40    2.50
  -1   3   9    2.00    1.40
  -1   3   9    1.10    2.00
  -1   3   9   -0.50    1.30
  -1  -3   9    1.50    1.40
  -1  -3   9    0.90    1.40
  -1  -3   9   -1.20    1.60
  -1  -3   9    1.00    1.30
   1  -3  -9   -1.50    1.10
  -1  -3   9    1.60    1.20
  -1   3   8    0.20    1.20
  -1   3   8    1.00    1.00
  -1   3   8    0.30    1.00
   1   3  -8    1.00    1.30
  -1  -3   8    3.00    1.20
  -1  -3   8   -0.10    1.20
  -1  -3   8    3.20    2.30
  -1  -3   8    0.20    1.10
   1  -3  -8    0.40    1.10
  -1  -3   8    1.60    1.10
  -1   3   7   40.20    3.40
  -1   3   7   41.40    2.80
  -1   3   7   41.20    2.40
  -1   3   7   41.80    3.00
  -1   3   7   34.50    4.40
   1   3  -7   38.30    3.40
  -1  -3   7   38.80    3.10
  -1  -3   7   35.20    2.20
  -1  -3   7   41.70    3.20
   1  -3  -7   37.30    3.20
  -1  -3   7   40.90    2.20
  -1  -3   7   40.00    4.80
  -1   3   6   65.89    3.90
  -1   3   6   69.29    3.90
  -1   3   6   63.59    3.10
   1   3  -6   61.29    4.10
  -1   3   6   63.29    3.50
  -1   3   6   64.69    2.60
  -1   3   6   64.29    5.80
  -1   3   6   67.29    4.20
  -1  -3   6   71.99    4.50
  -1  -3   6   65.89    2.90
  -1  -3   6   62.99    3.00
  -1  -3   6   65.99    4.00
  -1  -3   6   59.89    5.60
  -1  -3   6   62.99    2.80
   1  -3  -6   63.49    4.10
  -1   3   5  996.30   33.80
   1   3  -5 1017.00   31.90
  -1   3   5  892.91   36.20
   1   3  -5 1029.90   32.00
   1   3  -5  998.80   33.90
  -1   3   5 1008.50   31.90
  -1   3   5 1020.90   32.60
  -1   3   5 1040.70   33.00
  -1  -3   5 1001.10   32.20
  -1  -3   5 1001.40   32.50
  -1  -3   5 1037.90   33.70
  -1  -3   5  998.20   32.80
  -1  -3   5  934.21   36.40
  -1  -3   5  986.00   33.60
   1  -3  -5 1001.00   33.80
  -1  -3   5 1017.60   32.30
  -1   3   4  287.97   11.00
   1   3  -4  284.17   10.70
  -1   3   4  255.97   12.60
  -1   3   4  299.47    9.50
   1   3  -4  291.87   10.00
   1   3  -4  305.37    9.90
  -1   3   4  293.87    9.50
   1   3  -4  305.07   11.10
  -1   3   4  301.27   10.20
  -1   3   4  296.87   10.30
  -1  -3   4  299.17   10.00
  -1  -3   4  286.17   10.90
   1  -3  -4  293.07   11.00
  -1  -3   4  296.77   10.10
  -1  -3   4  306.17    9.90
  -1  -3   4  279.87   13.00
  -1  -3   4  306.47   10.30
  -1   3   3   12.10    1.20
   1   3  -3   12.70    1.00
  -1   3   3   14.10    0.80
  -1   3   3   14.30    1.00
  -1   3   3   13.50    0.90
   1   3  -3   14.70    1.30
  -1   3   3   14.50    0.60
   1   3  -3   15.80    1.30
   1  -3  -3   15.70    0.70
  -1  -3   3   15.10    1.00
   1  -3  -3   15.80    1.30
  -1  -3   3   13.00    0.90
  -1  -3   3   14.80    0.80
  -1  -3   3   14.60    0.80
  -1  -3   3   14.30    1.90
  -1  -3   3   12.30    1.20
  -1   3   2  180.88    6.30
   1   3  -2  179.78    6.00
  -1   3   2  181.18    6.10
  -1   3   2  187.18    6.70
  -1   3   2  178.78    6.00
   1   3  -2  174.58    6.30
   1   3  -2  180.08    6.40
  -1   3   2  187.68    6.50
   1   3  -2  178.88    5.90
  -1   3   2  174.88    5.90
   1   3  -2  157.48    7.50
   1   3  -2  176.08    6.60
  -1  -3   2  180.38    6.30
   1  -3  -2  176.28    6.10
  -1  -3   2  159.08    7.60
  -1  -3   2  182.78    6.30
  -1  -3   2  179.68    6.10
   1  -3  -2  178.98    6.00
  -1  -3   2  181.68    6.60
   1  -3  -2  183.38    6.40
   1   3  -1  491.35   16.20
  -1   3   1  498.05   15.70
   1   3  -1  512.65   16.30
   1   3  -1  508.05   16.10
   1   3  -1  499.45   15.90
   1   3  -1  494.95   16.30
  -1   3   1  485.55   15.90
  -1   3   1  495.75   15.90
   1   3  -1  501.85   15.70
   1  -3  -1  483.45   16.00
  -1  -3   1  433.06   17.00
  -1  -3   1  514.05   15.90
   1  -3  -1  505.05   15.70
  -1  -3   1  498.55   16.10
   1  -3  -1  483.95   15.90
   1  -3  -1  495.25   15.70
   1  -3  -1  500.25   15.90
  -1  -3   1  487.05   16.20
  -1   3   0    5.20    0.40
  -1   3   0    4.60    0.40
   1   3   0    4.80    0.50
   1   3   0    4.60    0.40
  -1   3   0    4.80    0.50
   1   3   0    5.10    0.40
  -1   3   0    6.30    0.50
  -1   3   0    4.90    0.40
   1   3   0    5.00    0.50
   1   3   0    4.40    0.40
   1   3   0    4.70    0.40
   1   3   0    4.10    0.50
  -1   3   0    4.80    0.40
  -1  -3   0    4.30    0.40
  -1  -3   0    4.90    0.40
  -1  -3   0    4.10    0.30
   1  -3   0    5.00    0.40
  -1  -3   0    4.60    0.40
  -1  -3   0    4.70    0.50
  -1  -3   0    4.30    0.50
   1  -3   0    4.80    0.40
   1  -3   0    4.30    0.40
  -1  -3   0    4.70    0.40
  -1  -3   0    5.20    0.50
   1  -3   0    5.10    0.40
   1  -3   0    4.80    0.40
   1   3   1 9598.04  326.37
  -1   3  -1 9134.59  324.67
  -1  -3  -1 9464.55  325.07
   1  -3   1 9526.15  327.47
   1   3   2  513.75   16.80
  -1   3  -2  474.75   15.70
   1   3   2  522.25   15.90
   1   3   2  518.95   16.60
   1   3   2  439.56   16.50
   1   3   2  500.25   16.00
  -1   3  -2  512.85   15.70
  -1   3  -2  467.95   16.30
  -1   3  -2  436.96   17.00
  -1   3  -2  504.05   16.80
   1   3   2  487.75   15.60
  -1   3  -2  496.25   16.00
   1   3   2  485.85   16.20
  -1  -3  -2  460.35   16.00
  -1  -3  -2  474.75   16.10
   1  -3   2  506.35   16.00
   1  -3   2  506.55   16.30
  -1  -3  -2  503.05   15.80
   1  -3   2  502.45   16.00
   1  -3   2  491.85   15.70
   1  -3   2  475.85   16.90
  -1  -3  -2  501.75   16.80
   1  -3   2  494.45   16.30
   1   3   3  235.58    8.10
   1   3   3  206.28    9.00
   1   3   3  235.08    7.50
  -1   3  -3  207.68    9.40
   1   3   3  234.48    8.70
  -1   3  -3  228.08    9.10
   1   3   3  223.88    8.20
   1  -3   3  244.18    8.40
   1  -3   3  226.28    8.30
   1  -3   3  242.88    7.90
  -1  -3  -3  232.88    9.00
   1  -3   3  229.88    9.40
   1  -3   3  238.88    7.90
   1  -3   3  233.08    7.80
  -1   3  -4  478.75   20.00
  -1   3  -4  556.74   19.70
   1   3   4  547.35   18.50
   1   3   4  565.64   19.10
   1   3   4  492.05   19.70
  -1   3  -4  548.15   17.70
   1   3   4  565.74   18.50
   1   3   4  546.25   18.30
  -1   3  -4  532.25   17.60
   1  -3   4  553.14   18.10
   1  -3   4  570.04   18.60
   1  -3   4  528.25   20.10
   1  -3   4  553.94   17.80
  -1  -3  -4  543.35   19.50
   1  -3   4  565.64   18.70
   1  -3   4  562.64   18.90
   1   3   5    0.90    1.30
  -1   3  -5   -0.10    0.80
   1   3   5    0.20    0.60
   1   3   5    0.70    0.90
   1   3   5    0.10    0.60
   1   3   5    0.40    0.60
   1   3   5    1.60    0.70
   1  -3   5    1.20    0.80
  -1  -3  -5    1.80    1.00
   1  -3   5    1.30    0.80
   1  -3   5    0.10    0.80
   1  -3   5    0.80    0.50
   1  -3   5    0.50    0.40
   1   3   6   11.90    2.10
   1   3   6   13.40    1.90
   1   3   6   10.50    1.70
   1   3   6   12.40    1.90
   1   3   6   10.60    1.80
  -1   3  -6    7.00    2.10
   1   3   6    9.80    2.50
   1  -3   6   10.70    1.30
   1  -3   6    9.20    1.80
   1  -3   6    9.70    2.40
   1  -3   6   11.10    1.80
  -1  -3  -6   11.30    2.30
   1  -3   6    8.00    1.50
   1   3   7  107.99    4.10
   1   3   7  104.49    7.00
   1   3   7  116.49    5.50
   1   3   7  109.59    5.50
   1   3   7  113.89    6.10
   1   3   7  107.69    5.60
  -1   3  -7  115.69    7.00
   1  -3   7  110.59    7.30
   1  -3   7  117.19    5.10
  -1  -3  -7  121.39    7.00
   1  -3   7  124.59    6.20
   1  -3   7  105.59    5.40
   1  -3   7  128.69    6.00
   1   3   8   66.99    4.00
  -1   3  -8   64.99    5.30
   1   3   8   66.59    5.50
   1   3   8   67.39    4.00
   1   3   8   64.79    4.50
  -1  -3  -8   71.89    9.50
   1  -3   8   64.69    4.20
   1  -3   8   56.59    4.50
   1  -3   8   57.79    3.60
   1  -3   8   69.19    4.70
   1  -3   8   62.19    3.80
   1  -3   8   66.19    5.80
   1   3   9    3.70    1.90
   1   3   9    4.10    1.80
  -1   3  -9    4.80    2.40
   1   3   9    5.30    2.00
   1  -3   9    2.20    2.30
   1  -3   9    2.90    1.60
  -1  -3  -9    4.80    1.80
   1  -3   9    5.50    2.10
   1  -3   9    4.00    1.90
  -1   4   9    3.20    1.50
  -1   4   9    5.00    2.00
  -1   4   9    5.30    1.80
  -1   4   9    7.70    3.10
  -1  -4   9    4.50    1.70
   1  -4  -9    3.70    1.80
  -1  -4   9    5.20    2.80
  -1  -4   9    4.70    2.10
  -1  -4   9    3.40    1.80
  -1  -4   9    4.10    1.60
  -1   4   8    3.20    1.10
  -1   4   8    3.70    1.60
  -1   4   8    4.60    1.80
  -1   4   8    2.90    1.40
   1   4  -8    7.60    1.90
  -1   4   8    3.80    0.90
  -1  -4   8    3.70    1.60
  -1  -4   8    4.10    1.30
  -1  -4   8    2.90    1.40
  -1  -4   8    2.90    2.10
  -1  -4   8    4.60    1.50
  -1  -4   8    6.30    1.00
   1  -4  -8    2.00    1.30
  -1   4   7   44.20    2.60
  -1   4   7   46.20    3.30
   1   4  -7   51.39    3.90
  -1   4   7   49.70    3.20
  -1   4   7   47.80    5.20
  -1   4   7   57.19    4.00
   1  -4  -7   48.50    3.70
  -1  -4   7   54.19    3.60
  -1  -4   7   47.50    5.20
  -1  -4   7   49.40    2.60
  -1  -4   7   54.69    3.70
  -1  -4   7   48.70    2.40
  -1   4   6   81.09    3.80
  -1   4   6   85.19    4.20
  -1   4   6   80.89    4.40
   1   4  -6   84.59    5.00
  -1   4   6   84.89    4.20
  -1   4   6   76.59    6.40
  -1   4   6   81.69    3.20
  -1   4   6   91.69    5.00
   1  -4  -6   80.19    4.80
  -1  -4   6   89.39    4.80
  -1  -4   6   87.19    3.50
  -1  -4   6   82.89    6.60
  -1  -4   6   87.09    5.10
  -1  -4   6   84.89    3.40
  -1  -4   6   85.09    3.70
  -1   4   5    4.90    2.10
  -1   4   5    6.10    0.90
   1   4  -5    4.90    0.60
  -1   4   5    3.10    0.40
   1   4  -5    5.90    1.30
   1   4  -5    4.80    0.70
  -1   4   5    3.90    1.00
  -1   4   5    5.90    1.30
  -1  -4   5    8.20    1.60
  -1  -4   5    4.30    1.00
  -1  -4   5    4.80    0.80
   1  -4  -5    2.80    0.90
  -1  -4   5    4.00    0.60
  -1  -4   5    5.50    2.10
  -1   4   4   73.59    3.90
   1   4  -4   69.89    3.00
   1   4  -4   69.39    3.80
  -1   4   4   72.29    3.10
  -1   4   4   73.39    2.50
  -1   4   4   72.39    3.20
   1   4  -4   72.29    3.60
  -1  -4   4   73.69    3.70
  -1  -4   4   72.89    2.80
   1  -4  -4   70.59    3.70
  -1  -4   4   78.99    2.80
  -1  -4   4   72.69    3.20
  -1  -4   4   74.19    3.00
  -1  -4   4   76.89    3.20
  -1  -4   4   66.29    5.10
   1   4  -3  438.06   14.80
   1   4  -3  443.86   15.30
   1   4  -3  452.65   15.40
  -1   4   3  438.26   14.70
  -1   4   3  453.25   14.70
  -1   4   3  452.75   14.50
  -1   4   3  443.76   14.20
  -1   4   3  449.06   15.50
   1  -4  -3  442.46   14.30
  -1  -4   3  439.36   14.80
  -1  -4   3  398.66   17.00
  -1  -4   3  454.15   15.40
  -1  -4   3  448.76   14.30
  -1  -4   3  451.15   14.80
  -1  -4   3  447.66   14.80
   1  -4  -3  452.55   15.30
  -1   4   2  259.97    8.50
  -1   4   2  256.07    8.50
   1   4  -2  265.87    9.00
   1   4  -2  258.37    8.70
   1   4  -2  260.77    9.20
  -1   4   2  259.27    8.50
  -1   4   2  260.27    8.70
  -1   4   2  268.77    9.10
   1   4  -2  253.97    8.80
   1   4  -2  251.87    8.90
  -1   4   2  258.67    8.70
  -1  -4   2  261.07    8.90
  -1  -4   2  238.58   10.30
   1  -4  -2  263.67    8.60
  -1  -4   2  259.87    9.20
  -1  -4   2  263.47    9.00
  -1  -4   2  255.07    8.90
   1  -4  -2  267.67    9.00
   1  -4  -2  260.97    8.80
  -1  -4   2  261.37    8.70
  -1   4   1    0.30    0.20
  -1   4   1    0.20    0.20
   1   4  -1    0.60    0.30
   1   4  -1    0.10    0.20
   1   4  -1    0.40    0.10
  -1   4   1    0.80    0.30
   1   4  -1    0.10    0.20
  -1   4   1    0.30    0.20
  -1   4   1    0.50    0.10
   1  -4  -1    0.20    0.10
   1  -4  -1    0.60    0.20
   1  -4  -1    0.70    0.30
  -1  -4   1    0.60    0.40
   1  -4  -1    0.40    0.10
  -1  -4   1    0.60    0.30
  -1  -4   1    0.30    0.20
  -1  -4   1    0.40    0.20
   1  -4  -1    0.10    0.20
   1   4   0    1.20    0.30
  -1   4   0    0.90    0.30
   1   4   0    0.60    0.30
   1   4   0    0.70    0.30
   1   4   0    0.60    0.20
   1   4   0    0.70    0.20
   1   4   0    0.80    0.20
  -1   4   0    1.70    0.40
   1  -4   0    1.00    0.30
   1  -4   0    0.60    0.20
   1  -4   0    1.40    0.30
  -1  -4   0    1.30    0.30
  -1  -4   0    1.10    0.30
  -1  -4   0    1.50    0.40
  -1  -4   0    1.30    0.30
  -1  -4   0    1.00    0.30
  -1  -4   0    1.00    0.30
   1  -4   0    1.00    0.30
   1  -4   0    1.80    0.30
   1  -4   0    0.80    0.20
   1   4   1 2100.79   94.49
   1  -4   1 2081.29   94.99
  -1  -4  -1 2085.09   92.29
  -1   4  -2  663.93   21.60
  -1   4  -2  693.13   21.80
  -1   4  -2  663.03   21.70
   1   4   2  681.43   22.00
  -1   4  -2  655.43   22.20
   1   4   2  671.73   21.50
  -1   4  -2  682.73   22.70
   1   4   2  696.13   22.50
  -1   4  -2  695.43   22.00
  -1   4  -2  610.34   23.00
   1   4   2  697.03   21.80
   1   4   2  694.53   22.70
   1  -4   2  671.33   21.60
  -1  -4  -2  654.03   22.00
   1  -4   2  689.93   22.20
   1  -4   2  662.73   22.90
  -1  -4  -2  685.23   22.70
   1  -4   2  697.23   21.90
   1  -4   2  685.73   21.90
   1   4   3  515.95   16.90
  -1   4  -3  515.65   16.90
  -1   4  -3  455.45   18.50
   1   4   3  468.15   18.00
   1   4   3  530.75   16.50
   1   4   3  522.35   17.70
   1   4   3  519.05   17.20
  -1   4  -3  529.55   18.20
   1  -4   3  536.55   16.80
  -1  -4  -3  508.05   18.00
   1  -4   3  514.05   17.40
   1  -4   3  500.65   18.50
   1  -4   3  532.75   16.90
   1  -4   3  545.45   17.40
   1  -4   3  515.35   16.90
   1   4   4   87.89    3.90
   1   4   4   72.89    4.60
  -1   4  -4   80.59    3.20
   1   4   4   85.69    4.30
  -1   4  -4   89.19    4.80
   1   4   4   83.29    3.80
  -1   4  -4   73.79    5.00
   1   4   4   88.09    3.60
  -1   4  -4   80.09    3.20
   1  -4   4   83.49    4.10
   1  -4   4   84.29    5.00
   1  -4   4   82.99    4.00
   1  -4   4   85.29    3.50
   1  -4   4   85.19    3.80
   1  -4   4   85.29    3.30
  -1  -4  -4   81.39    4.50
  -1   4  -5   18.40    1.00
   1   4   5   19.80    1.80
   1   4   5   18.00    1.80
   1   4   5   20.00    2.40
  -1   4  -5   24.00    3.20
   1   4   5   20.00    1.60
   1   4   5   32.80    4.60
   1   4   5   19.60    1.70
   1  -4   5   20.30    1.90
   1  -4   5   20.50    1.90
  -1  -4  -5   18.90    2.20
   1  -4   5   20.80    1.30
   1  -4   5   20.30    1.50
   1  -4   5   19.80    2.50
  -1   4  -6    7.20    1.90
   1   4   6    9.50    1.60
   1   4   6    8.60    1.90
   1   4   6   12.00    1.70
   1   4   6   11.80    2.60
   1   4   6   13.20    2.00
   1   4   6   10.10    1.60
   1  -4   6   11.80    2.40
  -1  -4  -6    7.10    1.70
   1  -4   6    8.70    2.30
   1  -4   6   10.30    1.40
   1  -4   6   10.30    1.90
   1  -4   6   10.30    1.70
   1   4   7    9.10    1.80
   1   4   7   14.20    1.90
   1   4   7   11.60    1.90
   1   4   7   10.90    2.00
  -1   4  -7   11.00    2.60
   1   4   7   10.40    2.00
   1   4   7   10.60    2.70
   1  -4   7   13.90    3.10
   1  -4   7    9.40    1.40
   1  -4   7   13.60    2.20
   1  -4   7   10.90    2.30
  -1  -4  -7   11.00    2.50
   1   4   8   18.70    2.10
   1   4   8   14.50    3.20
   1   4   8   19.80    2.30
  -1   4  -8   22.30    4.10
   1   4   8   20.30    2.30
   1  -4   8   19.50    3.30
   1  -4   8   21.70    3.10
   1  -4   8   24.50    2.60
   1  -4   8   16.80    1.90
   1  -4   8   20.90    3.20
   1   4   9   24.50    3.50
   1   4   9   25.70    2.90
  -1   4  -9   16.70    3.50
   1  -4   9   24.50    4.00
   1  -4   9   21.40    3.60
   1  -4   9   25.60    3.80
  -1  -4  -9   32.40    3.70
   1  -4   9   28.10    3.00
   1   5  -9   12.50    3.40
  -1   5   9   13.30    2.60
  -1   5   9    9.40    3.30
  -1   5   9   11.80    2.30
  -1  -5   9   12.20    3.70
  -1  -5   9    9.30    2.30
  -1  -5   9   14.50    2.80
   1  -5  -9   14.70    3.00
  -1   5   8   18.40    3.10
  -1   5   8   16.90    2.40
  -1   5   8   18.30    2.10
  -1   5   8   15.60    2.10
  -1   5   8   16.00    1.50
   1   5  -8   19.10    3.10
  -1  -5   8   14.20    2.70
  -1  -5   8   18.30    4.40
   1  -5  -8   18.20    2.90
  -1  -5   8   16.80    2.50
  -1  -5   8   17.90    1.60
  -1  -5   8   22.40    2.40
  -1   5   7   11.20    3.40
  -1   5   7   13.70    1.90
  -1   5   7   12.60    2.50
  -1   5   7   16.30    1.80
   1   5  -7   14.40    2.60
  -1   5   7   16.70    2.40
  -1  -5   7   15.60    3.80
   1  -5  -7   15.20    2.50
  -1  -5   7   13.60    1.40
  -1  -5   7   13.90    1.00
  -1  -5   7   15.60    2.30
  -1  -5   7   11.40    2.10
  -1   5   6  391.46   18.50
   1   5  -6  417.46   16.20
  -1   5   6  423.16   14.90
  -1   5   6  454.55   16.20
  -1   5   6  418.36   13.70
   1   5  -6  419.86   14.40
  -1   5   6  430.76   14.70
  -1   5   6  427.16   14.90
  -1   5   6  410.26   15.20
  -1  -5   6  429.86   14.60
  -1  -5   6  413.06   15.80
  -1  -5   6  416.36   13.90
   1  -5  -6  430.36   16.00
  -1  -5   6  430.66   14.00
  -1  -5   6  395.16   18.60
  -1   5   5  675.33   22.40
  -1   5   5  690.83   22.60
   1   5  -5  690.03   23.00
  -1   5   5  599.24   25.80
  -1   5   5  668.33   21.50
  -1   5   5  686.93   23.70
   1   5  -5  674.43   23.70
  -1   5   5  677.63   22.50
   1   5  -5  690.63   21.90
   1   5  -5  673.53   22.20
  -1  -5   5  714.43   22.20
  -1  -5   5  680.83   23.30
  -1  -5   5  622.34   26.00
   1  -5  -5  664.23   23.50
  -1  -5   5  681.33   22.40
  -1  -5   5  687.43   21.90
  -1  -5   5  668.03   23.40
   1   5  -4  292.17   10.30
   1   5  -4  291.87   10.10
   1   5  -4  298.87   10.80
  -1   5   4  295.27    9.70
  -1   5   4  296.07   11.20
  -1   5   4  312.67   10.40
  -1   5   4  297.47    9.60
  -1   5   4  292.97   10.30
   1   5  -4  297.77   11.20
  -1  -5   4  265.77   12.90
   1  -5  -4  294.37   11.00
  -1  -5   4  305.97   10.40
  -1  -5   4  291.17   11.00
  -1  -5   4  298.47   10.40
  -1  -5   4  305.07    9.80
  -1   5   3    0.30    0.20
   1   5  -3   -0.20    0.40
  -1   5   3    0.20    0.40
  -1   5   3    0.20    0.20
   1   5  -3    0.10    0.30
   1   5  -3    0.70    0.80
   1   5  -3    0.20    0.20
   1   5  -3    0.80    0.40
  -1   5   3    1.00    0.30
   1   5  -3    0.50    0.20
  -1   5   3    0.80    0.40
  -1  -5   3    0.40    0.40
  -1  -5   3    0.60    0.30
   1  -5  -3    0.30    0.20
  -1  -5   3    0.40    0.80
  -1  -5   3    0.40    0.20
  -1  -5   3    0.10    0.30
  -1  -5   3    0.30    0.40
  -1   5   2  633.74   20.80
   1   5  -2  656.33   20.80
  -1   5   2  646.64   20.60
   1   5  -2  653.63   21.00
  -1   5   2  649.34   21.20
  -1   5   2  634.54   20.90
   1   5  -2  666.53   21.40
  -1   5   2  655.43   20.50
  -1   5   2  636.54   20.60
   1   5  -2  646.34   21.00
  -1   5   2  611.04   20.90
   1   5  -2  622.64   21.10
  -1  -5   2  637.94   21.30
   1  -5  -2  663.73   21.10
  -1  -5   2  629.54   21.10
   1  -5  -2  642.84   20.70
  -1  -5   2  580.54   22.60
  -1  -5   2  648.24   21.10
  -1  -5   2  660.13   20.90
   1  -5  -2  637.24   20.90
   1  -5  -2  655.93   20.70
  -1  -5   2  674.23   21.10
   1   5  -1   35.40    1.60
  -1   5   1   35.10    1.50
  -1   5   1   36.60    1.60
   1   5  -1   37.20    1.80
  -1   5   1   34.70    1.30
  -1   5   1   34.50    1.20
  -1   5   1   29.20    1.90
   1   5  -1   34.10    1.70
   1   5  -1   34.00    2.30
   1   5  -1   33.50    1.50
   1   5  -1   36.40    1.30
  -1   5   1   35.20    1.60
  -1   5   1   34.00    1.50
   1   5  -1   33.50    1.70
   1  -5  -1   33.20    1.50
  -1  -5   1   34.70    1.70
   1  -5  -1   31.90    1.50
  -1  -5   1   34.10    1.70
  -1  -5   1   35.30    1.70
  -1  -5   1   33.10    1.50
   1  -5  -1   34.20    1.30
  -1  -5   1   33.70    1.60
  -1  -5   1   34.60    1.40
   1  -5  -1   33.10    1.40
  -1  -5   1   32.80    2.20
   1   5   0  967.30   30.40
  -1   5   0  940.71   30.40
  -1   5   0  945.91   30.40
   1   5   0  990.70   30.50
  -1   5   0  955.40   30.30
   1  -5   0  943.61   30.40
   1  -5   0  947.51   30.30
   1  -5   0  907.81   30.30
   1  -5   0  958.60   30.30
  -1  -5   0  908.91   30.40
   1   5   1 2963.70  126.69
   1  -5   1 2928.01  127.19
  -1  -5  -1 3015.80  124.09
   1   5   2   65.69    3.20
   1   5   2   71.19    2.60
  -1   5  -2   60.79    2.90
  -1   5  -2   67.09    2.50
  -1   5  -2   60.39    3.50
  -1   5  -2   66.09    2.70
  -1   5  -2   67.89    3.30
   1   5   2   64.79    3.00
   1   5   2   69.09    2.40
  -1   5  -2   63.29    2.50
   1   5   2   63.89    2.40
   1   5   2   67.79    2.70
  -1   5  -2   69.99    2.80
   1  -5   2   66.59    2.70
  -1  -5  -2   65.89    3.20
  -1  -5  -2   63.49    2.70
   1  -5   2   67.19    2.80
   1  -5   2   66.29    2.40
   1  -5   2   65.09    3.40
   1  -5   2   64.39    2.90
   1  -5   2   67.29    2.70
   1   5   3    3.90    0.90
  -1   5  -3    4.80    0.90
  -1   5  -3    3.70    0.60
   1   5   3    3.80    0.40
   1   5   3    3.00    1.00
   1   5   3    4.20    0.80
  -1   5  -3    4.50    1.00
  -1   5  -3    2.50    1.00
   1   5   3    4.50    0.70
  -1   5  -3    3.90    0.60
   1  -5   3    3.90    0.80
  -1  -5  -3    4.30    1.10
   1  -5   3    5.60    1.40
   1  -5   3    4.40    0.80
   1  -5   3    4.60    0.70
   1  -5   3    4.80    0.70
   1  -5   3    3.50    0.60
   1   5   4  388.46   13.80
   1   5   4  386.36   13.30
   1   5   4  380.06   13.90
   1   5   4  349.96   14.60
  -1   5  -4  372.46   12.70
   1   5   4  383.56   13.00
   1  -5   4  388.76   12.90
   1  -5   4  387.86   13.60
   1  -5   4  383.56   12.80
   1  -5   4  401.16   13.40
  -1  -5  -4  385.66   14.40
   1  -5   4  374.16   15.00
   1   5   5   25.20    1.80
   1   5   5   28.70    2.00
  -1   5  -5   25.30    2.70
   1   5   5   23.20    2.70
  -1   5  -5   26.60    1.40
   1   5   5   27.40    2.20
  -1   5  -5   28.20    2.00
   1   5   5   26.40    2.10
   1  -5   5   26.40    1.60
   1  -5   5   27.70    2.40
   1  -5   5   26.80    2.20
   1  -5   5   28.30    3.00
   1  -5   5   28.60    2.20
  -1  -5  -5   25.60    2.50
   1  -5   5   28.40    1.80
   1   5   6  147.39    6.70
   1   5   6  154.58    6.70
   1   5   6  147.89    7.00
   1   5   6  146.49    6.40
   1   5   6  157.08    6.30
  -1   5  -6  140.89    7.70
   1   5   6  134.39    7.90
   1  -5   6  151.98    6.00
   1  -5   6  158.38    6.90
  -1  -5  -6  147.89    7.60
   1  -5   6  151.28    7.00
   1  -5   6  142.99    8.30
   1   5   7   55.89    3.50
   1   5   7   55.79    3.90
   1   5   7   61.89    3.90
   1   5   7   54.59    3.40
   1   5   7   55.59    3.50
  -1   5  -7   48.70    4.40
   1   5   7   48.30    4.60
   1  -5   7   53.19    4.00
   1  -5   7   55.49    5.00
  -1  -5  -7   55.79    4.50
   1  -5   7   58.39    3.10
   1   5   8   60.59    3.80
   1   5   8   61.39    3.70
   1   5   8   52.39    4.90
   1   5   8   60.19    4.20
  -1   5  -8   57.99    5.70
   1  -5   8   62.39    4.10
   1  -5   8   51.19    4.40
   1  -5   8   54.39    5.30
   1  -5   8   52.79    4.20
   1  -5   8   53.09    3.40
   1   5   9    5.90    1.90
   1   5   9    5.60    2.00
   1   5   9    5.10    1.70
  -1   5  -9    5.80    2.20
   1  -5   9    6.90    2.80
   1  -5   9    6.50    2.20
  -1  -5  -9    4.10    1.90
   1  -5   9    5.50    1.90
  -1   6   9    3.20    2.40
   1   6  -9    1.40    1.80
  -1   6   9    4.50    2.10
  -1  -6   9    4.60    2.80
  -1  -6   9    3.20    1.70
  -1  -6   9    4.20    1.80
   1  -6  -9    2.10    1.50
  -1   6   8   23.40    2.10
  -1   6   8   35.40    3.60
   1   6  -8   26.60    3.10
  -1   6   8   29.10    2.10
  -1   6   8   29.80    2.70
  -1   6   8   27.10    2.50
  -1  -6   8   27.90    3.00
  -1  -6   8   34.20    3.10
   1  -6  -8   22.00    3.20
  -1  -6   8   28.00    2.70
  -1  -6   8   28.20    4.30
  -1  -6   8   30.50    2.10
  -1   6   7   32.60    2.20
   1   6  -7   36.00    3.30
  -1   6   7   34.60    2.40
  -1   6   7   32.40    3.10
  -1   6   7   26.60    3.90
  -1   6   7   31.10    2.50
  -1   6   7   33.20    2.40
  -1  -6   7   25.70    3.10
  -1  -6   7   32.20    2.20
  -1  -6   7   30.30    2.70
  -1  -6   7   32.00    1.80
   1  -6  -7   35.60    3.10
  -1  -6   7   23.70    3.90
   1   6  -6   36.10    3.00
  -1   6   6   26.30    3.80
  -1   6   6   28.10    1.40
  -1   6   6   32.60    2.20
  -1   6   6   34.40    2.20
  -1   6   6   37.20    3.00
   1   6  -6   33.00    1.70
  -1   6   6   32.40    2.40
  -1   6   6   35.10    2.20
  -1  -6   6   30.00    2.00
  -1  -6   6   33.50    4.10
   1  -6  -6   36.40    2.90
  -1  -6   6   29.70    1.50
  -1  -6   6   28.90    1.50
  -1  -6   6   30.00    2.70
   1   6  -5    4.20    1.20
   1   6  -5    4.60    1.00
  -1   6   5    1.90    0.80
  -1   6   5    2.50    1.70
  -1   6   5    2.40    0.50
  -1   6   5    5.30    1.00
   1   6  -5    4.30    0.80
  -1   6   5    4.90    0.90
  -1  -6   5    2.30    1.40
  -1  -6   5    4.80    1.30
   1  -6  -5    3.00    1.10
  -1  -6   5    5.40    1.20
  -1  -6   5    5.50    0.90
  -1  -6   5    2.80    0.70
  -1   6   4    3.10    0.70
   1   6  -4    1.70    0.70
   1   6  -4    2.30    0.60
  -1   6   4    2.20    0.40
  -1   6   4    3.10    0.40
   1   6  -4    2.70    0.60
   1   6  -4    2.10    0.70
  -1   6   4    2.50    0.70
   1   6  -4    2.30    1.30
  -1   6   4    1.60    0.90
  -1   6   4    3.70    0.70
   1  -6  -4    3.20    1.00
  -1  -6   4    2.00    0.80
  -1  -6   4    2.00    0.70
  -1  -6   4    2.80    0.40
  -1  -6   4    2.30    1.50
  -1  -6   4    3.90    1.10
  -1  -6   4    3.80    0.80
   1   6  -3  160.48    6.20
   1   6  -3  161.58    6.60
   1   6  -3  166.58    5.80
  -1   6   3  170.58    5.60
   1   6  -3  167.68    6.60
  -1   6   3  165.98    6.10
  -1   6   3  167.18    5.80
  -1   6   3  165.78    5.90
  -1  -6   3  172.18    6.20
   1  -6  -3  166.88    6.50
  -1  -6   3  169.78    6.30
   1  -6  -3  170.98    5.60
   1  -6  -3  167.78    6.30
  -1  -6   3  170.18    6.20
  -1  -6   3  174.38    5.50
  -1  -6   3  156.68    6.50
  -1   6   2  621.84   20.60
   1   6  -2  659.43   20.80
   1   6  -2  615.44   21.00
   1   6  -2  655.13   21.00
  -1   6   2  656.33   21.20
  -1   6   2  652.73   20.40
  -1   6   2  640.94   20.80
  -1   6   2  634.14   20.90
   1   6  -2  645.34   20.40
   1   6  -2  639.24   21.30
  -1   6   2  624.94   20.70
   1   6  -2  612.44   21.90
  -1   6   2  656.13   20.60
  -1  -6   2  646.14   20.40
   1  -6  -2  656.83   20.70
  -1  -6   2  668.53   21.10
   1  -6  -2  634.54   20.60
  -1  -6   2  637.14   20.80
  -1  -6   2  646.94   21.10
  -1  -6   2  591.34   22.60
  -1  -6   2  637.44   21.10
  -1  -6   2  643.64   21.20
   1  -6  -2  643.44   20.90
  -1   6   1 1720.83   82.39
   1   6  -1 1717.03   92.89
   1  -6  -1 1781.62   84.89
  -1  -6   1 1760.62   92.59
  -1   6   0  306.47   10.30
   1   6   0  300.47   10.20
  -1   6   0  283.47   10.20
   1   6   0  311.57   10.20
   1   6   0  288.57   10.60
   1   6   0  309.37   10.20
  -1   6   0  325.47   10.70
   1   6   0  303.07   10.40
   1   6   0  314.77   10.30
  -1   6   0  309.47   10.10
  -1   6   0  295.07   10.20
  -1   6   0  307.97   10.30
   1   6   0  293.67   10.30
   1  -6   0  302.57   10.10
  -1  -6   0  290.37   10.20
   1  -6   0  317.17   10.80
  -1  -6   0  302.47   10.10
  -1  -6   0  309.47   10.20
  -1  -6   0  319.57   10.60
   1  -6   0  303.57   10.20
   1  -6   0  300.37   10.20
   1  -6   0  320.87   10.10
  -1  -6   0  312.07   10.40
  -1  -6   0  305.77   10.20
  -1   6  -1  925.61   29.40
  -1   6  -1  914.81   29.80
  -1   6  -1  893.31   29.00
  -1   6  -1  880.91   28.60
   1   6   1  878.21   28.90
   1   6   1  914.31   28.90
   1   6   1  895.41   29.30
   1   6   1  898.61   29.00
   1   6   1  931.01   29.30
   1   6   1  898.21   29.20
  -1   6  -1  906.31   29.10
  -1  -6  -1  898.01   28.80
  -1  -6  -1  897.71   29.20
  -1  -6  -1  884.01   28.90
   1  -6   1  886.41   29.00
  -1  -6  -1  934.61   29.20
   1  -6   1  890.41   29.00
   1  -6   1  883.21   29.00
   1  -6   1  879.51   29.10
  -1   6  -2    0.30    0.20
  -1   6  -2    0.30    0.30
   1   6   2    0.40    0.20
  -1   6  -2    0.00    0.40
   1   6   2   -0.40    0.20
  -1   6  -2    0.40    0.30
   1   6   2    0.60    0.30
  -1   6  -2    0.10    0.20
   1   6   2    0.40    0.40
  -1   6  -2    0.40    0.20
   1   6   2    0.60    0.40
  -1   6  -2    0.30    0.30
   1  -6   2    0.40    0.30
   1  -6   2    0.30    0.10
   1  -6   2    0.70    0.30
   1  -6   2    1.40    0.50
   1  -6   2    1.90    0.70
  -1  -6  -2    0.20    0.30
   1  -6   2    0.30    0.30
  -1  -6  -2    0.20    0.20
   1   6   3   16.00    0.90
   1   6   3   15.90    1.40
   1   6   3   15.30    1.40
  -1   6  -3   15.30    1.10
  -1   6  -3   15.00    1.00
   1   6   3   14.90    0.90
   1   6   3   15.60    1.10
  -1   6  -3   14.40    0.70
  -1   6  -3   11.50    1.70
  -1   6  -3   15.60    1.60
  -1   6  -3   12.80    1.20
   1  -6   3   14.90    1.30
   1  -6   3   15.70    1.10
   1  -6   3   14.80    1.00
  -1  -6  -3   15.70    1.50
   1  -6   3   12.70    1.60
   1  -6   3   17.40    1.20
   1   6   4  299.77   10.20
   1   6   4  296.87   11.00
  -1   6  -4  301.57   10.50
  -1   6  -4  257.17   12.30
   1   6   4  299.47   10.40
  -1   6  -4  295.07   11.70
  -1   6  -4  281.87   10.30
   1   6   4  306.57   11.10
   1   6   4  264.97   11.70
   1  -6   4  297.97   10.90
   1  -6   4  297.77   10.50
   1  -6   4  303.77   10.10
   1  -6   4  298.07   12.30
  -1  -6  -4  287.67   11.50
   1  -6   4  293.87   10.00
   1   6   5  116.09    5.70
   1   6   5   88.89    5.70
   1   6   5   99.69    4.30
  -1   6  -5  101.79    4.00
  -1   6  -5  100.49    5.70
  -1   6  -5   85.19    6.90
   1   6   5  116.49    5.00
  -1   6  -5   99.29    3.90
   1   6   5   93.59    4.40
   1  -6   5  103.49    4.60
  -1  -6  -5   97.69    5.50
   1  -6   5  100.59    6.30
   1  -6   5  101.79    4.10
   1  -6   5  107.29    4.20
   1  -6   5   95.79    5.00
   1  -6   5   96.39    4.80
  -1   6  -6   77.99    5.30
   1   6   6   75.99    4.30
   1   6   6   75.39    4.50
   1   6   6   84.49    4.20
   1   6   6   75.19    5.50
   1   6   6   80.39    4.60
   1  -6   6   84.09    5.90
   1  -6   6   81.59    4.50
   1  -6   6   80.69    3.60
  -1  -6  -6   84.59    5.20
   1  -6   6   82.29    4.70
   1   6   7   36.40    3.10
   1   6   7   42.20    3.00
   1   6   7   37.50    2.70
   1   6   7   44.10    3.00
   1   6   7   35.00    3.90
   1   6   7   42.60    3.20
  -1   6  -7   39.90    4.00
   1  -6   7   41.20    2.40
  -1  -6  -7   37.80    3.70
   1  -6   7   43.60    4.40
   1   6   8   43.00    3.40
   1   6   8   36.70    3.30
   1   6   8   37.80    3.00
   1   6   8   41.30    2.90
   1   6   8   35.80    4.00
   1  -6   8   44.20    3.50
   1  -6   8   36.50    3.60
  -1  -6  -8   44.00    6.80
   1  -6   8   33.60    2.60
   1   6   9    0.50    1.50
   1   6   9   -0.70    1.40
   1   6   9    2.00    1.60
   1   6   9    1.60    1.60
  -1   6  -9    0.90    1.60
   1  -6   9    5.10    2.80
   1  -6   9    0.00    1.70
   1  -6   9    0.80    2.20
  -1  -6  -9    1.80    1.60
  -1   7   9   31.40    3.60
   1   7  -9   34.10    3.70
  -1   7   9   44.00    5.60
  -1  -7   9   35.50    3.90
  -1  -7   9   36.90    5.10
  -1  -7   9   37.50    3.70
   1  -7  -9   40.20    3.70
  -1  -7   9   40.40    3.70
  -1   7   8    1.30    1.20
  -1   7   8    1.40    0.80
   1   7  -8    2.20    1.50
  -1   7   8    1.00    0.90
  -1   7   8    4.30    1.60
  -1   7   8    3.00    0.90
  -1  -7   8    0.70    1.60
  -1  -7   8    0.70    1.20
  -1  -7   8    2.90    1.50
   1  -7  -8    1.00    1.20
  -1   7   7   11.90    3.30
  -1   7   7   14.30    1.80
  -1   7   7   14.60    2.10
  -1   7   7   14.90    1.90
  -1   7   7   11.00    1.50
   1   7  -7   10.90    2.20
  -1   7   7   10.80    1.00
  -1   7   7   15.20    2.60
  -1  -7   7   15.60    3.90
  -1  -7   7   15.30    1.80
   1  -7  -7   14.50    2.40
  -1  -7   7   10.60    2.00
   1   7  -6    4.60    0.70
  -1   7   6    1.20    1.80
  -1   7   6    3.00    0.90
  -1   7   6    4.50    1.50
  -1   7   6    4.70    1.00
  -1   7   6    2.80    1.00
   1   7  -6    2.20    1.00
  -1   7   6    3.60    0.90
  -1   7   6    3.40    0.60
  -1  -7   6    2.40    0.80
   1  -7  -6    4.80    1.40
  -1  -7   6    1.70    1.60
  -1  -7   6    3.00    1.30
  -1  -7   6    2.50    0.60
  -1  -7   6    1.10    1.10
  -1  -7   6    3.80    0.80
  -1   7   5  154.88    7.20
   1   7  -5  149.49    6.00
   1   7  -5  156.48    7.20
  -1   7   5  158.48    6.10
  -1   7   5  165.88    6.30
   1   7  -5  153.08    6.60
  -1   7   5  159.98    6.20
  -1   7   5  160.98    5.40
  -1  -7   5  147.79    9.00
  -1  -7   5  165.58    6.90
  -1  -7   5  157.38    6.20
  -1  -7   5  169.58    6.40
   1  -7  -5  151.28    6.90
  -1  -7   5  157.98    7.00
  -1   7   4  128.29    5.80
   1   7  -4  131.39    5.70
   1   7  -4  128.89    5.40
  -1   7   4  125.29    5.00
  -1   7   4  121.39    4.70
   1   7  -4  120.99    4.80
  -1   7   4  125.59    4.30
   1   7  -4  124.99    5.00
  -1   7   4  121.99    4.80
  -1   7   4  125.79    4.40
   1   7  -4  106.19    6.90
  -1  -7   4  121.79    5.40
  -1  -7   4  120.19    5.60
  -1  -7   4  126.59    4.30
  -1  -7   4  117.19    7.20
   1  -7  -4  123.39    5.50
  -1  -7   4  126.29    5.00
  -1  -7   4  133.49    5.10
  -1   7   3  880.31   26.60
   1   7  -3  838.92   27.60
  -1   7   3  844.22   27.10
  -1   7   3  790.52   27.00
   1   7  -3  815.32   27.50
  -1   7   3  825.82   26.50
   1   7  -3  824.52   26.80
  -1   7   3  839.72   26.80
   1   7  -3  836.82   26.70
  -1   7   3  815.52   26.70
   1   7  -3  809.72   27.20
  -1  -7   3  839.12   27.10
  -1  -7   3  825.82   27.20
   1  -7  -3  852.41   27.50
  -1  -7   3  843.82   26.40
   1  -7  -3  816.72   27.20
  -1  -7   3  836.72   27.10
  -1  -7   3  825.12   27.50
  -1  -7   3  770.52   29.50
   1  -7  -3  833.52   26.50
   1   7  -2   11.00    0.80
   1   7  -2    9.10    0.90
   1   7  -2    7.00    1.60
   1   7  -2    9.20    0.90
   1   7  -2   11.40    0.90
  -1   7   2    9.60    0.80
  -1   7   2   10.40    0.80
   1   7  -2   10.70    1.00
  -1   7   2   11.60    0.90
  -1   7   2   10.10    0.40
   1   7  -2   10.90    0.60
  -1   7   2   11.30    1.00
   1  -7  -2    9.70    0.70
  -1  -7   2    9.80    0.60
  -1  -7   2    9.20    0.90
   1  -7  -2    9.40    0.70
   1  -7  -2    9.30    0.80
  -1  -7   2   11.50    1.60
  -1  -7   2    9.20    0.90
  -1  -7   2    9.00    0.90
  -1  -7   2   10.00    0.80
  -1  -7   2    9.00    0.90
  -1   7   1 1368.16   43.00
  -1   7   1 1319.77   43.10
   1   7  -1 1332.47   43.40
   1  -7  -1 1344.97   43.20
   1  -7  -1 1325.17   43.20
   1  -7  -1 1362.76   43.10
  -1  -7   1 1363.96   43.20
  -1  -7   1 1387.96   43.20
   1  -7  -1 1350.06   43.00
   1   7   0    7.20    0.60
  -1   7   0    5.30    0.50
   1   7   0    5.70    0.60
   1   7   0    5.80    0.60
  -1   7   0    5.10    0.50
   1   7   0    4.90    0.50
  -1   7   0    5.30    0.60
  -1   7   0    6.60    0.60
   1   7   0    6.10    0.60
   1   7   0    5.00    0.70
   1   7   0    5.80    0.60
  -1   7   0    6.60    0.60
   1  -7   0    5.80    0.50
  -1  -7   0    6.70    0.60
  -1  -7   0    5.60    0.60
  -1  -7   0    5.70    0.70
  -1  -7   0    7.40    0.60
   1  -7   0    4.90    0.50
   1  -7   0    4.80    0.50
   1  -7   0    5.40    0.50
  -1  -7   0    6.60    0.60
   1  -7   0    5.60    0.50
  -1  -7   0    6.00    0.60
   1  -7   0    5.60    0.70
   1   7   1  581.04   19.50
  -1   7  -1  592.04   19.70
   1   7   1  612.34   19.50
   1   7   1  608.44   19.90
  -1   7  -1  606.44   19.70
  -1   7  -1  595.64   19.70
   1   7   1  584.84   19.50
   1   7   1  598.84   19.70
  -1   7  -1  584.14   19.30
   1   7   1  599.64   19.80
  -1   7  -1  595.94   20.50
  -1   7  -1  606.74   19.70
   1   7   1  608.14   19.90
   1  -7   1  579.94   19.60
   1  -7   1  601.74   19.70
  -1  -7  -1  595.54   19.80
  -1  -7  -1  646.44   19.60
  -1  -7  -1  582.04   19.60
  -1  -7  -1  619.24   19.80
   1  -7   1  591.44   19.60
   1  -7   1  648.14   20.40
   1  -7   1  568.04   19.60
  -1  -7  -1  599.34   19.70
  -1   7  -2   99.69    4.30
   1   7   2  111.09    4.20
  -1   7  -2  108.29    3.90
   1   7   2  105.89    4.00
  -1   7  -2   96.49    5.10
   1   7   2  112.49    4.70
  -1   7  -2  107.89    4.30
   1   7   2  106.69    3.90
   1   7   2  101.79    4.30
   1   7   2  107.19    4.50
   1   7   2  105.49    3.60
   1   7   2  107.19    4.00
  -1   7  -2  101.99    4.00
   1   7   2  103.09    3.90
  -1   7  -2  101.19    3.90
  -1   7  -2  105.29    4.10
   1  -7   2  105.19    3.70
   1  -7   2  100.89    4.30
  -1  -7  -2   99.79    3.80
   1  -7   2  105.69    4.10
   1  -7   2  106.79    4.10
  -1  -7  -2  104.19    4.50
  -1  -7  -2  116.09    4.50
   1  -7   2  105.89    4.30
  -1  -7  -2  102.89    3.90
   1  -7   2  111.19    5.10
   1  -7   2  103.89    4.10
   1   7   3  183.28    6.70
   1   7   3  179.58    6.40
  -1   7  -3  179.78    6.30
  -1   7  -3  175.58    6.50
   1   7   3  186.28    7.30
   1   7   3  185.38    6.40
   1   7   3  191.08    7.30
  -1   7  -3  185.78    6.70
  -1   7  -3  181.98    7.70
   1  -7   3  195.18    6.60
  -1  -7  -3  186.38    7.60
   1  -7   3  182.98    6.70
   1  -7   3  182.78    7.10
   1  -7   3  186.28    6.70
   1  -7   3  187.28    6.80
   1  -7   3  186.18    8.20
   1  -7   3  187.08    7.10
  -1   7  -4   21.10    1.30
   1   7   4   20.50    1.50
   1   7   4   20.80    1.80
  -1   7  -4   20.40    1.30
  -1   7  -4   19.80    2.10
   1   7   4   21.00    1.30
  -1   7  -4   18.60    1.30
   1   7   4   16.10    2.10
   1   7   4   17.50    1.70
  -1   7  -4   16.80    2.30
  -1  -7  -4   19.90    2.00
   1  -7   4   17.00    2.20
   1  -7   4   20.50    1.30
   1  -7   4   20.30    1.30
   1  -7   4   17.80    1.40
   1  -7   4   20.50    1.70
   1   7   5   78.49    4.20
   1   7   5   80.69    4.90
   1   7   5   86.69    4.30
  -1   7  -5   74.09    3.30
  -1   7  -5   77.49    4.90
   1   7   5   68.89    4.90
   1   7   5   77.19    3.70
   1   7   5   81.39    3.60
   1  -7   5   79.39    3.40
   1  -7   5   79.39    3.50
  -1  -7  -5   74.99    4.60
   1  -7   5   83.89    6.20
   1  -7   5   84.29    4.30
   1  -7   5   83.39    4.10
  -1   7  -6   74.89    3.70
   1   7   6   70.69    4.10
   1   7   6   71.69    3.60
   1   7   6   66.29    5.10
  -1   7  -6   67.49    4.90
   1   7   6   72.29    3.80
   1   7   6   70.99    4.50
   1   7   6   67.59    4.10
   1  -7   6   72.39    3.30
   1  -7   6   73.99    5.50
   1  -7   6   72.29    4.40
   1  -7   6   69.79    4.20
  -1  -7  -6   73.69    4.80
   1   7   7   35.20    2.50
   1   7   7   34.80    2.80
   1   7   7   27.80    3.50
   1   7   7   35.40    2.60
   1   7   7   29.50    2.80
  -1   7  -7   38.20    3.90
   1   7   7   35.70    2.90
   1  -7   7   33.70    3.80
   1  -7   7   36.80    3.60
  -1  -7  -7   36.20    3.60
   1  -7   7   33.30    2.20
   1   7   8    1.10    1.10
   1   7   8   -0.20    1.50
   1   7   8    1.80    1.30
   1   7   8    1.90    1.10
   1   7   8    1.20    1.20
   1  -7   8    0.90    0.90
   1  -7   8    1.20    1.30
   1  -7   8    1.70    1.50
  -1   7  -9    0.60    1.60
   1   7   9    1.40    1.70
   1   7   9   -1.80    1.10
   1   7   9    2.00    1.60
  -1  -7  -9    0.60    1.40
   1  -7   9   -1.40    1.50
   1  -7   9    1.00    2.00
   1  -7   9    0.90    1.80
   1   8  -9   -0.10    1.20
  -1   8   9    0.00    1.30
  -1   8   9    3.60    2.50
  -1   8   9    0.50    1.70
  -1  -8   9    1.60    2.40
  -1  -8   9    1.80    1.60
   1  -8  -9    0.90    1.30
  -1   8   8  223.68    9.40
  -1   8   8  226.08    8.80
  -1   8   8  227.28    9.00
   1   8  -8  217.08   10.70
  -1   8   8  221.38    9.10
  -1  -8   8  234.88   10.40
  -1  -8   8  226.28    9.70
   1  -8  -8  222.18   10.20
  -1  -8   8  220.68   13.10
   1   8  -7   31.40    3.20
  -1   8   7   29.30    3.00
  -1   8   7   25.60    1.40
  -1   8   7   25.80    2.00
  -1   8   7   22.30    4.50
  -1   8   7   28.30    2.10
  -1   8   7   22.70    2.20
  -1   8   7   27.00    2.10
   1  -8  -7   28.70    2.80
  -1  -8   7   24.20    2.40
  -1  -8   7   25.30    3.90
  -1  -8   7   29.50    2.10
  -1   8   6   15.10    1.50
  -1   8   6   15.30    3.70
  -1   8   6   18.60    1.50
  -1   8   6   17.20    1.00
  -1   8   6   24.30    2.50
   1   8  -6   21.30    2.40
  -1   8   6   17.50    2.40
   1   8  -6   17.60    1.30
  -1  -8   6   18.20    2.10
  -1  -8   6   15.10    1.50
  -1  -8   6   19.40    2.70
  -1  -8   6   19.80    4.10
  -1   8   5   37.10    1.60
  -1   8   5   34.30    2.10
   1   8  -5   36.90    2.00
   1   8  -5   35.30    2.80
  -1   8   5   37.90    2.30
  -1   8   5   37.50    2.00
  -1   8   5   35.60    2.90
   1   8  -5   35.50    2.40
  -1  -8   5   35.00    1.70
  -1  -8   5   38.90    2.60
  -1  -8   5   27.40    3.60
  -1  -8   5   29.50    2.50
  -1  -8   5   37.00    2.20
   1  -8  -5   37.20    2.70
   1   8  -4  162.68    6.30
   1   8  -4  164.58    6.50
   1   8  -4  146.59    8.60
  -1   8   4  172.18    5.80
  -1   8   4  172.98    5.90
  -1   8   4  167.38    6.00
  -1   8   4  173.08    7.30
  -1   8   4  159.88    6.40
  -1   8   4  175.58    6.50
   1   8  -4  170.38    6.90
  -1   8   4  171.38    6.30
   1   8  -4  174.78    7.20
   1  -8  -4  172.18    7.00
  -1  -8   4  173.58    6.50
  -1  -8   4  173.28    6.50
  -1  -8   4  173.08    5.70
  -1  -8   4  163.68    6.80
  -1  -8   4  165.48    9.00
   1   8  -3  358.16   12.40
   1   8  -3  302.17   14.00
  -1   8   3  335.97   12.00
  -1   8   3  361.26   11.70
  -1   8   3  349.77   12.00
  -1   8   3  348.77   11.80
   1   8  -3  338.87   12.10
   1   8  -3  358.06   11.70
  -1   8   3  348.77   11.30
   1   8  -3  353.56   11.80
  -1   8   3  342.77   11.60
   1  -8  -3  377.66   12.40
   1  -8  -3  356.66   12.20
  -1  -8   3  351.46   12.10
  -1  -8   3  347.07   12.30
  -1  -8   3  357.16   11.30
  -1  -8   3  356.26   12.00
  -1  -8   3  343.17   12.10
  -1  -8   3  326.27   14.20
  -1  -8   3  320.87   12.40
   1  -8  -3  355.86   11.90
   1  -8  -3  350.36   11.50
  -1   8   2 4696.93  182.78
  -1  -8   2 4734.13  199.48
   1  -8  -2 4552.74  184.08
  -1   8   1   22.10    1.30
   1   8  -1   20.10    1.30
   1   8  -1   22.30    1.40
  -1   8   1   20.60    1.20
  -1   8   1   21.70    1.30
  -1   8   1   20.40    1.50
   1   8  -1   18.10    1.70
   1   8  -1   19.80    1.30
  -1   8   1   23.60    1.00
   1   8  -1   20.90    1.10
  -1   8   1   19.90    1.10
   1   8  -1   19.70    1.20
   1  -8  -1   21.70    1.20
  -1  -8   1   18.40    1.30
   1  -8  -1   21.50    0.80
  -1  -8   1   21.50    1.20
  -1  -8   1   18.90    1.30
  -1  -8   1   19.70    1.10
   1  -8  -1   17.80    1.50
  -1  -8   1   19.50    1.20
  -1  -8   1   21.60    1.30
   1  -8  -1   19.90    1.20
  -1  -8   1   18.90    1.70
   1  -8  -1   19.00    1.10
   1  -8  -1   20.70    1.10
   1  -8  -1   21.50    1.20
   1   8   0   12.60    1.00
   1   8   0   15.10    0.90
  -1   8   0   14.90    1.30
   1   8   0   11.60    0.90
   1   8   0   14.60    1.00
   1   8   0   14.30    1.00
  -1   8   0   13.60    1.00
  -1   8   0   14.40    1.00
  -1   8   0   13.80    0.80
  -1   8   0   13.10    1.00
   1   8   0   12.20    0.90
   1   8   0   13.80    1.20
  -1   8   0   12.60    0.90
   1  -8   0   13.90    0.90
  -1  -8   0   13.00    1.00
  -1  -8   0   13.50    0.90
   1  -8   0   15.00    0.90
  -1  -8   0   14.20    1.00
  -1  -8   0   13.20    0.90
   1  -8   0   12.80    0.90
  -1  -8   0   15.50    1.20
   1  -8   0   14.20    0.90
  -1  -8   0   13.90    1.00
   1  -8   0   14.80    1.30
   1  -8   0   13.20    0.90
  -1  -8   0   13.70    0.90
  -1   8  -1  150.88    5.80
   1   8   1  149.09    5.60
   1   8   1  157.38    5.90
   1   8   1  152.78    5.80
   1   8   1  151.18    5.50
  -1   8  -1  148.29    5.70
   1   8   1  171.48    5.90
   1   8   1  156.38    5.50
  -1   8  -1  152.18    5.40
   1   8   1  160.08    6.20
   1   8   1  157.58    5.70
  -1   8  -1  154.78    5.70
  -1   8  -1  158.18    5.70
  -1   8  -1  155.48    6.50
   1  -8   1  162.38    5.70
   1  -8   1  157.28    5.60
   1  -8   1  158.38    5.80
  -1  -8  -1  146.89    5.60
   1  -8   1  159.58    5.70
  -1  -8  -1  147.99    5.80
   1  -8   1  172.88    6.50
   1  -8   1  154.78    5.70
  -1   8  -2    2.90    0.60
  -1   8  -2    4.60    0.50
   1   8   2    3.60    0.60
   1   8   2    3.80    0.80
  -1   8  -2    5.50    0.70
  -1   8  -2    5.20    0.80
   1   8   2    6.00    0.70
  -1   8  -2    5.10    0.90
  -1   8  -2    3.90    1.20
   1   8   2    3.20    0.70
   1   8   2    4.10    0.60
  -1   8  -2    3.80    0.80
   1   8   2    3.40    0.60
   1   8   2    3.80    0.30
  -1  -8  -2    2.90    0.70
   1  -8   2    5.00    0.80
   1  -8   2    3.60    0.70
  -1  -8  -2    2.60    0.70
   1  -8   2    4.70    0.80
   1  -8   2    4.50    1.10
   1  -8   2    4.10    0.70
  -1  -8  -2    3.50    0.50
   1   8   3  182.68    7.00
   1   8   3  181.68    7.10
  -1   8  -3  169.28    6.20
  -1   8  -3  161.68    8.10
  -1   8  -3  171.38    6.50
   1   8   3  158.58    6.70
   1   8   3  188.08    6.30
  -1   8  -3  183.08    6.30
  -1   8  -3  164.58    6.80
   1   8   3  185.28    6.10
  -1   8  -3  175.08    6.60
  -1   8  -3  177.48    7.50
   1   8   3  175.78    6.40
   1  -8   3  181.18    6.60
  -1  -8  -3  183.38    7.40
   1  -8   3  185.08    6.60
   1  -8   3  178.98    8.00
   1  -8   3  185.98    6.50
   1  -8   3  172.18    6.90
   1  -8   3  179.18    6.10
   1   8   4  516.55   16.00
  -1   8  -4  486.85   16.80
  -1   8  -4  503.85   18.40
   1   8   4  498.45   16.80
  -1   8  -4  474.65   16.70
   1   8   4  492.45   17.50
   1   8   4  498.05   17.60
  -1   8  -4  492.95   16.60
   1   8   4  494.05   16.50
   1  -8   4  495.55   17.40
  -1  -8  -4  510.05   18.10
   1  -8   4  485.55   19.00
   1  -8   4  488.75   16.70
   1  -8   4  508.75   16.90
   1  -8   4  492.35   16.50
   1  -8   4  545.95   19.40
   1   8   5   27.30    2.30
   1   8   5   20.80    2.60
  -1   8  -5   30.80    2.80
   1   8   5   23.40    1.80
   1   8   5   26.10    1.70
   1   8   5   27.00    2.30
   1  -8   5   28.00    2.30
   1  -8   5   25.20    1.60
   1  -8   5   25.00    2.20
   1  -8   5   23.90    2.00
   1  -8   5   26.10    3.00
  -1  -8  -5   28.40    2.60
  -1   8  -6    6.50    2.00
   1   8   6    5.90    0.60
   1   8   6    6.60    1.20
   1   8   6    7.60    2.20
   1   8   6    8.20    1.40
   1   8   6    5.40    1.30
   1   8   6    5.40    1.50
   1   8   6    5.30    1.40
  -1   8  -6    6.50    0.90
  -1  -8  -6    7.60    1.80
   1  -8   6    9.30    2.60
   1  -8   6    6.40    1.70
   1  -8   6    6.70    1.70
   1  -8   6    7.70    1.10
  -1   8  -7   14.00    3.00
   1   8   7   13.90    2.30
   1   8   7   14.40    1.60
   1   8   7   15.10    3.20
   1   8   7   20.00    2.60
   1   8   7   14.40    2.10
   1   8   7   15.90    2.50
   1  -8   7   18.00    2.80
   1  -8   7   17.10    2.60
   1  -8   7   16.90    2.40
   1  -8   7   17.60    3.00
  -1  -8  -7   18.40    3.10
   1   8   8   20.50    2.10
   1   8   8   19.60    2.90
   1   8   8   14.30    3.20
   1   8   8   18.00    2.00
   1  -8   8   13.50    2.40
   1  -8   8   17.90    2.30
  -1  -8  -8   13.80    4.20
   1  -8   8   15.10    3.50
   1  -8   8   18.80    3.10
  -1   8  -9    1.00    1.90
   1   8   9    1.90    1.40
   1   8   9    2.00    1.70
   1   8   9    0.10    1.40
   1  -8   9    1.20    1.90
   1  -8   9    2.80    1.90
  -1  -8  -9    0.80    1.70
   1  -8   9    2.20    2.30
   1  -8   9    2.00    1.70
   1   9  -9   19.70    3.30
  -1   9   9   15.30    2.30
  -1   9   9   20.00    3.80
  -1   9   9   17.10    4.30
   1  -9  -9   19.10    3.10
  -1  -9   9   14.90    2.80
  -1  -9   9   17.80    4.80
  -1  -9   9   12.40    3.00
  -1   9   8   18.70    1.80
   1   9  -8   14.70    2.80
  -1   9   8   19.90    2.10
  -1   9   8   15.80    1.70
  -1   9   8   17.40    1.70
  -1  -9   8   17.10    2.80
  -1  -9   8   15.80    3.90
  -1  -9   8   17.70    2.10
   1  -9  -8   20.10    2.90
  -1   9   7    0.40    0.80
  -1   9   7    0.90    0.70
  -1   9   7    0.30    0.90
   1   9  -7    1.10    1.10
  -1   9   7    0.80    1.10
   1   9  -7    0.70    0.60
  -1   9   7   -0.90    1.30
  -1   9   7    1.20    0.50
  -1  -9   7    0.40    1.00
  -1  -9   7    1.90    1.80
  -1  -9   7    0.70    1.30
   1  -9  -7    0.50    0.90
  -1  -9   7    0.90    1.10
  -1   9   6  164.68    6.30
  -1   9   6  161.58    6.70
  -1   9   6  156.88    7.70
   1   9  -6  160.98    7.80
  -1   9   6  165.98    6.50
  -1   9   6  150.18    9.60
  -1   9   6  162.38    5.70
  -1  -9   6  170.98    6.60
  -1  -9   6  159.78    7.50
   1  -9  -6  158.68    7.60
  -1  -9   6  160.98    9.90
  -1  -9   6  154.88    7.00
  -1   9   5   15.80    1.20
  -1   9   5   14.00    1.50
  -1   9   5   16.70    1.30
   1   9  -5   17.10    1.30
   1   9  -5   15.80    1.60
  -1   9   5   16.30    1.00
   1   9  -5   18.00    2.50
  -1   9   5   16.60    1.50
  -1   9   5   19.50    2.00
  -1  -9   5   17.90    1.70
  -1  -9   5   22.00    4.20
  -1  -9   5   15.40    1.10
  -1  -9   5   17.80    1.90
  -1  -9   5   17.00    1.50
  -1  -9   5   14.30    1.60
   1  -9  -5   18.10    1.90
   1   9  -4  102.09    4.70
   1   9  -4   90.99    4.10
  -1   9   4  103.29    3.80
   1   9  -4  101.89    4.40
   1   9  -4  101.79    3.70
  -1   9   4   96.59    4.20
  -1   9   4  101.99    4.10
  -1   9   4  104.09    4.40
  -1   9   4   98.19    3.70
   1   9  -4  101.79    5.00
  -1  -9   4  102.09    4.40
  -1  -9   4  101.49    4.60
  -1  -9   4   98.09    8.90
  -1  -9   4   94.19    4.80
  -1  -9   4  101.09    3.60
   1  -9  -4  104.99    4.80
   1   9  -3  230.88    8.30
  -1   9   3  219.38    7.90
   1   9  -3  233.38    8.00
   1   9  -3  217.48    8.30
  -1   9   3  226.18    7.90
   1   9  -3  220.38    8.40
  -1   9   3  225.58    8.30
  -1   9   3  228.58    7.90
   1   9  -3  241.58    7.80
   1   9  -3  224.98    8.10
  -1   9   3  225.98    7.50
   1   9  -3  226.98    8.60
  -1   9   3  224.28    7.80
  -1  -9   3  221.98    8.70
  -1  -9   3  231.88    8.40
  -1  -9   3  221.38   10.40
   1  -9  -3  225.38    8.10
   1  -9  -3  231.98    7.80
  -1  -9   3  230.28    7.60
  -1  -9   3  238.98    8.20
   1  -9  -3  231.68    8.40
  -1  -9   3  221.78    8.50
  -1  -9   3  230.08    8.30
  -1   9   2   56.99    2.50
   1   9  -2   53.19    3.80
  -1   9   2   58.09    2.80
  -1   9   2   58.09    2.70
  -1   9   2   53.39    3.10
   1   9  -2   57.49    2.70
   1   9  -2   56.39    2.80
   1   9  -2   59.59    2.60
   1   9  -2   53.69    2.70
  -1   9   2   57.19    2.40
   1   9  -2   58.39    2.70
  -1   9   2   58.99    2.40
  -1   9   2   59.89    2.40
   1  -9  -2   57.39    2.40
  -1  -9   2   57.29    2.80
   1  -9  -2   58.79    2.50
  -1  -9   2   59.29    2.80
  -1  -9   2   59.39    2.30
  -1  -9   2   63.09    2.80
   1  -9  -2   55.89    2.70
  -1  -9   2   58.19    2.70
  -1  -9   2   54.19    3.70
  -1  -9   2   65.19    2.70
  -1   9   1  136.49    5.00
   1   9  -1  131.19    5.10
   1   9  -1  126.29    4.90
  -1   9   1  132.39    4.70
  -1   9   1  132.59    5.50
  -1   9   1  134.79    4.90
  -1   9   1  132.59    5.00
   1   9  -1  124.19    5.00
   1   9  -1  136.79    4.70
   1   9  -1  135.39    5.10
   1   9  -1  119.59    5.90
   1  -9  -1  129.19    4.90
  -1  -9   1  126.09    4.70
   1  -9  -1  124.89    5.60
  -1  -9   1  134.29    5.10
  -1  -9   1  128.59    4.90
  -1  -9   1  134.49    5.10
   1  -9  -1  127.59    4.30
  -1  -9   1  130.79    4.90
   1  -9  -1  134.39    4.80
   1  -9  -1  132.69    4.70
  -1  -9   1  129.69    5.90
   1  -9  -1  133.49    4.70
   1  -9  -1  135.49    4.90
  -1  -9   1  127.59    4.90
   1   9   0 1459.85   46.60
   1   9   0 1416.26   46.60
   1   9   0 1468.55   46.40
  -1   9   0 1508.35   46.60
   1   9   0 1478.45   46.50
   1   9   0 1446.96   46.70
  -1   9   0 1470.25   46.70
  -1   9   0 1414.26   46.60
  -1   9   0 1411.36   46.50
  -1  -9   0 1459.25   46.60
   1  -9   0 1467.05   46.50
  -1  -9   0 1413.86   46.30
   1  -9   0 1440.36   46.50
  -1  -9   0 1448.76   46.60
   1  -9   0 1437.06   46.60
   1  -9   0 1493.15   46.40
   1   9   1  131.79    5.00
  -1   9  -1  127.29    4.60
  -1   9  -1  124.69    5.70
   1   9   1  133.09    5.00
  -1   9  -1  127.19    4.90
  -1   9  -1  135.39    5.00
   1   9   1  124.19    5.00
   1   9   1  123.29    4.80
  -1   9  -1  127.79    5.00
   1   9   1  127.59    4.80
  -1   9  -1  129.09    5.00
   1   9   1  126.89    4.60
  -1   9  -1  125.99    5.10
   1   9   1  128.99    5.10
   1   9   1  136.09    5.50
   1  -9   1  129.99    4.90
   1  -9   1  124.99    4.90
  -1  -9  -1  134.69    5.10
   1  -9   1  130.79    4.80
  -1  -9  -1  122.89    4.80
  -1  -9  -1  134.39    4.60
   1  -9   1  125.89    4.80
  -1  -9  -1  134.29    5.10
   1  -9   1  118.29    4.90
   1  -9   1  142.29    5.70
  -1   9  -2  164.18    6.20
  -1   9  -2  169.68    6.30
  -1   9  -2  163.08    6.30
   1   9   2  173.98    6.60
   1   9   2  176.78    6.20
   1   9   2  159.68    6.40
   1   9   2  168.38    5.90
  -1   9  -2  154.58    6.30
   1   9   2  179.98    6.30
  -1   9  -2  161.48    6.10
   1   9   2  167.08    6.10
  -1   9  -2  155.38    7.40
   1   9   2  165.18    5.90
   1  -9   2  169.68    6.20
  -1  -9  -2  166.58    5.90
  -1  -9  -2  161.08    6.50
   1  -9   2  167.88    6.20
   1  -9   2  168.88    6.30
  -1  -9  -2  171.58    6.50
   1  -9   2  164.18    6.10
   1  -9   2  172.18    6.40
   1  -9   2  176.38    7.30
  -1  -9  -2  165.08    5.90
   1  -9   2  166.58    5.80
   1   9   3  131.09    5.50
   1   9   3  133.89    4.70
   1   9   3  128.59    5.40
   1   9   3  134.09    5.00
  -1   9  -3  134.39    5.40
  -1   9  -3  124.09    5.50
   1   9   3  135.09    5.70
  -1   9  -3  124.29    4.90
   1   9   3  138.19    5.00
  -1   9  -3  133.09    5.40
  -1   9  -3  130.39    5.00
  -1   9  -3  114.59    6.60
  -1   9  -3  137.09    5.00
   1  -9   3  134.39    6.20
   1  -9   3  134.89    5.50
  -1  -9  -3  142.59    5.70
   1  -9   3  128.19    5.40
   1  -9   3  134.09    4.80
   1  -9   3  135.69    5.10
  -1  -9  -3  133.49    5.00
   1  -9   3  130.29    5.10
   1  -9   3  136.09    6.60
  -1  -9  -3  131.49    5.80
  -1   9  -4   67.39    3.00
  -1   9  -4   68.79    3.20
   1   9   4   59.89    3.50
   1   9   4   74.29    2.80
   1   9   4   70.49    3.80
  -1   9  -4   67.99    3.20
   1   9   4   69.39    3.70
  -1   9  -4   67.59    4.20
   1   9   4   69.09    2.90
   1   9   4   72.09    2.60
   1   9   4   73.49    3.20
   1  -9   4   67.89    3.20
   1  -9   4   69.69    3.20
  -1  -9  -4   68.99    4.00
   1  -9   4   79.49    5.00
   1  -9   4   69.19    3.70
   1  -9   4   71.39    2.90
   1   9   5   38.10    2.70
   1   9   5   38.50    2.30
   1   9   5   37.30    1.60
   1   9   5   39.30    2.10
  -1   9  -5   37.70    2.10
   1   9   5   38.30    3.50
   1   9   5   35.90    2.70
  -1   9  -5   37.90    3.30
   1  -9   5   38.20    2.20
  -1  -9  -5   34.40    3.00
   1  -9   5   41.40    2.00
   1  -9   5   40.10    2.80
   1  -9   5   42.60    3.90
   1   9   6  114.69    5.80
   1   9   6  105.79    6.90
  -1   9  -6  115.89    6.90
   1   9   6  125.69    5.40
  -1   9  -6  118.89    4.80
   1   9   6  115.99    5.00
   1   9   6  119.79    5.90
   1   9   6  128.49    6.10
   1  -9   6  131.99    6.20
   1  -9   6  124.99    7.60
  -1  -9  -6  118.29    6.50
   1  -9   6  120.29    6.20
   1  -9   6  122.39    4.80
   1   9   7   87.09    5.10
   1   9   7   86.79    4.90
   1   9   7   81.39    6.00
   1   9   7   86.29    4.40
   1   9   7   89.39    4.20
  -1   9  -7   76.89    5.90
   1   9   7   80.89    4.70
   1  -9   7   83.29    6.40
  -1  -9  -7   89.19    5.70
   1  -9   7   84.49    5.00
   1  -9   7   82.59    5.20
   1   9   8    8.30    1.60
   1   9   8    9.00    2.10
   1   9   8   10.60    1.80
   1   9   8    9.70    2.60
   1  -9   8    8.10    2.00
  -1  -9  -8    8.60    2.30
   1  -9   8    6.30    2.40
   1  -9   8    5.90    1.40
   1  -9   8    8.70    2.10
   1   9   9    4.00    1.70
   1   9   9    7.10    1.90
  -1   9  -9    6.30    2.40
   1  -9   9    3.80    1.70
  -1  -9  -9   10.00    2.60
   1  -9   9    8.70    2.50
  -1  10   9   22.70    4.10
   1  10  -9   23.00    3.50
  -1  10   9   21.00    4.80
  -1 -10   9   24.90    3.60
  -1 -10   9   26.50    4.50
  -1  10   8    3.60    2.00
  -1  10   8    4.60    1.40
  -1  10   8    6.00    1.30
  -1  10   8    4.70    1.30
  -1  10   8    5.20    1.50
   1  10  -8    7.10    2.20
  -1 -10   8    7.30    2.90
   1 -10  -8    4.00    1.60
  -1 -10   8    6.60    2.00
  -1 -10   8    3.20    1.40
  -1  10   7   20.60    2.00
  -1  10   7   25.70    1.90
  -1  10   7   22.50    3.60
   1  10  -7   28.20    3.70
  -1  10   7   22.30    2.30
  -1  10   7   24.40    2.70
  -1  10   7   29.30    2.30
  -1  10   7   20.90    1.40
  -1 -10   7   26.40    2.10
  -1 -10   7   25.70    2.30
  -1 -10   7   25.20    2.70
   1 -10  -7   26.20    2.70
  -1  10   6  289.67   15.00
  -1  10   6  323.37   12.90
  -1  10   6  309.07   11.50
  -1  10   6  302.17   10.60
  -1  10   6  322.37   11.20
  -1  10   6  304.57   10.90
  -1  10   6  316.57   11.50
   1  10  -6  308.77   12.80
   1 -10  -6  311.17   12.40
  -1 -10   6  322.67   11.90
  -1 -10   6  286.97   14.90
  -1 -10   6  306.37   12.50
  -1 -10   6  327.47   11.50
  -1  10   5   39.00    3.00
  -1  10   5   35.40    2.20
  -1  10   5   35.10    1.80
  -1  10   5   32.80    2.20
   1  10  -5   31.90    2.40
  -1  10   5   34.10    2.00
   1  10  -5   30.70    2.80
  -1  10   5   34.00    1.60
   1  10  -5   33.30    2.00
   1 -10  -5   33.40    2.60
  -1 -10   5   34.70    2.30
  -1 -10   5   30.30    3.70
  -1 -10   5   36.50    2.50
  -1 -10   5   32.80    2.60
  -1  10   4  358.16   11.90
   1  10  -4  350.86   12.40
   1  10  -4  359.76   12.20
   1  10  -4  350.36   12.90
  -1  10   4  346.17   12.10
   1  10  -4  361.66   11.80
  -1  10   4  351.66   11.80
  -1  10   4  344.27   12.20
  -1  10   4  357.96   12.60
   1  10  -4  356.26   13.20
  -1  10   4  354.26   11.70
   1  10  -4  328.07   12.50
  -1 -10   4  368.46   12.60
  -1 -10   4  351.66   12.40
  -1 -10   4  352.56   13.20
  -1 -10   4  366.36   11.70
  -1 -10   4  345.87   15.30
  -1 -10   4  356.46   12.80
   1 -10  -4  363.96   13.00
   1  10  -3  189.18    8.10
  -1  10   3  207.38    7.60
  -1  10   3  210.78    6.70
  -1  10   3  209.38    7.30
   1  10  -3  204.28    7.40
   1  10  -3  221.58    7.20
   1  10  -3  203.58    7.80
  -1  10   3  208.58    7.20
   1  10  -3  205.68    7.60
   1  10  -3  203.68    7.90
  -1  10   3  209.78    7.30
  -1  10   3  201.28    7.20
  -1  10   3  181.28    8.30
   1  10  -3  200.78    7.50
  -1 -10   3  199.38    7.80
  -1 -10   3  204.68    9.70
   1 -10  -3  207.68    7.10
  -1 -10   3  195.68    8.00
   1 -10  -3  211.18    7.50
  -1 -10   3  212.08    6.90
  -1 -10   3  209.88    7.80
  -1 -10   3  208.78    7.70
  -1 -10   3  208.88    7.60
   1 -10  -3  207.18    7.80
   1  10  -2   65.29    3.10
   1  10  -2   69.29    3.10
  -1  10   2   70.29    2.60
   1  10  -2   71.19    3.00
  -1  10   2   59.09    3.40
  -1  10   2   62.29    3.00
   1  10  -2   67.29    2.60
   1  10  -2   56.39    4.10
   1  10  -2   67.89    3.20
  -1  10   2   64.09    2.70
   1  10  -2   67.49    3.10
  -1  10   2   64.09    2.80
  -1  10   2   70.99    2.90
  -1 -10   2   64.39    4.20
  -1 -10   2   73.49    3.00
   1 -10  -2   60.79    2.70
   1 -10  -2   66.09    2.80
  -1 -10   2   71.09    3.20
  -1 -10   2   64.59    3.10
  -1 -10   2   68.69    3.10
  -1 -10   2   66.69    3.20
   1 -10  -2   64.79    3.00
  -1 -10   2   66.49    3.00
   1 -10  -2   65.29    2.80
  -1  10   1  237.38    8.30
  -1  10   1  236.78    8.40
   1  10  -1  225.88    9.60
  -1  10   1  257.37    9.20
  -1  10   1  241.88    8.50
   1  10  -1  237.98    8.20
   1  10  -1  230.98    8.60
   1  10  -1  228.48    8.50
  -1  10   1  248.48    8.20
  -1  10   1  236.88    8.50
   1  10  -1  236.38    8.60
  -1 -10   1  248.08    8.70
  -1 -10   1  244.58    8.30
   1 -10  -1  255.97    8.50
   1 -10  -1  228.48    9.30
  -1 -10   1  239.68    9.60
   1 -10  -1  246.38    8.10
  -1 -10   1  229.28    8.40
   1 -10  -1  245.38    8.20
   1 -10  -1  242.88    7.80
   1 -10  -1  238.08    8.40
  -1 -10   1  240.98    8.50
  -1 -10   1  242.78    8.60
  -1 -10   1  245.98    8.40
  -1 -10   1  234.28    8.40
  -1  10   0  414.26   14.40
  -1  10   0  457.05   15.20
   1  10   0  408.66   14.30
  -1  10   0  425.16   14.10
  -1  10   0  404.56   14.30
  -1  10   0  431.56   14.10
   1  10   0  417.86   14.30
   1  10   0  418.16   15.10
   1  10   0  432.16   14.20
   1  10   0  431.76   14.30
  -1  10   0  425.86   14.30
   1  10   0  419.96   14.50
   1  10   0  413.46   14.30
  -1  10   0  421.06   14.30
   1 -10   0  432.76   14.30
  -1 -10   0  427.36   14.10
   1 -10   0  452.55   15.20
  -1 -10   0  438.26   14.30
   1 -10   0  389.36   14.10
  -1 -10   0  407.56   14.30
   1 -10   0  450.35   14.10
  -1 -10   0  440.76   14.30
   1 -10   0  425.76   14.30
   1 -10   0  403.76   14.20
  -1 -10   0  425.16   14.10
  -1 -10   0  464.15   15.00
  -1 -10   0  422.96   14.40
  -1 -10   0  427.56   14.30
   1  10   1 1111.99   38.30
  -1  10  -1 1200.18   38.30
   1  10   1 1158.58   37.90
   1  10   1 1176.48   38.30
   1  10   1 1183.98   38.40
   1  10   1 1171.28   38.10
  -1  10  -1 1156.38   38.40
  -1  10  -1 1188.28   38.20
  -1  10  -1 1189.28   39.40
  -1  10  -1 1153.68   37.90
  -1  10  -1 1196.58   38.50
   1  10   1 1183.08   38.40
  -1  10  -1 1192.58   38.40
   1  10   1 1190.28   38.20
  -1 -10  -1 1202.28   38.40
  -1 -10  -1 1186.18   37.90
   1 -10   1 1166.08   38.30
   1 -10   1 1175.58   38.30
   1 -10   1 1289.57   39.40
   1 -10   1 1185.58   38.20
   1 -10   1 1201.18   38.10
  -1 -10  -1 1196.38   38.50
   1  10   2  387.06   13.40
   1  10   2  403.46   13.50
  -1  10  -2  388.96   13.50
  -1  10  -2  404.76   13.60
  -1  10  -2  376.66   13.40
  -1  10  -2  379.36   15.00
   1  10   2  401.36   13.20
  -1  10  -2  387.56   13.60
   1  10   2  403.06   13.70
  -1  10  -2  392.46   13.70
   1  10   2  390.06   13.10
   1  10   2  396.66   13.90
   1  10   2  430.86   13.70
  -1  10  -2  383.56   13.20
   1 -10   2  392.86   13.00
   1 -10   2  415.46   14.80
   1 -10   2  393.16   13.30
   1 -10   2  395.06   13.50
  -1 -10  -2  395.96   13.90
  -1 -10  -2  380.46   13.10
  -1 -10  -2  393.46   13.80
   1 -10   2  407.36   13.60
   1 -10   2  393.06   13.70
   1 -10   2  403.16   13.60
   1  10   3  303.67   11.10
  -1  10  -3  286.47   10.60
  -1  10  -3  295.87   10.50
   1  10   3  313.57    9.90
  -1  10  -3  301.37   10.50
  -1  10  -3  304.37   10.60
   1  10   3  314.07   10.50
   1  10   3  310.87   11.30
  -1  10  -3  281.67   11.00
   1  10   3  305.67   11.00
  -1  10  -3  302.57   11.00
   1  10   3  311.37   10.40
  -1  10  -3  297.67   13.80
  -1  10  -3  310.87   10.80
   1  10   3  311.77   10.30
   1  10   3  311.07   10.70
   1  10   3  307.17   10.30
  -1 -10  -3  298.77   10.40
   1 -10   3  304.97   11.00
   1 -10   3  299.77   11.10
   1 -10   3  307.27   10.30
   1 -10   3  306.27   10.70
   1 -10   3  318.37   12.50
  -1 -10  -3  306.67   11.50
   1 -10   3  309.47   10.60
   1 -10   3  306.47   10.80
  -1 -10  -3  297.87   11.20
   1  10   4  196.38    6.80
   1  10   4  196.58    7.20
   1  10   4  199.78    7.90
  -1  10  -4  174.18    9.50
   1  10   4  184.38    7.80
  -1  10  -4  186.88    8.60
  -1  10  -4  193.48    6.80
  -1  10  -4  198.38    7.20
   1  10   4  199.08    6.90
  -1  10  -4  184.78    7.50
   1  10   4  202.28    6.70
   1 -10   4  213.38    7.90
   1 -10   4  205.78    7.40
   1 -10   4  204.48    8.00
  -1 -10  -4  201.88    8.40
   1 -10   4  207.28    9.50
   1 -10   4  200.98    7.00
   1  10   5   59.39    3.50
   1  10   5   50.19    4.20
   1  10   5   62.39    3.00
   1  10   5   57.79    2.30
   1  10   5   56.69    3.40
  -1  10  -5   57.89    2.90
   1  10   5   61.89    2.70
  -1  10  -5   58.39    4.20
   1  10   5   48.40    3.30
   1 -10   5   56.89    3.50
   1 -10   5   54.49    2.90
   1 -10   5   59.89    2.70
   1 -10   5   57.79    4.60
   1  10   6   18.30    2.10
   1  10   6   22.00    2.10
   1  10   6   20.70    1.80
   1  10   6   19.30    1.60
   1  10   6   18.60    2.70
   1  10   6   20.70    2.10
  -1  10  -6   26.90    3.80
   1 -10   6   19.70    2.20
  -1 -10  -6   21.40    3.20
   1 -10   6   21.60    2.30
   1 -10   6   22.50    1.60
   1 -10   6   19.40    3.00
   1  10   7   31.20    2.20
  -1  10  -7   27.10    4.30
   1  10   7   33.20    3.10
   1  10   7   27.60    3.40
   1  10   7   29.40    2.30
   1  10   7   28.40    2.60
   1  10   7   30.70    2.70
   1 -10   7   33.20    3.00
   1 -10   7   31.50    3.00
   1 -10   7   30.40    2.20
   1 -10   7   32.50    4.00
  -1 -10  -7   31.20    3.40
   1  10   8  136.69    6.20
   1  10   8  143.29    8.00
   1  10   8  125.79    8.20
   1  10   8  133.79    6.80
   1  10   8  139.69    6.70
   1  10   8  156.58    7.70
   1 -10   8  148.59    7.80
  -1 -10  -8  142.69    8.00
   1 -10   8  140.99    7.30
   1 -10   8  158.18    9.40
   1 -10   8  120.09    6.40
   1  11  -9   24.10    3.80
  -1  11   9   22.80    4.80
  -1 -11   9   21.70    3.30
  -1 -11   9   19.10    3.50
  -1 -11   9   17.40    4.40
  -1  11   8   49.20    4.30
  -1  11   8   44.30    3.00
  -1  11   8   43.20    2.70
  -1  11   8   44.20    3.00
  -1  11   8   43.60    2.60
   1  11  -8   41.30    4.30
  -1  11   8   32.20    8.20
  -1 -11   8   46.20    3.90
  -1 -11   8   41.40    3.10
   1 -11  -8   52.59    4.00
  -1 -11   8   48.00    5.60
  -1  11   7   60.69    3.50
  -1  11   7   65.59    3.20
   1  11  -7   61.49    4.60
   1  11  -7   65.79    3.10
  -1  11   7   63.59    3.70
  -1  11   7   72.59    4.90
  -1  11   7   57.19    5.70
  -1  11   7   63.89    2.90
  -1 -11   7   71.59    4.60
  -1 -11   7   68.29    3.90
   1 -11  -7   65.69    4.40
  -1 -11   7   52.29    8.50
  -1 -11   7   67.89    3.80
  -1  11   6   21.10    1.40
  -1  11   6   19.80    1.80
   1  11  -6   21.50    1.60
  -1  11   6   21.80    1.90
  -1  11   6   20.50    1.60
  -1  11   6   26.50    2.70
  -1  11   6   21.00    1.30
   1  11  -6   19.10    2.70
  -1 -11   6   20.20    2.30
  -1 -11   6   16.20    1.80
  -1 -11   6   19.10    2.00
  -1 -11   6   21.30    3.40
   1 -11  -6   18.50    2.10
  -1  11   5  188.28    8.40
  -1  11   5  178.98    7.00
  -1  11   5  185.28    8.00
  -1  11   5  192.08    7.10
   1  11  -5  190.68    8.40
   1  11  -5  181.38    7.10
  -1  11   5  184.38    6.40
  -1  11   5  187.78    6.60
  -1  11   5  179.28    6.30
  -1  11   5  183.98    6.60
   1 -11  -5  196.38    8.10
  -1 -11   5  187.58    7.60
  -1 -11   5  187.28   10.30
  -1 -11   5  169.28    7.90
  -1 -11   5  190.18    7.40
  -1  11   4  195.58    6.80
   1  11  -4  194.58    6.90
  -1  11   4  194.68    7.50
  -1  11   4  193.18    7.10
   1  11  -4  194.38    7.00
  -1  11   4  191.48    7.00
   1  11  -4  188.08    7.30
  -1  11   4  185.38    6.90
   1  11  -4  194.48    8.10
  -1 -11   4  186.88    7.60
  -1 -11   4  193.48   10.00
  -1 -11   4  193.28    8.00
  -1 -11   4  202.38    7.40
  -1 -11   4  190.58    7.50
  -1  11   3   61.29    2.60
   1  11  -3   53.69    3.00
  -1  11   3   56.49    3.50
   1  11  -3   61.19    2.80
   1  11  -3   61.69    2.50
  -1  11   3   61.19    3.00
  -1  11   3   65.79    2.70
   1  11  -3   57.19    3.10
   1  11  -3   56.49    4.40
   1  11  -3   60.09    2.90
  -1  11   3   62.19    2.60
   1  11  -3   63.29    3.20
  -1  11   3   63.29    2.80
   1  11  -3   58.49    3.00
  -1 -11   3   64.29    2.50
   1 -11  -3   55.99    3.00
  -1 -11   3   59.09    3.00
  -1 -11   3   56.89    3.20
  -1 -11   3   62.29    2.90
  -1 -11   3   63.29    3.10
  -1 -11   3   60.49    3.10
  -1 -11   3   62.09    4.50
   1 -11  -3   61.39    2.90
  -1  11   2   33.70    1.70
   1  11  -2   35.90    1.90
   1  11  -2   30.90    2.80
   1  11  -2   31.30    2.00
  -1  11   2   32.40    1.90
   1  11  -2   32.10    1.60
   1  11  -2   36.30    2.10
  -1  11   2   31.70    1.60
  -1  11   2   36.90    2.50
   1  11  -2   34.50    2.00
  -1  11   2   35.10    1.50
   1  11  -2   34.40    2.00
  -1  11   2   34.50    1.80
  -1 -11   2   32.80    2.00
  -1 -11   2   31.00    2.00
  -1 -11   2   31.30    1.80
  -1 -11   2   30.90    2.80
   1 -11  -2   32.10    1.90
   1 -11  -2   31.80    1.70
  -1 -11   2   30.20    1.90
   1 -11  -2   33.80    1.70
  -1 -11   2   31.30    1.90
  -1 -11   2   34.00    1.60
  -1 -11   2   31.30    1.90
   1 -11  -2   30.30    1.60
  -1  11   1   71.99    3.60
  -1  11   1   67.39    3.00
  -1  11   1   69.19    3.10
   1  11  -1   66.09    3.20
   1  11  -1   68.19    3.10
  -1  11   1   68.19    2.90
   1  11  -1   65.89    2.80
  -1  11   1   67.69    3.00
   1  11  -1   63.99    4.00
  -1  11   1   74.79    2.70
   1  11  -1   68.69    3.10
   1  11  -1   65.39    3.00
  -1 -11   1   74.89    4.00
   1 -11  -1   69.29    3.00
   1 -11  -1   66.89    2.40
   1 -11  -1   65.09    3.70
  -1 -11   1   70.49    3.20
  -1 -11   1   71.79    3.00
  -1 -11   1   64.89    2.90
  -1 -11   1   68.19    3.10
  -1 -11   1   66.89    3.00
   1 -11  -1   67.69    2.80
  -1 -11   1   72.39    2.90
   1 -11  -1   67.59    3.00
   1 -11  -1   72.99    2.70
  -1 -11   1   69.29    3.00
  -1  11   0  167.38    6.00
  -1  11   0  182.08    7.10
   1  11   0  158.18    6.10
   1  11   0  165.58    7.00
   1  11   0  170.78    6.40
   1  11   0  170.58    6.20
   1  11   0  160.08    6.20
  -1  11   0  169.88    6.40
  -1  11   0  172.48    6.10
  -1  11   0  173.58    6.40
  -1  11   0  164.58    6.20
   1  11   0  168.08    6.30
   1  11   0  170.28    6.30
  -1  11   0  172.28    6.30
  -1 -11   0  163.78    6.30
   1 -11   0  176.08    7.10
  -1 -11   0  174.28    6.30
  -1 -11   0  170.78    6.30
  -1 -11   0  164.68    5.90
   1 -11   0  169.38    6.30
  -1 -11   0  185.48    7.00
   1 -11   0  174.28    6.20
   1 -11   0  161.18    6.10
  -1 -11   0  164.38    6.00
   1 -11   0  165.08    6.20
   1 -11   0  180.48    6.00
  -1 -11   0  166.88    6.20
   1  11   1 1005.30   32.60
   1  11   1 1031.10   32.60
  -1  11  -1  946.31   32.40
  -1  11  -1 1013.50   32.50
   1  11   1  970.90   32.40
   1  11   1  957.10   32.10
   1  11   1  965.60   32.60
  -1  11  -1  961.50   32.20
  -1  11  -1  994.40   32.60
   1  11   1  969.80   32.30
  -1  11  -1 1001.50   32.60
   1  11   1 1070.19   33.00
   1  11   1  994.90   32.70
  -1  11  -1  970.80   33.70
  -1  11  -1 1021.00   32.80
   1 -11   1 1004.60   32.40
  -1 -11  -1 1018.10   32.80
   1 -11   1  949.90   32.40
  -1 -11  -1 1003.80   32.60
  -1 -11  -1  978.60   32.40
   1 -11   1 1007.70   32.60
   1 -11   1  992.90   32.50
   1 -11   1 1109.49   33.70
  -1 -11  -1 1003.10   32.10
  -1 -11  -1 1049.99   32.90
   1 -11   1  985.20   32.30
   1  11   2  413.16   13.80
   1  11   2  413.36   14.00
   1  11   2  412.86   14.50
  -1  11  -2  403.86   13.90
   1  11   2  418.66   13.70
   1  11   2  419.66   14.30
  -1  11  -2  401.86   14.20
  -1  11  -2  374.26   15.60
  -1  11  -2  393.56   14.00
  -1  11  -2  372.56   14.20
  -1  11  -2  406.96   14.20
   1  11   2  416.66   14.10
  -1  11  -2  422.16   14.20
   1  11   2  442.66   14.40
   1 -11   2  415.56   14.30
   1 -11   2  427.56   14.10
  -1 -11  -2  422.36   14.50
   1 -11   2  437.56   15.50
  -1 -11  -2  409.96   13.70
   1 -11   2  414.76   13.70
   1 -11   2  420.16   14.20
   1 -11   2  426.76   14.00
   1 -11   2  426.36   14.30
  -1  11  -3   12.60    1.20
  -1  11  -3   10.80    1.20
   1  11   3   10.80    0.50
   1  11   3   11.80    0.90
   1  11   3   11.20    1.60
   1  11   3   10.60    0.90
   1  11   3   11.00    1.00
   1  11   3   10.90    0.60
  -1  11  -3   12.20    1.10
   1  11   3   12.50    1.20
  -1  11  -3   10.50    1.60
  -1  11  -3   10.80    1.10
  -1  11  -3    9.30    1.00
   1  11   3   11.50    1.60
   1  11   3   10.00    0.90
   1  11   3    9.70    1.20
  -1  11  -3   10.80    1.00
  -1  11  -3   11.40    1.90
   1 -11   3    9.80    0.80
   1 -11   3    9.30    0.90
  -1 -11  -3   12.90    1.40
   1 -11   3   10.20    1.00
   1 -11   3   11.80    1.30
  -1 -11  -3   12.50    1.70
   1 -11   3   10.50    1.10
   1 -11   3   11.30    1.20
   1 -11   3   12.90    1.80
  -1 -11  -3   11.90    1.00
  -1  11  -4  336.27   12.20
   1  11   4  344.87   11.90
  -1  11  -4  341.87   12.00
  -1  11  -4  338.47   11.50
   1  11   4  339.27   12.80
   1  11   4  350.36   11.70
   1  11   4  355.36   11.50
   1  11   4  351.46   12.70
   1  11   4  337.17   11.60
  -1  11  -4  339.57   11.60
   1  11   4  346.57   11.40
   1  11   4  334.67   12.60
  -1  11  -4  359.96   13.70
   1 -11   4  353.66   12.10
   1 -11   4  352.16   12.50
  -1 -11  -4  340.07   13.20
   1 -11   4  358.26   11.70
   1 -11   4  341.67   12.70
   1  11   5   47.40    2.10
  -1  11  -5   45.50    3.80
   1  11   5   48.50    2.60
   1  11   5   45.70    3.00
   1  11   5   53.99    3.30
   1  11   5   40.20    3.70
   1  11   5   48.90    2.30
   1  11   5   41.60    3.60
  -1  11  -5   46.00    2.50
  -1  11  -5   46.70    2.60
  -1 -11  -5   50.39    4.10
   1 -11   5   49.20    2.60
   1 -11   5   52.39    3.20
   1 -11   5   51.99    4.40
   1 -11   5   47.50    2.30
   1  11   6    3.50    1.10
  -1  11  -6    5.50    2.00
   1  11   6    3.90    1.30
   1  11   6    2.70    1.70
   1  11   6    6.20    1.50
   1  11   6    7.60    1.10
   1 -11   6    6.10    1.00
  -1 -11  -6    6.60    1.70
   1 -11   6    4.60    2.10
   1 -11   6    5.20    1.60
   1 -11   6    4.60    1.40
  -1  11  -7   56.69    4.90
   1  11   7   57.79    3.30
   1  11   7   59.29    4.10
   1  11   7   48.90    4.50
   1  11   7   54.29    3.70
   1  11   7   55.99    3.70
   1 -11   7   55.49    5.20
   1 -11   7   65.79    4.60
  -1 -11  -7   48.40    4.20
   1 -11   7   53.79    2.70
   1 -11   7   52.79    3.90
   1  11   8   26.80    2.70
   1  11   8   27.90    2.40
   1  11   8   32.10    5.00
   1  11   8   31.60    3.40
   1  11   8   31.80    2.50
  -1  11  -8   30.50    6.90
   1  11   8   27.70    3.70
   1 -11   8   36.00    3.60
   1 -11   8   28.00    3.10
   1 -11   8   35.00    4.50
  -1 -11  -8   33.50    3.50
  -1  12   9    3.50    2.90
   1  12  -9    5.00    2.20
  -1 -12   9    1.20    1.60
  -1 -12   9    1.20    1.70
  -1  12   8   29.50    2.50
  -1  12   8   29.70    2.20
  -1  12   8   33.70    3.70
   1  12  -8   25.70    4.00
  -1  12   8   29.20    2.40
  -1 -12   8   29.20    3.20
  -1 -12   8   31.70    2.90
  -1 -12   8   33.10    4.70
   1  12  -7   35.80    3.50
  -1  12   7   29.60    1.90
  -1  12   7   32.60    3.30
  -1  12   7   31.50    1.90
  -1  12   7   32.60    2.50
  -1  12   7   26.40    3.90
   1  12  -7   31.80    2.10
  -1  12   7   32.40    2.40
  -1 -12   7   31.00    3.10
  -1 -12   7   31.30    4.60
  -1 -12   7   32.60    2.60
  -1 -12   7   36.00    2.70
   1  12  -6  182.78    7.20
  -1  12   6  172.88    7.30
  -1  12   6  186.68    6.80
  -1  12   6  187.98    6.70
  -1  12   6  190.28    7.30
   1  12  -6  179.98    9.70
  -1  12   6  192.08    7.70
  -1  12   6  198.48    9.00
  -1 -12   6  198.58    7.80
  -1 -12   6  192.18    7.90
  -1 -12   6  179.98    8.50
  -1 -12   6  186.48   10.90
  -1  12   5   28.50    2.60
   1  12  -5   26.60    2.50
  -1  12   5   27.20    1.70
  -1  12   5   25.00    2.00
  -1  12   5   25.10    1.40
  -1  12   5   24.10    1.70
   1  12  -5   24.50    1.80
  -1  12   5   27.50    1.50
  -1  12   5   24.10    1.30
  -1 -12   5   22.70    2.10
  -1 -12   5   25.60    1.50
  -1 -12   5   29.30    3.70
  -1 -12   5   23.90    2.00
  -1 -12   5   26.80    2.40
  -1  12   4   68.89    3.00
  -1  12   4   62.29    4.10
  -1  12   4   73.19    3.50
   1  12  -4   67.09    4.00
   1  12  -4   69.79    3.00
  -1  12   4   70.59    2.90
  -1  12   4   71.09    3.00
  -1  12   4   65.79    2.90
  -1  12   4   70.19    2.50
  -1  12   4   70.69    3.10
   1  12  -4   71.69    4.00
   1  12  -4   67.79    3.40
   1  12  -4   68.09    3.20
  -1 -12   4   62.09    3.80
  -1 -12   4   70.19    3.40
  -1 -12   4   69.69    3.50
  -1 -12   4   71.69    3.60
  -1 -12   4   65.49    5.20
  -1 -12   4   73.19    2.70
   1  12  -3  440.96   14.90
   1  12  -3  443.76   15.10
  -1  12   3  427.66   15.10
  -1  12   3  442.36   14.80
   1  12  -3  444.86   15.30
  -1  12   3  416.36   15.90
  -1  12   3  435.86   14.60
   1  12  -3  423.16   15.00
   1  12  -3  448.86   14.50
   1  12  -3  428.56   15.40
   1  12  -3  414.96   15.20
  -1  12   3  453.05   14.40
  -1  12   3  450.85   14.70
  -1 -12   3  420.56   17.40
  -1 -12   3  440.86   15.20
  -1 -12   3  439.16   15.50
  -1 -12   3  433.56   15.50
  -1 -12   3  441.86   14.30
  -1 -12   3  437.76   15.20
  -1 -12   3  443.06   15.20
   1 -12  -3  437.36   14.90
   1 -12  -3  419.76   15.70
  -1  12   2   18.80    1.20
   1  12  -2   15.60    1.40
   1  12  -2   20.90    2.30
  -1  12   2   16.70    1.20
   1  12  -2   17.50    1.40
  -1  12   2   19.50    1.40
   1  12  -2   16.90    1.40
  -1  12   2   17.90    1.00
   1  12  -2   15.80    1.40
   1  12  -2   15.40    1.40
  -1  12   2   16.40    1.60
   1  12  -2   16.60    1.30
   1  12  -2   17.20    1.10
  -1  12   2   18.10    1.30
  -1 -12   2   18.30    2.10
  -1 -12   2   16.40    1.40
   1 -12  -2   17.30    1.20
   1 -12  -2   17.40    1.10
  -1 -12   2   16.40    1.10
  -1 -12   2   17.40    1.30
  -1 -12   2   16.40    1.30
  -1 -12   2   16.10    1.40
   1 -12  -2   17.30    1.20
   1 -12  -2   18.90    1.40
  -1 -12   2   16.20    1.40
  -1 -12   2   22.00    1.50
   1  12  -1   11.50    1.50
  -1  12   1   11.80    1.00
  -1  12   1   10.40    1.00
  -1  12   1   12.70    1.00
   1  12  -1   11.60    1.10
   1  12  -1   14.30    1.10
   1  12  -1   11.80    0.90
  -1  12   1   13.40    1.10
   1  12  -1   12.10    1.10
   1  12  -1   13.40    1.10
  -1  12   1   12.60    0.80
   1  12  -1   11.40    1.10
  -1  12   1   14.60    1.40
   1 -12  -1   11.80    0.60
  -1 -12   1   11.50    0.90
  -1 -12   1   11.70    1.10
  -1 -12   1   10.60    1.40
  -1 -12   1   10.40    1.00
   1 -12  -1   11.40    1.00
  -1 -12   1   11.20    1.00
   1 -12  -1   12.10    0.80
   1 -12  -1   11.00    1.00
   1 -12  -1   12.20    1.40
   1 -12  -1   12.10    0.90
  -1 -12   1   12.50    1.00
  -1 -12   1   15.10    1.20
  -1 -12   1   11.50    1.00
  -1  12   0  255.77    9.50
   1  12   0  221.88    8.30
   1  12   0  230.58    8.70
  -1  12   0  231.48    8.50
   1  12   0  238.18    8.50
   1  12   0  233.48    8.60
  -1  12   0  242.78    8.60
  -1  12   0  241.08    8.70
   1  12   0  233.98    9.40
   1  12   0  224.68    8.50
   1  12   0  228.08    8.50
  -1  12   0  232.18    8.30
  -1  12   0  238.18    8.30
  -1  12   0  235.88    8.60
  -1 -12   0  254.87    8.60
   1 -12   0  246.68    8.20
   1 -12   0  231.58    8.60
  -1 -12   0  268.97    9.40
   1 -12   0  247.18    8.40
   1 -12   0  233.38    8.40
  -1 -12   0  241.68    8.50
   1 -12   0  241.58    8.50
  -1 -12   0  235.58    8.10
   1 -12   0  247.18    9.50
  -1 -12   0  240.98    8.30
  -1 -12   0  231.58    8.60
  -1 -12   0  241.28    8.60
   1  12   1  902.01   29.80
   1  12   1  938.91   30.00
  -1  12  -1  878.21   29.60
  -1  12  -1  898.01   30.10
   1  12   1  981.90   30.50
   1  12   1  897.01   29.50
  -1  12  -1  897.01   30.00
   1  12   1  895.61   30.00
  -1  12  -1  933.51   30.00
  -1  12  -1  883.51   30.10
   1  12   1  915.01   30.10
  -1  12  -1  903.81   29.90
   1  12   1  889.31   29.80
  -1  12  -1  912.71   31.30
  -1 -12  -1  892.01   29.80
   1 -12   1  937.31   29.80
   1 -12   1  892.01   29.70
  -1 -12  -1  899.01   29.50
  -1 -12  -1  968.20   30.50
   1 -12   1  915.31   29.90
   1 -12   1  998.10   31.20
  -1 -12  -1  925.51   30.20
  -1 -12  -1  913.81   30.00
   1 -12   1  906.61   30.00
   1 -12   1  902.41   29.90
  -1  12  -2  826.62   27.50
  -1  12  -2  835.32   27.40
   1  12   2  807.82   27.00
  -1  12  -2  803.42   27.70
   1  12   2  821.22   27.20
   1  12   2  834.42   27.40
  -1  12  -2  794.52   27.20
   1  12   2  826.92   27.30
   1  12   2  835.42   26.80
  -1  12  -2  820.22   27.40
  -1  12  -2  760.72   28.90
   1  12   2  892.71   27.60
  -1  12  -2  786.72   27.00
   1  12   2  828.82   27.60
  -1 -12  -2  819.12   26.80
  -1 -12  -2  851.01   27.60
   1 -12   2  841.82   26.80
   1 -12   2  854.91   27.40
   1 -12   2  845.02   27.10
   1 -12   2  874.51   28.80
   1 -12   2  838.72   27.40
   1 -12   2  825.32   27.30
  -1  12  -3  561.14   19.30
   1  12   3  570.64   19.50
  -1  12  -3  571.94   19.40
   1  12   3  563.04   18.70
  -1  12  -3  571.54   19.00
  -1  12  -3  570.44   19.10
   1  12   3  580.24   19.70
   1  12   3  581.84   18.80
  -1  12  -3  540.65   19.10
  -1  12  -3  495.55   19.80
   1  12   3  573.34   18.70
   1  12   3  587.34   19.50
   1  12   3  574.24   19.00
   1  12   3  573.74   19.10
  -1  12  -3  551.64   19.00
   1 -12   3  570.34   19.20
   1 -12   3  574.44   18.70
  -1 -12  -3  564.64   18.80
  -1 -12  -3  550.04   19.80
   1 -12   3  592.94   19.00
  -1 -12  -3  582.94   21.80
   1 -12   3  570.84   19.50
   1 -12   3  581.44   19.90
   1 -12   3  592.54   21.20
   1 -12   3  563.64   19.30
  -1  12  -4  255.67   11.00
   1  12   4  269.97    9.10
   1  12   4  274.57   10.40
  -1  12  -4  261.87    9.40
   1  12   4  262.37    9.10
   1  12   4  260.57    9.10
   1  12   4  261.57    9.70
   1  12   4  261.47    9.30
  -1  12  -4  268.87    9.20
  -1  12  -4  267.17    9.50
   1  12   4  256.47   10.00
  -1  12  -4  257.17    9.80
   1  12   4  268.87    9.40
   1  12   4  266.07   10.10
   1 -12   4  268.67    9.20
   1 -12   4  262.27    9.60
   1 -12   4  281.57   12.00
   1 -12   4  258.47   10.20
  -1 -12  -4  262.47   10.60
   1 -12   4  267.67    9.50
   1  12   5   77.79    4.40
   1  12   5   80.59    3.60
  -1  12  -5   76.69    3.60
   1  12   5   74.29    4.10
  -1  12  -5   87.89    4.50
   1  12   5   77.49    3.20
   1  12   5   78.69    3.20
   1 -12   5   81.89    3.70
   1 -12   5   80.39    4.40
   1 -12   5   86.29    5.90
  -1 -12  -5   79.09    4.80
   1 -12   5   81.99    3.40
   1  12   6   49.80    2.50
   1  12   6   49.10    3.60
  -1  12  -6   47.00    4.20
   1  12   6   52.49    3.40
   1  12   6   50.19    3.50
   1  12   6   46.50    3.00
   1 -12   6   51.49    2.50
   1 -12   6   49.90    4.70
  -1 -12  -6   50.59    3.90
   1 -12   6   50.69    3.60
   1  12   7   34.90    2.30
   1  12   7   31.80    2.80
   1  12   7   24.30    3.20
   1  12   7   30.20    2.10
   1  12   7   37.50    3.20
   1  12   7   34.10    2.90
  -1  12  -7   30.40    4.20
   1 -12   7   28.70    3.20
   1 -12   7   37.40    3.20
  -1 -12  -7   26.90    3.10
   1 -12   7   30.80    4.30
   1 -12   7   30.80    1.90
  -1  12  -8   19.10    3.60
   1  12   8   10.40    3.00
   1  12   8   14.10    2.90
   1  12   8   15.80    2.10
   1  12   8   13.00    2.40
   1 -12   8   17.70    3.90
   1 -12   8   14.90    2.90
  -1 -12  -8   14.90    2.90
   1 -12   8   17.00    2.80
   1  13  -9   13.60    3.20
  -1  13   9   16.80    4.40
  -1 -13   9   14.60    4.50
  -1 -13   9   20.60    3.40
  -1 -13   9   20.70    3.40
  -1  13   8   12.20    1.90
  -1  13   8    9.30    2.60
  -1  13   8   12.40    1.70
  -1  13   8   13.10    1.90
   1  13  -8   15.90    3.20
  -1 -13   8    9.30    3.40
  -1 -13   8   15.60    2.20
  -1 -13   8   15.00    2.90
  -1  13   7    4.60    1.10
   1  13  -7    3.10    1.60
  -1  13   7    5.00    1.10
  -1  13   7    4.80    2.30
  -1  13   7    5.20    0.80
  -1  13   7    2.80    1.60
  -1  13   7    6.30    1.30
  -1  13   7    6.00    1.30
  -1 -13   7    5.30    1.70
  -1 -13   7    4.80    2.40
  -1 -13   7    2.50    1.10
  -1  13   6  104.39    4.60
  -1  13   6   96.29    4.60
   1  13  -6  104.99    6.90
   1  13  -6  104.69    4.60
  -1  13   6  105.29    6.10
  -1  13   6  105.09    5.00
  -1  13   6  105.49    4.10
  -1  13   6  100.19    4.00
  -1 -13   6   99.79    5.00
  -1 -13   6  106.19    5.80
  -1 -13   6  105.29    7.70
  -1 -13   6  104.09    5.10
  -1  13   5   83.69    3.30
  -1  13   5   81.59    3.40
   1  13  -5   83.59    4.80
  -1  13   5   82.19    3.70
   1  13  -5   76.29    3.80
  -1  13   5   78.59    3.20
  -1  13   5   73.89    3.50
  -1  13   5   80.69    3.10
  -1  13   5   79.49    4.10
  -1  13   5   78.39    3.20
  -1 -13   5   79.29    4.60
  -1 -13   5   87.29    4.20
  -1 -13   5   80.39    3.00
  -1 -13   5   77.99    6.20
  -1 -13   5   80.69    5.40
  -1  13   4   57.69    2.60
  -1  13   4   53.29    3.70
  -1  13   4   65.79    3.60
  -1  13   4   59.29    2.60
   1  13  -4   57.79    3.40
   1  13  -4   57.29    3.10
  -1  13   4   60.39    2.80
   1  13  -4   58.19    2.80
  -1  13   4   59.59    2.60
  -1  13   4   57.59    2.80
   1  13  -4   53.09    2.80
   1 -13  -4   57.09    3.00
  -1 -13   4   52.09    4.60
  -1 -13   4   59.69    3.20
  -1 -13   4   59.29    3.20
  -1 -13   4   54.39    3.40
  -1 -13   4   57.99    2.40
   1  13  -3  140.19    5.10
  -1  13   3  145.89    5.00
   1  13  -3  133.29    5.40
  -1  13   3  133.59    7.10
  -1  13   3  138.99    5.30
   1  13  -3  136.19    5.90
  -1  13   3  134.19    5.30
   1  13  -3  121.69    5.60
   1  13  -3  135.49    5.60
  -1  13   3  144.09    5.40
   1  13  -3  143.59    5.80
  -1  13   3  134.69    5.70
   1  13  -3  133.49    5.80
  -1 -13   3  137.69    5.00
   1 -13  -3  137.29    5.50
  -1 -13   3  136.19    5.70
  -1 -13   3  131.69    7.40
  -1 -13   3  135.99    5.90
  -1 -13   3  146.19    5.70
   1 -13  -3  131.99    5.70
  -1 -13   3  151.48    5.60
  -1 -13   3  141.29    5.80
   1  13  -2  749.03   24.50
   1  13  -2  719.23   24.70
   1  13  -2  724.43   24.70
  -1  13   2  733.73   24.60
  -1  13   2  740.63   24.40
  -1  13   2  752.02   23.70
   1  13  -2  736.33   24.60
  -1  13   2  760.32   25.40
   1  13  -2  722.73   24.00
  -1  13   2  703.23   24.30
  -1  13   2  750.62   24.20
   1  13  -2  720.13   24.60
   1 -13  -2  746.03   24.60
  -1 -13   2  743.13   24.40
  -1 -13   2  741.53   24.00
  -1 -13   2  745.83   24.70
  -1 -13   2  745.53   24.70
  -1 -13   2  739.63   24.70
   1 -13  -2  743.93   24.30
   1 -13  -2  708.03   23.90
   1 -13  -2  735.73   24.20
  -1 -13   2  751.32   24.80
  -1 -13   2  741.23   24.50
  -1 -13   2  750.12   26.50
  -1  13   1  147.39    5.80
   1  13  -1  156.68    6.10
   1  13  -1  158.98    6.10
   1  13  -1  149.19    6.10
   1  13  -1  151.98    5.80
  -1  13   1  153.48    6.10
   1  13  -1  156.38    6.20
  -1  13   1  161.08    5.50
  -1  13   1  157.58    6.10
   1  13  -1  149.09    6.10
  -1  13   1  176.68    6.90
   1  13  -1  145.19    7.20
  -1  13   1  150.68    6.00
  -1 -13   1  157.78    6.00
  -1 -13   1  160.08    6.20
   1 -13  -1  157.38    6.00
  -1 -13   1  152.08    6.10
  -1 -13   1  159.78    6.00
   1 -13  -1  158.08    7.00
   1 -13  -1  164.28    6.10
  -1 -13   1  155.98    5.90
   1 -13  -1  159.48    5.60
  -1 -13   1  153.88    5.90
   1 -13  -1  154.68    5.30
  -1 -13   1  162.28    5.90
  -1 -13   1  163.38    7.20
   1 -13  -1  154.08    5.80
   1  13   0  468.45   17.30
  -1  13   0  485.75   16.00
   1  13   0  470.45   16.30
  -1  13   0  464.15   16.30
  -1  13   0  536.75   17.50
   1  13   0  450.35   16.00
   1  13   0  459.75   16.20
  -1  13   0  487.85   16.30
  -1  13   0  492.25   16.50
   1  13   0  463.95   16.30
  -1  13   0  469.45   15.90
   1  13   0  470.75   16.40
   1  13   0  498.45   16.30
  -1  13   0  477.05   16.30
   1 -13   0  470.15   16.10
   1 -13   0  510.75   17.40
  -1 -13   0  490.15   16.40
   1 -13   0  476.85   16.20
   1 -13   0  472.05   16.20
  -1 -13   0  474.35   15.70
   1 -13   0  487.75   16.30
  -1 -13   0  484.95   16.30
  -1 -13   0  467.95   16.00
   1 -13   0  505.85   15.90
  -1 -13   0  478.95   16.30
  -1 -13   0  487.25   16.20
  -1  13  -1   24.60    1.70
   1  13   1   23.90    1.70
  -1  13  -1   24.70    1.80
  -1  13  -1   27.10    1.50
   1  13   1   26.70    1.70
  -1  13  -1   24.20    1.70
  -1  13  -1   25.20    1.60
  -1  13  -1   26.30    2.30
   1  13   1   25.00    1.60
   1  13   1   23.50    1.70
   1  13   1   25.30    1.60
   1  13   1   27.80    1.50
  -1 -13  -1   27.60    1.00
   1 -13   1   25.60    1.60
   1 -13   1   24.90    1.70
   1 -13   1   27.00    1.70
  -1 -13  -1   29.00    2.00
  -1 -13  -1   25.30    1.70
  -1 -13  -1   23.30    1.40
   1 -13   1   28.50    2.30
   1 -13   1   26.20    1.60
  -1 -13  -1   25.00    1.80
   1 -13   1   27.10    1.60
   1  13   2   89.09    4.00
  -1  13  -2   84.49    3.80
  -1  13  -2   80.79    3.70
   1  13   2   78.69    3.70
   1  13   2   83.89    3.90
  -1  13  -2   77.79    7.00
  -1  13  -2   81.19    4.00
  -1  13  -2   83.29    3.50
   1  13   2   77.89    3.90
  -1  13  -2   77.89    3.80
   1  13   2   82.09    3.30
   1  13   2   81.99    3.50
  -1  13  -2   80.49    3.70
   1  13   2   83.09    3.60
   1  13   2   77.49    3.70
   1 -13   2   82.89    3.50
   1 -13   2   81.29    3.80
   1 -13   2   86.29    3.80
   1 -13   2   85.59    3.40
  -1 -13  -2   85.59    4.00
   1 -13   2   86.49    3.80
  -1 -13  -2   81.99    3.30
   1 -13   2   91.19    4.90
   1  13   3  303.77   10.80
   1  13   3  316.87   11.20
   1  13   3  299.97   10.40
  -1  13  -3  286.67   10.60
  -1  13  -3  273.47   12.80
  -1  13  -3  294.47   10.60
   1  13   3  302.67   11.10
  -1  13  -3  298.07   11.00
   1  13   3  298.17   11.30
   1  13   3  294.17   10.70
   1  13   3  303.17   10.30
   1  13   3  304.47   10.50
  -1  13  -3  311.77   10.80
  -1  13  -3  308.27   11.00
   1 -13   3  309.47   10.60
  -1 -13  -3  305.67   11.30
   1 -13   3  289.27   11.60
   1 -13   3  318.07   12.70
   1 -13   3  309.77   10.30
  -1 -13  -3  297.47   10.30
  -1  13  -4  635.34   21.90
   1  13   4  647.04   20.60
   1  13   4  639.84   20.70
  -1  13  -4  642.44   21.40
   1  13   4  655.33   21.20
  -1  13  -4  651.13   23.30
   1  13   4  661.43   21.40
   1  13   4  647.24   22.40
  -1  13  -4  633.04   21.60
   1  13   4  630.44   21.30
  -1  13  -4  621.24   21.30
   1  13   4  655.73   22.20
   1  13   4  644.24   22.20
   1  13   4  634.64   21.20
   1 -13   4  618.04   22.20
   1 -13   4  678.63   24.40
   1 -13   4  657.83   21.20
  -1 -13  -4  656.03   22.80
   1 -13   4  637.44   21.50
   1  13   5  178.68    6.00
   1  13   5  164.98    6.30
   1  13   5  179.08    6.10
   1  13   5  173.48    6.20
  -1  13  -5  169.98    8.60
   1  13   5  171.78    6.30
  -1  13  -5  173.58    6.80
   1  13   5  179.48    6.70
  -1  13  -5  169.18    7.00
   1  13   5  180.58    7.70
   1  13   5  177.38    7.50
   1 -13   5  176.88    7.70
   1 -13   5  172.08    6.70
   1 -13   5  196.28    9.70
   1 -13   5  177.38    6.50
  -1 -13  -5  163.98    8.00
   1  13   6  150.98    5.90
   1  13   6  161.88    7.30
   1  13   6  137.29    8.20
  -1  13  -6  151.58    6.30
  -1  13  -6  155.98    8.40
   1  13   6  151.38    6.90
   1  13   6  146.09    5.80
   1  13   6  159.28    6.20
   1 -13   6  162.98    5.90
   1 -13   6  171.78    9.40
  -1 -13  -6  149.59    7.70
   1  13   7   17.20    2.70
  -1  13  -7   17.00    3.20
   1  13   7   18.70    1.70
   1  13   7   19.30    2.20
   1  13   7   14.50    1.40
   1  13   7   15.60    2.70
   1 -13   7   14.90    4.70
   1 -13   7   18.10    2.80
   1 -13   7   20.80    3.20
  -1 -13  -7   16.00    2.80
   1 -13   7   14.10    1.30
   1  13   8    7.40    1.80
  -1  13  -8   15.50    3.40
   1  13   8   10.60    3.20
   1  13   8   12.00    2.00
   1  13   8   17.30    2.80
  -1 -13  -8   10.20    2.20
   1 -13   8    6.40    2.20
   1 -13   8   14.80    2.70
   1 -13   8   10.60    3.00
   1  14  -8    0.90    1.60
  -1  14   8    1.60    1.70
  -1  14   8    0.90    0.90
  -1  14   8    1.60    1.00
  -1  14   8    1.30    2.10
  -1 -14   8    2.90    1.50
  -1 -14   8    1.30    1.10
  -1 -14   8    2.20    2.50
  -1  14   7   28.30    2.40
  -1  14   7   30.40    1.80
  -1  14   7   27.60    2.00
   1  14  -7   31.60    3.30
  -1  14   7   30.50    2.00
  -1  14   7   26.00    2.10
  -1  14   7   25.10    4.00
  -1 -14   7   27.10    2.40
  -1 -14   7   28.10    4.20
  -1 -14   7   29.30    3.00
  -1  14   6   14.80    1.50
  -1  14   6   19.30    1.10
   1  14  -6   19.70    2.90
  -1  14   6   20.10    1.90
  -1  14   6   18.20    1.60
  -1  14   6   14.30    2.60
  -1  14   6   17.80    1.30
  -1 -14   6   19.00    1.90
  -1 -14   6   15.90    1.80
  -1 -14   6   15.00    3.00
  -1 -14   6   21.70    3.50
  -1  14   5   10.70    1.00
   1  14  -5   10.20    1.90
  -1  14   5    9.70    0.90
  -1  14   5   11.00    1.00
  -1  14   5    8.10    0.80
  -1  14   5    9.70    1.00
  -1  14   5   10.40    1.30
   1  14  -5    8.60    0.80
   1  14  -5    9.10    1.40
   1  14  -5    8.70    0.90
  -1  14   5   12.40    1.80
  -1 -14   5   10.20    0.80
  -1 -14   5   11.70    2.80
  -1 -14   5   11.20    1.60
  -1 -14   5   11.10    2.00
   1  14  -4    0.80    0.50
   1  14  -4   -0.10    0.50
   1  14  -4    0.40    0.50
  -1  14   4    0.30    0.70
  -1  14   4    0.00    0.40
  -1  14   4    1.70    0.70
  -1  14   4   -0.10    0.30
   1  14  -4    0.30    0.40
  -1  14   4    0.80    0.40
   1  14  -4    1.80    0.80
  -1  14   4    0.80    0.40
  -1  14   4    0.50    0.40
   1 -14  -4    0.40    0.50
  -1 -14   4   -0.20    0.60
  -1 -14   4    1.50    0.70
  -1 -14   4    1.20    0.60
  -1 -14   4   -0.10    0.50
  -1 -14   4    0.50    0.30
   1  14  -3    1.70    0.70
  -1  14   3    1.20    0.50
  -1  14   3    1.90    0.60
   1  14  -3    1.00    0.60
   1  14  -3    1.00    0.50
   1  14  -3    1.30    0.50
  -1  14   3    1.60    0.40
  -1  14   3    1.00    0.60
  -1 -14   3    1.10    0.60
  -1 -14   3    0.50    0.40
  -1 -14   3    0.10    0.60
   1 -14  -3    0.40    0.40
   1 -14  -3    1.10    0.60
  -1 -14   3    0.20    0.60
   1  14  -2  146.09    8.00
  -1  14   2  164.98    5.70
   1  14  -2  165.48    6.00
  -1  14   2  171.18    7.20
   1  14  -2  165.28    6.60
  -1  14   2  169.28    6.30
  -1  14   2  166.28    6.40
   1  14  -2  157.38    6.50
   1  14  -2  164.18    6.60
   1  14  -2  162.08    6.40
   1  14  -2  163.88    6.60
  -1  14   2  168.78    6.50
   1  14  -2  162.58    6.60
  -1  14   2  169.98    6.20
  -1 -14   2  170.48    6.40
   1 -14  -2  162.28    6.20
  -1 -14   2  164.78    8.00
  -1 -14   2  177.98    6.70
  -1 -14   2  155.18    6.60
  -1 -14   2  171.08    6.50
  -1 -14   2  157.08    6.50
  -1 -14   2  164.18    6.00
   1 -14  -2  162.38    5.90
   1 -14  -2  162.08    6.50
   1  14  -1  715.73   23.60
  -1  14   1  711.23   22.90
   1  14  -1  716.43   23.80
  -1  14   1  707.03   23.50
   1  14  -1  659.43   25.10
   1  14  -1  687.53   23.60
   1  14  -1  710.53   23.60
  -1  14   1  696.93   23.60
  -1  14   1  768.62   24.60
   1  14  -1  702.93   23.30
   1  14  -1  679.03   23.60
  -1  14   1  690.43   23.30
  -1  14   1  700.73   23.60
   1  14  -1  691.33   23.70
  -1 -14   1  717.43   23.30
  -1 -14   1  730.43   23.80
  -1 -14   1  650.23   23.40
   1 -14  -1  710.53   22.70
  -1 -14   1  709.53   23.40
  -1 -14   1  727.23   23.70
  -1 -14   1  716.43   23.50
   1 -14  -1  708.23   24.80
   1 -14  -1  718.73   23.50
   1 -14  -1  717.33   23.00
   1 -14  -1  716.63   23.50
  -1 -14   1  692.63   23.30
  -1 -14   1  734.03   24.90
   1 -14  -1  714.23   23.30
  -1  14   0   56.69    2.80
  -1  14   0   48.40    2.60
  -1  14   0   61.29    3.50
   1  14   0   56.69    2.80
   1  14   0   51.19    2.70
   1  14   0   49.99    2.60
   1  14   0   51.69    2.60
  -1  14   0   58.59    2.90
   1  14   0   51.99    2.50
   1  14   0   49.99    3.30
  -1  14   0   52.59    2.80
  -1  14   0   51.89    2.50
  -1  14   0   54.59    2.50
   1  14   0   54.29    2.80
   1 -14   0   60.59    2.70
  -1 -14   0   52.79    2.70
   1 -14   0   60.79    3.60
  -1 -14   0   52.19    2.50
   1 -14   0   51.39    2.70
  -1 -14   0   54.09    2.30
   1 -14   0   54.19    2.60
  -1 -14   0   55.79    2.70
   1 -14   0   57.09    2.40
  -1 -14   0   54.59    2.70
   1 -14   0   53.79    2.70
  -1 -14   0   51.89    2.80
  -1 -14   0   58.69    3.30
  -1  14  -1   91.09    4.00
  -1  14  -1   95.79    4.20
   1  14   1   93.09    4.10
  -1  14  -1   92.69    4.20
   1  14   1   92.29    4.10
   1  14   1   95.89    4.20
   1  14   1   92.19    3.70
  -1  14  -1   88.49    3.80
   1  14   1   90.29    3.90
  -1  14  -1   90.49    5.10
  -1  14  -1   94.09    4.10
  -1  14  -1   89.69    3.90
   1  14   1   96.29    4.60
  -1  14  -1   89.69    4.20
   1  14   1   88.39    3.90
   1 -14   1   92.29    3.90
  -1 -14  -1   99.99    4.20
   1 -14   1   91.99    3.90
   1 -14   1  104.09    5.10
   1 -14   1   87.69    4.00
  -1 -14  -1   93.79    3.70
   1 -14   1   93.29    4.00
  -1 -14  -1   94.99    4.20
   1 -14   1   91.39    4.00
  -1 -14  -1   94.89    3.10
  -1 -14  -1   95.89    4.50
  -1  14  -2    9.40    1.60
  -1  14  -2   10.20    1.10
   1  14   2   11.30    1.20
   1  14   2   10.70    1.20
  -1  14  -2   10.50    1.00
   1  14   2   10.10    1.00
   1  14   2   11.10    0.90
  -1  14  -2   10.00    1.10
   1  14   2   12.10    1.10
   1  14   2   11.40    1.10
  -1  14  -2    9.20    1.30
  -1  14  -2   10.20    1.10
   1  14   2   10.90    1.50
  -1  14  -2   11.50    1.20
   1 -14   2   10.90    1.10
   1 -14   2   11.60    1.70
  -1 -14  -2   15.80    1.70
   1 -14   2   11.00    1.10
   1 -14   2    9.70    0.90
   1 -14   2   11.20    1.10
   1 -14   2   11.70    1.00
   1 -14   2   10.00    1.10
  -1 -14  -2   12.20    0.90
  -1  14  -3  283.27   10.30
   1  14   3  265.87   10.00
   1  14   3  288.77   10.50
   1  14   3  279.07    9.90
  -1  14  -3  277.87   10.10
   1  14   3  278.87    9.60
  -1  14  -3  283.57   10.40
  -1  14  -3  269.57   10.00
  -1  14  -3  264.47    9.90
   1  14   3  269.07    9.70
   1  14   3  271.17   10.60
   1  14   3  281.47   10.40
   1  14   3  269.97   10.00
   1 -14   3  281.37   10.40
   1 -14   3  283.47    9.90
  -1 -14  -3  275.17    9.60
   1 -14   3  291.07    9.70
   1 -14   3  303.47   13.30
  -1 -14  -3  267.47   10.50
   1  14   4   67.39    4.20
  -1  14  -4   72.49    3.40
   1  14   4   65.29    3.00
   1  14   4   65.29    3.80
  -1  14  -4   69.89    3.20
  -1  14  -4   69.19    3.60
  -1  14  -4   66.39    3.20
   1  14   4   65.29    3.00
   1  14   4   70.69    3.80
   1  14   4   72.29    3.10
   1  14   4   69.59    3.20
  -1 -14  -4   68.69    4.10
   1 -14   4   76.49    5.20
   1 -14   4   62.19    3.70
   1 -14   4   67.49    3.00
   1  14   5  121.79    4.80
   1  14   5  112.99    4.20
  -1  14  -5  119.69    6.70
   1  14   5  125.59    4.40
   1  14   5  122.89    5.60
  -1  14  -5  120.29    5.30
   1  14   5  117.19    4.40
  -1  14  -5  113.59    5.00
   1  14   5  114.29    4.70
   1  14   5  118.59    5.80
   1  14   5  119.89    4.50
   1 -14   5  115.49    4.90
   1 -14   5  121.69    5.90
   1 -14   5  115.29    4.70
  -1 -14  -5  118.49    6.10
   1 -14   5  126.89    7.50
   1  14   6    1.70    0.70
   1  14   6    4.10    0.80
  -1  14  -6    2.60    0.90
   1  14   6    0.80    0.90
   1  14   6    3.90    0.70
   1  14   6    2.90    1.20
   1  14   6    3.10    1.70
  -1  14  -6    1.10    1.20
   1 -14   6    3.80    1.80
  -1 -14  -6    5.10    1.60
   1 -14   6    2.70    0.70
   1  14   7   68.09    4.70
   1  14   7   54.59    4.90
   1  14   7   51.39    2.80
  -1  14  -7   54.29    4.80
   1  14   7   53.39    3.60
   1  14   7   56.09    3.10
   1 -14   7   57.39    4.40
   1 -14   7   51.99    2.60
   1 -14   7   55.39    6.10
  -1 -14  -7   60.99    4.50
   1 -14   7   67.99    4.40
   1  14   8    1.40    1.10
  -1  14  -8    1.60    1.60
   1  14   8    1.50    1.10
   1  14   8    0.20    1.40
   1 -14   8   -0.90    1.70
   1 -14   8    2.50    1.90
  -1 -14  -8    0.60    1.30
   1 -14   8    0.40    1.50
  -1  15   8    9.10    2.10
  -1  15   8    6.20    1.80
  -1  15   8    5.10    2.60
  -1  15   8    7.50    2.00
   1  15  -8    5.20    2.10
  -1  15   8    6.30    2.30
  -1 -15   8    7.70    1.90
  -1 -15   8    5.40    1.80
  -1 -15   8    8.10    3.10
  -1  15   7   73.59    7.00
  -1  15   7   81.59    4.50
  -1  15   7   84.59    4.00
   1  15  -7   77.69    5.50
  -1  15   7   82.69    3.60
  -1 -15   7   83.69    4.40
  -1 -15   7   75.69    5.10
  -1 -15   7   88.59    7.40
  -1  15   6   69.79    3.10
  -1  15   6   71.29    4.00
  -1  15   6   68.89    3.40
   1  15  -6   68.69    4.80
  -1  15   6   66.59    4.80
  -1  15   6   69.79    3.20
  -1  15   6   73.39    3.50
   1  15  -6   75.49    3.70
  -1 -15   6   68.39    3.80
  -1 -15   6   66.19    5.70
  -1 -15   6   71.49    4.00
  -1 -15   6   70.09    6.20
   1  15  -5   58.79    2.60
  -1  15   5   58.59    2.70
   1  15  -5   57.39    3.00
   1  15  -5   58.79    3.20
  -1  15   5   58.39    3.40
  -1  15   5   53.19    2.70
  -1  15   5   53.99    2.90
  -1  15   5   59.29    2.80
  -1  15   5   60.69    2.70
   1  15  -5   55.79    3.90
  -1 -15   5   57.69    3.40
  -1 -15   5   57.29    2.40
  -1 -15   5   57.19    5.30
  -1 -15   5   58.59    3.40
  -1 -15   5   57.29    3.80
   1  15  -4    1.20    0.70
   1  15  -4    1.50    0.80
  -1  15   4    0.40    0.40
   1  15  -4    1.10    0.60
  -1  15   4    1.20    0.40
  -1  15   4    0.80    0.50
  -1  15   4    0.60    0.50
   1  15  -4    0.90    0.50
  -1  15   4    0.40    0.40
   1  15  -4    1.50    0.50
  -1 -15   4    0.20    1.10
  -1 -15   4    2.00    0.90
   1 -15  -4    1.00    0.60
  -1 -15   4    0.40    0.70
  -1 -15   4    0.90    0.70
  -1 -15   4    0.30    0.30
   1  15  -3  824.72   29.30
  -1  15   3  882.31   28.60
   1  15  -3  860.31   28.90
  -1  15   3  877.11   28.80
   1  15  -3  874.71   28.50
   1  15  -3  904.41   29.50
  -1  15   3  869.01   28.70
   1  15  -3  877.31   29.20
  -1  15   3  878.51   30.10
  -1  15   3  883.91   28.00
  -1  15   3  872.31   29.20
  -1 -15   3  858.71   29.20
   1 -15  -3  881.91   29.70
   1 -15  -3  865.61   28.80
  -1 -15   3  862.01   31.60
  -1 -15   3  870.51   28.30
  -1 -15   3  916.01   29.10
  -1 -15   3  864.31   30.10
  -1 -15   3  860.71   29.00
  -1  15   2   26.80    1.80
  -1  15   2   23.90    3.10
  -1  15   2   25.00    1.60
   1  15  -2   22.90    1.70
  -1  15   2   26.40    1.90
   1  15  -2   27.70    2.20
   1  15  -2   22.20    1.80
   1  15  -2   26.30    2.80
   1  15  -2   27.50    1.90
  -1  15   2   29.60    1.30
   1  15  -2   25.90    1.60
   1  15  -2   23.40    2.60
  -1  15   2   24.80    1.70
   1 -15  -2   26.40    1.80
  -1 -15   2   23.40    1.70
  -1 -15   2   23.30    1.70
  -1 -15   2   26.40    1.90
  -1 -15   2   25.20    2.60
  -1 -15   2   24.20    1.80
   1 -15  -2   24.20    1.40
   1 -15  -2   27.10    1.70
   1 -15  -2   24.70    1.60
  -1 -15   2   27.90    1.60
  -1 -15   2   23.60    1.70
  -1  15   1 1723.53   54.59
  -1  15   1 1880.91   56.49
   1  15  -1 1696.23   54.99
  -1  15   1 1695.13   55.09
   1  15  -1 1694.03   55.39
   1  15  -1 1673.63   55.49
   1  15  -1 1573.34   56.99
  -1  15   1 1692.43   55.39
  -1  15   1 1718.33   55.29
   1  15  -1 1747.13   55.59
   1  15  -1 1756.82   55.99
   1  15  -1 1660.93   55.39
  -1  15   1 1693.53   55.29
   1  15  -1 1640.74   55.29
  -1 -15   1 1644.54   55.09
  -1 -15   1 1661.43   54.99
  -1 -15   1 1876.01   56.99
   1 -15  -1 1732.63   54.99
   1 -15  -1 1749.43   54.39
  -1 -15   1 1718.83   55.09
  -1 -15   1 1748.03   55.19
   1  15   0   94.09    4.20
  -1  15   0  100.99    5.10
  -1  15   0   97.09    4.30
  -1  15   0   88.69    4.10
   1  15   0   97.69    4.10
   1  15   0   95.99    4.00
  -1  15   0   97.09    4.00
  -1  15   0   92.69    3.80
   1  15   0   95.39    4.30
  -1  15   0   91.19    4.30
   1  15   0   95.69    5.00
   1  15   0   85.39    4.10
   1  15   0   91.29    4.30
   1  15   0   88.29    4.10
  -1  15   0   92.79    4.10
  -1 -15   0  105.39    4.90
   1 -15   0  102.99    5.20
   1 -15   0   96.99    4.00
   1 -15   0  100.19    3.80
   1 -15   0   92.79    4.00
   1 -15   0   95.89    4.10
  -1 -15   0   92.19    4.10
  -1 -15   0   96.69    4.20
  -1 -15   0   95.29    4.10
  -1 -15   0   90.69    3.80
   1 -15   0   99.59    4.20
  -1 -15   0   94.89    3.60
   1  15   1   93.59    4.50
  -1  15  -1   82.99    3.90
  -1  15  -1   88.99    4.10
  -1  15  -1   84.29    4.20
   1  15   1   79.99    4.00
   1  15   1   78.99    3.80
  -1  15  -1   81.19    4.80
   1  15   1   81.49    3.90
  -1  15  -1   86.89    3.70
  -1  15  -1   79.59    3.60
   1  15   1   82.79    3.70
  -1  15  -1   86.39    4.00
   1  15   1   83.09    3.90
   1  15   1   85.19    3.50
   1  15   1   80.69    3.80
  -1  15  -1   81.79    3.80
   1 -15   1   92.29    4.80
  -1 -15  -1   85.39    4.40
   1 -15   1   83.79    3.60
   1 -15   1   80.49    3.80
   1 -15   1   78.69    3.70
  -1 -15  -1   88.49    4.40
   1 -15   1   85.99    3.70
  -1 -15  -1   88.19    2.90
  -1 -15  -1   84.29    3.40
  -1 -15  -1   83.39    4.00
   1 -15   1   76.59    4.00
   1  15   2    5.70    0.80
  -1  15  -2    5.10    1.00
  -1  15  -2    2.00    0.70
  -1  15  -2    4.90    1.00
  -1  15  -2    3.20    0.80
   1  15   2    3.90    1.00
   1  15   2    4.90    0.90
  -1  15  -2    3.10    1.30
   1  15   2    5.60    0.90
  -1  15  -2    3.70    0.90
   1  15   2    4.40    1.00
   1  15   2    3.00    0.80
  -1  15  -2    3.30    0.70
  -1  15  -2    4.90    1.00
   1  15   2    4.90    1.00
   1  15   2    3.70    0.80
  -1  15  -2    3.80    1.00
  -1 -15  -2    2.80    1.00
   1 -15   2    4.40    0.80
  -1 -15  -2    4.80    0.70
   1 -15   2    4.40    1.00
   1 -15   2    3.00    0.80
  -1 -15  -2    7.10    1.30
   1 -15   2    4.50    0.90
   1 -15   2    3.70    1.10
   1 -15   2    4.50    0.80
   1 -15   2    4.40    1.40
   1  15   3   69.79    3.20
  -1  15  -3   59.29    3.20
   1  15   3   66.59    3.30
  -1  15  -3   66.49    3.50
   1  15   3   72.69    3.70
   1  15   3   68.39    2.90
  -1  15  -3   69.09    3.50
   1  15   3   67.59    3.50
   1  15   3   66.89    3.10
   1  15   3   67.69    3.70
  -1  15  -3   66.69    3.40
  -1  15  -3   67.59    3.60
  -1 -15  -3   66.49    3.70
  -1 -15  -3   69.09    2.90
   1 -15   3   72.09    3.00
   1 -15   3   70.59    3.20
   1 -15   3   70.39    3.60
   1 -15   3   70.99    4.70
   1  15   4   25.40    1.70
   1  15   4   27.20    1.80
  -1  15  -4   27.90    2.20
  -1  15  -4   24.70    1.80
   1  15   4   29.00    2.20
  -1  15  -4   26.50    1.80
   1  15   4   26.30    1.60
  -1  15  -4   25.90    1.80
   1  15   4   28.90    2.30
  -1  15  -4   28.90    2.10
   1  15   4   27.20    2.20
   1 -15   4   29.30    3.20
   1 -15   4   28.00    1.80
   1 -15   4   25.50    2.10
   1 -15   4   27.90    1.60
  -1  15  -5  370.86   13.20
  -1  15  -5  360.76   14.90
   1  15   5  354.96   12.50
   1  15   5  344.17   12.70
   1  15   5  366.76   11.90
   1  15   5  369.96   13.50
   1  15   5  369.96   13.90
  -1  15  -5  338.67   12.80
   1 -15   5  371.86   12.40
  -1 -15  -5  377.06   14.30
   1 -15   5  380.06   16.00
   1 -15   5  348.97   13.70
   1 -15   5  354.16   12.70
   1  15   6   31.20    2.60
  -1  15  -6   28.50    4.00
   1  15   6   23.20    2.50
  -1  15  -6   28.40    2.10
   1  15   6   28.20    1.90
  -1 -15  -6   23.40    2.60
   1 -15   6   28.10    1.70
   1 -15   6   28.90    3.70
   1 -15   6   27.10    2.70
   1  15   7    1.40    1.40
  -1  15  -7    1.40    1.40
   1  15   7    3.10    1.50
   1  15   7    0.20    0.90
   1  15   7   -0.40    0.70
   1  15   7    1.60    0.70
   1  15   7    2.30    1.20
   1 -15   7    0.70    1.20
   1 -15   7    1.80    1.70
   1 -15   7    0.40    1.30
   1 -15   7    1.20    0.70
  -1 -15  -7    1.80    1.30
   1  15   8    2.30    1.30
   1  15   8    2.60    1.30
  -1  15  -8    1.90    1.80
   1  15   8    3.40    2.00
   1 -15   8    3.60    2.30
   1  16  -8   27.90    4.00
  -1  16   8   28.90    2.70
  -1  16   8   36.70    4.10
  -1  16   8   28.80    4.50
  -1 -16   8   28.80    3.40
  -1 -16   8   33.10    4.90
  -1 -16   8   33.80    3.00
   1  16  -7   42.70    3.90
  -1  16   7   34.80    2.30
  -1  16   7   37.30    2.90
  -1  16   7   36.80    2.20
  -1  16   7   33.90    2.20
  -1  16   7   36.00    4.70
  -1  16   7   33.10    3.40
  -1 -16   7   37.00    2.80
  -1 -16   7   36.70    4.90
  -1 -16   7   40.40    3.50
  -1  16   6   19.10    1.60
   1  16  -6   22.10    3.30
  -1  16   6   21.10    1.60
  -1  16   6   24.90    2.20
  -1  16   6   23.80    1.60
   1  16  -6   20.30    1.90
  -1  16   6   17.90    3.00
  -1  16   6   23.50    1.80
  -1 -16   6   23.40    2.10
  -1 -16   6   23.00    4.80
  -1 -16   6   26.00    4.30
  -1  16   5   89.29    3.60
   1  16  -5   82.19    3.80
  -1  16   5   88.19    4.00
   1  16  -5   84.89    4.30
   1  16  -5   87.79    3.70
  -1  16   5   87.09    3.80
  -1  16   5   82.79    3.80
   1  16  -5   81.89    5.10
  -1  16   5   91.69    4.60
  -1  16   5   87.79    3.70
  -1 -16   5   91.29    4.60
  -1 -16   5   89.59    4.40
  -1 -16   5   88.99    5.00
  -1 -16   5   86.99    6.60
  -1 -16   5   87.39    3.40
   1  16  -4    2.40    0.80
   1  16  -4    2.60    0.80
  -1  16   4    0.90    0.40
  -1  16   4    0.40    0.60
  -1  16   4    3.30    0.80
  -1  16   4    1.30    0.50
   1  16  -4    2.00    1.00
   1  16  -4    1.00    0.60
   1  16  -4    0.50    0.50
  -1  16   4    1.00    0.50
  -1 -16   4    1.00    0.60
  -1 -16   4    1.10    0.70
  -1 -16   4    0.10    0.80
   1 -16  -4    0.60    0.60
  -1 -16   4    0.40    0.70
  -1  16   3  677.63   23.00
  -1  16   3  707.73   22.90
   1  16  -3  690.23   23.30
  -1  16   3  712.33   23.80
   1  16  -3  669.43   23.60
   1  16  -3  686.63   22.80
  -1  16   3  690.33   23.50
  -1  16   3  692.63   22.20
   1  16  -3  698.33   23.70
  -1  16   3  695.53   24.50
   1  16  -3  700.13   23.60
  -1 -16   3  697.53   23.30
  -1 -16   3  703.53   26.00
  -1 -16   3  654.03   23.60
  -1 -16   3  688.03   22.60
   1 -16  -3  670.23   23.10
   1  16  -2  726.93   24.20
   1  16  -2  694.73   24.30
  -1  16   2  728.73   24.10
  -1  16   2  734.23   23.20
   1  16  -2  736.53   23.70
   1  16  -2  704.83   24.30
  -1  16   2  725.13   24.20
  -1  16   2  709.83   23.80
   1  16  -2  710.13   24.30
   1  16  -2  637.04   26.20
  -1  16   2  721.83   24.00
  -1  16   2  767.12   25.20
   1  16  -2  720.43   24.30
  -1 -16   2  745.53   26.20
   1 -16  -2  700.43   24.20
  -1 -16   2  713.23   24.00
  -1 -16   2  703.93   24.10
   1 -16  -2  696.23   23.40
   1 -16  -2  712.63   23.80
  -1 -16   2  741.33   24.40
  -1 -16   2  731.33   23.70
  -1 -16   2  720.83   24.00
  -1 -16   2  728.63   24.10
  -1  16   1   30.50    2.50
   1  16  -1   24.30    2.10
   1  16  -1   30.60    2.00
   1  16  -1   30.10    2.00
  -1  16   1   27.30    1.80
  -1  16   1   33.20    2.10
   1  16  -1   29.60    2.80
  -1  16   1   29.60    2.00
  -1  16   1   29.70    1.80
  -1  16   1   33.70    1.60
   1  16  -1   30.70    2.10
   1  16  -1   31.20    2.00
   1  16  -1   29.30    1.80
  -1  16   1   27.40    1.90
   1 -16  -1   28.40    1.90
  -1 -16   1   28.70    1.90
  -1 -16   1   32.90    2.70
   1 -16  -1   27.70    1.70
   1 -16  -1   28.00    1.80
  -1 -16   1   28.80    1.80
   1 -16  -1   28.90    1.50
  -1 -16   1   29.90    1.90
   1 -16  -1   25.70    2.50
  -1 -16   1   27.00    1.80
  -1 -16   1   30.00    1.80
  -1  16   0   17.60    1.90
   1  16   0   14.70    1.40
  -1  16   0   18.10    1.60
  -1  16   0   16.90    1.40
   1  16   0   15.70    1.50
   1  16   0   16.40    1.40
  -1  16   0   19.10    1.50
  -1  16   0   17.50    1.50
   1  16   0   16.30    1.40
  -1  16   0   16.50    1.30
   1  16   0   14.30    1.40
  -1  16   0   15.80    1.20
   1  16   0   18.70    2.00
   1  16   0   17.40    1.40
   1 -16   0   16.50    1.50
  -1 -16   0   17.00    1.20
   1 -16   0   16.00    1.30
  -1 -16   0   17.80    1.10
  -1 -16   0   16.30    1.80
  -1 -16   0   17.60    1.40
   1 -16   0   16.40    1.20
   1 -16   0   15.50    1.80
  -1 -16   0   16.70    1.40
  -1 -16   0   16.60    1.40
   1  16   1   27.50    1.80
  -1  16  -1   27.70    1.70
   1  16   1   28.80    2.00
   1  16   1   27.10    1.90
   1  16   1   30.00    1.60
   1  16   1   28.10    2.00
  -1  16  -1   26.60    2.00
   1  16   1   26.10    1.80
  -1  16  -1   25.60    1.80
  -1  16  -1   30.70    2.10
  -1  16  -1   29.80    2.00
  -1  16  -1   30.10    2.00
  -1  16  -1   23.60    1.70
  -1  16  -1   26.50    2.50
   1  16   1   30.80    2.40
   1  16   1   24.70    2.00
   1 -16   1   28.50    1.90
  -1 -16  -1   29.60    1.90
  -1 -16  -1   30.10    2.30
  -1 -16  -1   29.50    2.00
   1 -16   1   27.20    1.70
   1 -16   1   24.40    1.80
   1 -16   1   31.70    2.10
   1 -16   1   28.20    1.80
  -1 -16  -1   26.50    1.50
  -1 -16  -1   29.20    1.20
   1 -16   1   31.60    2.70
  -1  16  -2   73.79    4.50
  -1  16  -2   72.79    3.70
   1  16   2   74.29    3.50
   1  16   2   71.99    3.60
  -1  16  -2   69.69    3.50
  -1  16  -2   69.49    4.90
  -1  16  -2   72.29    3.60
   1  16   2   72.29    3.60
   1  16   2   82.99    4.10
  -1  16  -2   76.49    3.40
   1  16   2   78.29    3.50
   1  16   2   78.59    4.20
  -1  16  -2   75.99    3.70
  -1  16  -2   72.59    3.60
   1  16   2   74.19    3.10
   1 -16   2   72.39    3.20
  -1 -16  -2   79.39    3.10
   1 -16   2   74.49    3.60
  -1 -16  -2   63.09    3.90
  -1 -16  -2   68.69    3.60
   1 -16   2   78.49    4.70
   1 -16   2   68.19    3.60
   1  16   3  289.27   10.70
   1  16   3  292.37   10.10
   1  16   3  311.97   11.30
   1  16   3  293.87   11.00
  -1  16  -3  279.17   10.60
  -1  16  -3  300.77   10.90
  -1  16  -3  289.47   11.00
   1  16   3  287.77   11.20
  -1  16  -3  296.37   11.00
   1 -16   3  309.97   10.40
   1 -16   3  313.37   12.80
  -1 -16  -3  286.47   10.10
   1 -16   3  295.37   11.00
  -1 -16  -3  286.67   11.30
   1  16   4    0.50    0.50
   1  16   4    1.40    0.80
   1  16   4    2.70    0.80
  -1  16  -4    0.90    0.60
   1  16   4    0.00    0.60
   1  16   4    1.50    0.60
  -1  16  -4    0.70    0.50
   1  16   4    0.80    0.90
  -1  16  -4    1.30    0.60
  -1  16  -4    1.30    0.80
  -1  16  -4    0.70    0.60
   1 -16   4    0.90    0.50
   1 -16   4    0.40    0.80
   1 -16   4    0.80    1.10
   1 -16   4    0.20    0.50
  -1  16  -5   14.80    1.70
  -1  16  -5   16.30    1.60
  -1  16  -5   16.90    1.20
  -1  16  -5   18.30    3.00
   1  16   5   17.00    1.20
   1  16   5   18.50    2.00
   1  16   5   17.70    1.40
   1  16   5   20.40    2.00
   1  16   5   17.70    1.40
   1 -16   5   20.80    2.90
   1 -16   5   13.70    2.10
   1 -16   5   17.00    1.40
   1  16   6   32.90    4.30
  -1  16  -6   36.60    3.80
   1  16   6   37.50    2.80
   1  16   6   40.70    2.30
   1  16   6   38.30    3.10
  -1  16  -6   37.00    2.50
  -1  16  -6   37.50    2.70
   1 -16   6   42.00    4.40
   1 -16   6   39.80    2.10
   1 -16   6   39.70    3.30
   1  16   7    2.10    1.30
   1  16   7    1.60    1.10
  -1  16  -7    0.70    1.50
   1  16   7    2.90    1.80
   1 -16   7    1.30    1.30
   1 -16   7    1.90    0.90
   1 -16   7    3.00    2.20
   1 -16   7    4.90    1.70
   1  16   8   18.30    2.70
   1  16   8   19.90    3.40
   1  16   8   15.20    2.50
  -1  16  -8   22.50    4.30
   1 -16   8   20.20    3.80
   1 -16   8   19.70    4.20
   1  17  -8   12.80    3.80
  -1  17   8    6.80    1.70
  -1  17   8    8.70    2.70
  -1  17   8    8.90    3.10
  -1 -17   8   13.90    4.00
  -1 -17   8   10.40    1.90
  -1  17   7    8.60    1.30
  -1  17   7   10.10    1.30
  -1  17   7    7.90    2.80
  -1  17   7    6.30    1.10
  -1  17   7    6.50    2.30
   1  17  -7    4.60    1.80
  -1 -17   7   11.40    2.00
  -1 -17   7    6.50    1.90
  -1 -17   7    7.90    3.00
  -1  17   6   41.10    2.30
   1  17  -6   41.00    2.80
  -1  17   6   43.70    2.40
  -1  17   6   43.50    2.10
   1  17  -6   44.20    3.90
  -1  17   6   50.19    3.80
  -1  17   6   44.30    2.20
  -1  17   6   45.30    3.90
  -1  17   6   42.20    3.10
  -1 -17   6   37.70    5.50
  -1 -17   6   40.50    2.00
  -1 -17   6   44.70    2.90
  -1 -17   6   45.20    3.60
   1  17  -5   65.89    3.10
   1  17  -5   62.79    4.40
  -1  17   5   68.79    3.30
   1  17  -5   65.99    3.60
  -1  17   5   60.69    3.70
   1  17  -5   66.69    3.30
  -1  17   5   68.09    3.20
  -1  17   5   64.89    2.80
  -1  17   5   64.49    3.20
  -1  17   5   61.49    3.00
  -1 -17   5   65.89    5.70
  -1 -17   5   65.59    4.20
  -1 -17   5   62.39    2.70
  -1 -17   5   70.59    3.70
  -1 -17   5   67.49    3.90
   1  17  -4    1.60    0.60
   1  17  -4    1.40    0.70
   1  17  -4    1.50    0.70
  -1  17   4    0.60    0.60
  -1  17   4    1.50    0.60
  -1  17   4    1.20    0.50
  -1  17   4    1.50    0.60
  -1  17   4    1.50    0.40
  -1  17   4    1.10    0.60
  -1 -17   4    2.00    0.50
  -1 -17   4    1.00    0.80
   1 -17  -4    1.50    0.80
  -1 -17   4    2.30    1.50
  -1 -17   4    1.00    0.70
  -1  17   3   15.20    1.40
  -1  17   3   18.20    1.50
  -1  17   3   16.20    1.60
   1  17  -3   16.70    1.60
   1  17  -3   15.90    2.20
  -1  17   3   14.50    1.30
  -1  17   3   19.30    1.60
   1  17  -3   20.10    1.90
   1  17  -3   15.80    1.50
   1  17  -3   17.90    1.40
  -1  17   3   17.00    1.00
   1  17  -3   19.20    1.70
  -1 -17   3   18.90    1.80
   1 -17  -3   13.80    1.40
  -1 -17   3   18.70    1.70
  -1 -17   3   16.10    1.20
  -1 -17   3   15.20    2.40
  -1 -17   3   13.50    1.50
   1  17  -2  329.57   11.90
   1  17  -2  336.27   12.60
  -1  17   2  327.17   13.60
  -1  17   2  333.47   10.90
   1  17  -2  319.97   12.00
   1  17  -2  321.37   12.00
  -1  17   2  351.16   12.90
  -1  17   2  327.87   11.90
  -1  17   2  320.57   11.70
   1  17  -2  317.77   11.90
   1  17  -2  328.67   11.40
  -1  17   2  324.17   11.50
  -1 -17   2  325.17   11.40
  -1 -17   2  316.07   11.70
  -1 -17   2  320.27   11.80
   1 -17  -2  314.37   11.50
  -1 -17   2  335.07   11.70
   1 -17  -2  319.77   11.10
  -1  17   1   -0.20    0.40
   1  17  -1    0.80    0.50
   1  17  -1    0.10    0.40
  -1  17   1    0.50    0.50
  -1  17   1   -0.10    0.30
   1  17  -1    0.30    0.40
  -1  17   1    0.70    0.40
  -1  17   1    0.90    0.50
   1  17  -1    1.30    0.50
  -1  17   1    0.30    0.40
   1  17  -1    0.30    0.50
   1  17  -1    0.70    0.50
   1  17  -1    0.50    0.70
   1 -17  -1    0.40    0.30
   1 -17  -1    0.30    0.30
  -1 -17   1    1.20    0.60
   1 -17  -1    0.00    0.30
  -1 -17   1    0.80    0.50
   1 -17  -1    0.40    0.40
   1 -17  -1    0.30    0.40
  -1 -17   1    1.50    0.50
  -1 -17   1    0.90    0.50
   1 -17  -1    0.30    0.50
  -1 -17   1    1.80    0.90
  -1 -17   1    0.70    0.40
  -1  17   0  545.25   18.50
   1  17   0  529.45   18.80
   1  17   0  534.35   19.10
  -1  17   0  544.55   19.00
  -1  17   0  558.44   19.00
   1  17   0  546.35   18.80
   1  17   0  543.35   20.40
  -1  17   0  533.55   18.90
   1  17   0  575.04   19.00
  -1  17   0  591.14   20.40
   1  17   0  538.95   18.90
   1  17   0  525.45   19.00
  -1  17   0  553.94   19.20
   1 -17   0  534.55   18.70
  -1 -17   0  549.54   18.90
   1 -17   0  563.34   18.80
   1 -17   0  588.64   20.40
  -1 -17   0  611.64   20.10
   1 -17   0  546.35   18.40
  -1 -17   0  539.55   18.90
  -1 -17   0  573.54   18.20
   1 -17   0  552.44   18.90
   1 -17   0  573.14   18.40
  -1 -17   0  545.65   18.80
  -1 -17   0  540.05   18.40
  -1  17  -1  129.29    6.70
   1  17   1  123.19    5.40
  -1  17  -1  117.49    5.00
  -1  17  -1  127.19    5.40
  -1  17  -1  123.39    5.50
   1  17   1  120.59    5.40
   1  17   1  121.39    5.20
   1  17   1  129.09    5.40
   1  17   1  127.09    4.90
  -1  17  -1  122.69    5.60
  -1  17  -1  124.09    5.60
   1  17   1  129.19    6.10
   1  17   1  126.09    5.40
  -1  17  -1  121.99    5.30
  -1 -17  -1  128.19    5.40
   1 -17   1  140.49    6.60
   1 -17   1  126.09    5.20
  -1 -17  -1  126.59    5.50
  -1 -17  -1  132.79    4.30
   1 -17   1  121.49    5.40
  -1 -17  -1  139.79    6.20
   1 -17   1  131.29    5.40
  -1 -17  -1  124.59    4.80
   1 -17   1  129.69    5.10
   1 -17   1  125.79    5.20
  -1  17  -2   34.00    2.30
   1  17   2   30.70    2.00
  -1  17  -2   34.60    2.40
  -1  17  -2   33.40    2.50
  -1  17  -2   33.30    2.00
  -1  17  -2   39.00    2.30
   1  17   2   33.50    2.30
   1  17   2   29.10    2.10
  -1  17  -2   30.80    2.30
   1  17   2   32.60    2.20
   1  17   2   38.30    2.60
  -1  17  -2   32.40    2.20
   1  17   2   32.20    1.70
   1 -17   2   31.60    1.90
  -1 -17  -2   32.50    2.30
   1 -17   2   36.80    3.20
   1 -17   2   32.30    2.20
  -1 -17  -2   37.90    1.80
  -1 -17  -2   30.00    2.50
  -1  17  -3    7.70    1.30
  -1  17  -3   10.60    1.40
   1  17   3   10.40    1.80
  -1  17  -3    9.20    1.40
  -1  17  -3    8.20    1.40
  -1  17  -3    8.20    1.40
   1  17   3    9.00    1.40
   1  17   3    8.80    0.80
   1  17   3   10.60    1.80
   1  17   3   10.70    1.40
   1 -17   3   14.30    2.80
   1 -17   3   10.60    1.10
   1 -17   3    9.50    1.00
   1 -17   3   15.20    2.00
  -1 -17  -3    8.60    0.90
  -1  17  -4   13.20    1.40
  -1  17  -4   14.00    1.90
   1  17   4   11.40    1.20
   1  17   4   12.30    1.80
  -1  17  -4   14.00    1.40
   1  17   4   11.40    1.90
   1  17   4   14.60    1.30
   1  17   4   11.40    1.30
  -1  17  -4   14.60    1.50
  -1  17  -4   15.60    1.70
   1  17   4   14.30    1.10
   1  17   4   12.30    2.00
   1 -17   4   14.20    1.20
   1 -17   4   13.80    2.00
   1 -17   4   14.30    2.30
   1 -17   4   13.40    1.20
   1  17   5   41.00    2.80
   1  17   5   41.20    2.10
  -1  17  -5   37.10    2.70
   1  17   5   39.60    2.20
  -1  17  -5   41.70    2.60
  -1  17  -5   44.90    2.20
  -1  17  -5   33.60    3.40
   1  17   5   41.40    3.10
  -1  17  -5   37.60    2.10
   1 -17   5   39.00    2.20
   1 -17   5   44.20    3.20
   1 -17   5   45.80    4.40
  -1  17  -6   91.39    4.70
  -1  17  -6   85.99    4.40
   1  17   6   88.69    4.80
  -1  17  -6   92.19    6.30
   1  17   6   98.79    4.10
   1  17   6   99.99    5.80
   1 -17   6   91.59    7.50
   1 -17   6   98.89    5.40
   1 -17   6   97.69    4.00
   1  17   7   25.50    2.70
   1  17   7   27.80    2.30
   1  17   7   27.50    2.60
   1  17   7   27.20    3.50
  -1  17  -7   25.50    4.40
   1 -17   7   26.10    4.00
   1 -17   7   30.90    3.20
   1 -17   7   33.70    3.20
   1  17   8    1.70    1.30
   1  17   8   -0.50    1.10
   1  17   8   -1.10    1.70
  -1  17  -8    3.10    1.90
   1 -17   8    0.90    1.50
   1 -17   8   -0.20    2.00
   1 -17   8    3.70    1.80
  -1  18   8   14.00    3.10
  -1  18   8   13.60    2.10
  -1  18   8   17.80    4.30
  -1 -18   8   18.50    2.50
  -1 -18   8   18.90    3.40
  -1 -18   8   16.30    4.20
  -1  18   7    2.40    0.90
   1  18  -7   -0.30    1.20
  -1  18   7    1.30    0.70
  -1  18   7    1.30    1.80
  -1  18   7    1.70    0.70
  -1 -18   7   -0.10    0.90
  -1 -18   7   -0.40    1.10
  -1 -18   7   -0.10    1.90
   1  18  -6  226.08    9.00
  -1  18   6  218.28    8.20
   1  18  -6  220.38   10.40
  -1  18   6  224.98    8.50
  -1  18   6  228.78    8.40
  -1  18   6  221.58    7.90
  -1  18   6  225.58    9.30
  -1 -18   6  228.88   12.80
  -1 -18   6  209.68    9.80
  -1 -18   6  225.78    9.20
  -1 -18   6  201.88    7.50
   1  18  -5   68.89    3.30
  -1  18   5   68.39    3.40
  -1  18   5   72.39    3.40
   1  18  -5   63.89    4.60
   1  18  -5   69.49    3.50
   1  18  -5   64.69    3.70
  -1  18   5   68.99    3.30
  -1  18   5   57.39    3.10
  -1  18   5   62.29    2.80
  -1  18   5   66.69    3.90
  -1 -18   5   69.89    4.30
  -1 -18   5   72.89    3.80
  -1 -18   5   70.69    5.90
  -1 -18   5   65.09    2.90
  -1  18   4  306.97   11.00
  -1  18   4  296.77   10.20
  -1  18   4  306.87   11.60
  -1  18   4  312.87   11.00
   1  18  -4  313.17   10.90
   1  18  -4  296.77   11.50
  -1  18   4  300.87   10.90
   1  18  -4  289.57   11.30
  -1  18   4  303.37   11.10
  -1 -18   4  323.87   11.80
   1 -18  -4  298.17   11.30
  -1 -18   4  294.57   10.50
  -1 -18   4  304.27   11.90
  -1 -18   4  313.07   14.30
  -1 -18   4  311.27   11.30
   1  18  -3  214.08    8.70
  -1  18   3  203.88    7.90
   1  18  -3  190.38    9.90
  -1  18   3  211.48    8.10
   1  18  -3  225.58    8.40
   1  18  -3  219.88    8.60
  -1  18   3  210.98    8.20
  -1  18   3  211.08    7.20
  -1  18   3  205.38    8.00
  -1  18   3  210.38    8.40
   1  18  -3  214.48    7.80
  -1 -18   3  216.68    8.60
  -1 -18   3  210.38    8.60
  -1 -18   3  216.88    7.70
   1 -18  -3  194.28    8.10
  -1 -18   3  213.48   10.50
   1  18  -2  457.55   17.30
  -1  18   2  491.45   17.10
   1  18  -2  495.85   16.80
   1  18  -2  471.05   17.30
   1  18  -2  508.45   17.50
   1  18  -2  492.85   17.40
  -1  18   2  483.35   17.20
  -1  18   2  476.65   16.80
   1  18  -2  490.15   18.60
  -1  18   2  491.75   17.20
  -1  18   2  492.25   16.10
  -1 -18   2  531.25   19.30
  -1 -18   2  514.45   17.10
   1 -18  -2  483.65   16.30
  -1 -18   2  493.75   17.10
   1 -18  -2  488.25   15.70
  -1 -18   2  510.85   16.80
   1  18  -1    2.80    0.80
   1  18  -1    4.00    1.00
   1  18  -1    2.40    0.70
  -1  18   1    2.50    0.80
  -1  18   1    1.60    0.60
  -1  18   1    0.60    0.40
   1  18  -1    1.80    1.10
  -1  18   1    1.50    0.70
  -1  18   1    3.50    0.90
   1  18  -1    2.20    0.80
  -1  18   1    0.90    0.50
  -1  18   1    3.40    1.20
   1  18  -1    3.70    0.90
   1  18  -1    2.50    0.70
   1 -18  -1    1.60    0.60
  -1 -18   1    1.30    0.60
  -1 -18   1    2.10    0.70
  -1 -18   1    1.80    0.60
   1 -18  -1    2.70    0.70
  -1 -18   1    1.70    0.60
   1 -18  -1    1.80    0.50
  -1 -18   1    1.50    0.50
  -1 -18   1    1.00    0.90
   1 -18  -1    2.50    0.60
   1 -18  -1    2.10    1.20
  -1  18   0  681.83   22.90
  -1  18   0  687.93   23.20
   1  18   0  650.43   23.10
   1  18   0  627.94   23.10
   1  18   0  670.33   24.60
  -1  18   0  684.63   23.30
  -1  18   0  675.93   23.40
   1  18   0  680.63   23.30
   1  18   0  661.03   23.10
  -1  18   0  650.73   22.60
   1  18   0  746.63   25.40
  -1  18   0  678.03   23.20
  -1  18   0  699.33   24.60
   1  18   0  675.53   23.20
   1  18   0  697.43   23.10
  -1 -18   0  667.43   23.10
   1 -18   0  674.03   23.00
   1 -18   0  687.83   22.50
  -1 -18   0  667.93   23.10
   1 -18   0  703.63   22.60
  -1 -18   0  705.43   23.20
  -1 -18   0  703.13   22.40
  -1 -18   0  751.92   24.40
  -1 -18   0  695.13   22.70
   1 -18   0  669.03   22.90
   1 -18   0  719.33   24.70
  -1  18  -1   11.70    1.30
   1  18   1   13.40    2.00
   1  18   1   12.30    1.30
   1  18   1   12.50    1.40
  -1  18  -1   12.70    1.20
  -1  18  -1   11.90    1.40
   1  18   1   11.10    1.00
  -1  18  -1   12.70    1.30
  -1  18  -1   15.80    2.20
   1  18   1   13.30    1.40
   1  18   1   11.00    1.60
  -1  18  -1   11.20    1.30
  -1 -18  -1   14.30    2.10
   1 -18   1   12.70    1.20
   1 -18   1   14.10    1.30
   1 -18   1   17.20    4.00
  -1 -18  -1   11.80    1.00
  -1 -18  -1   12.50    1.60
  -1 -18  -1   13.80    1.30
   1 -18   1   11.00    1.10
   1 -18   1   14.00    2.20
   1  18   2  357.06   12.60
   1  18   2  346.17   12.40
   1  18   2  347.47   12.70
  -1  18  -2  349.07   12.90
   1  18   2  343.67   13.20
   1  18   2  348.17   12.90
  -1  18  -2  345.37   12.40
   1  18   2  338.47   11.90
  -1  18  -2  330.97   12.50
  -1  18  -2  361.66   13.60
  -1  18  -2  346.17   13.10
   1  18   2  376.46   13.40
  -1  18  -2  342.67   12.60
  -1 -18  -2  317.67   13.30
   1 -18   2  370.46   14.40
  -1 -18  -2  352.46   11.80
   1 -18   2  354.66   12.30
   1 -18   2  353.86   13.10
  -1  18  -3   63.19    3.40
   1  18   3   53.59    3.40
   1  18   3   56.99    3.20
  -1  18  -3   61.29    3.90
  -1  18  -3   58.49    3.20
   1  18   3   54.59    3.90
   1  18   3   60.79    3.10
  -1  18  -3   52.59    3.10
  -1  18  -3   59.59    3.40
   1  18   3   64.89    4.50
   1  18   3   58.19    3.30
   1  18   3   57.79    2.60
   1 -18   3   59.79    4.50
  -1 -18  -3   56.19    2.60
   1 -18   3   58.59    3.30
   1 -18   3   59.29    2.90
   1  18   4    6.10    1.50
  -1  18  -4    9.50    1.50
   1  18   4    6.10    1.00
  -1  18  -4    9.00    1.50
   1  18   4    7.20    1.20
   1  18   4    6.60    1.20
  -1  18  -4    7.70    1.30
   1  18   4    7.30    1.00
  -1  18  -4    8.30    1.50
   1  18   4    8.40    1.50
   1  18   4    9.70    1.40
   1 -18   4    7.00    1.50
   1 -18   4    7.80    2.10
   1 -18   4    7.00    1.10
   1  18   5   22.40    2.10
   1  18   5   20.10    2.20
  -1  18  -5   22.60    1.70
   1  18   5   22.80    1.60
  -1  18  -5   22.80    2.10
   1  18   5   24.00    1.50
  -1  18  -5   20.50    1.70
  -1  18  -5   24.20    3.60
   1 -18   5   23.20    1.60
   1 -18   5   27.00    3.50
   1 -18   5   23.70    2.40
  -1  18  -6   31.90    2.50
   1  18   6   26.90    2.40
   1  18   6   32.40    4.70
  -1  18  -6   33.50    3.70
   1  18   6   32.90    1.90
   1 -18   6   28.60    1.80
   1 -18   6   30.10    2.90
   1 -18   6   31.60    7.20
   1  18   7   10.10    2.40
   1  18   7   11.90    1.60
  -1  18  -7   10.20    2.90
   1  18   7    6.00    2.40
   1  18   7   11.90    2.40
   1  18   7    9.00    2.00
   1 -18   7    7.70    1.90
   1 -18   7    8.30    2.30
   1 -18   7   10.80    3.00
   1  18   8   56.99    3.90
  -1  18  -8   61.69    5.80
   1  18   8   57.39    5.10
   1  18   8   51.79    4.30
   1 -18   8   63.39    6.30
   1 -18   8   68.69    4.90
   1 -18   8   67.89    5.20
  -1  19   8   24.40    5.20
  -1  19   8   26.60    4.20
  -1  19   8   30.00    2.80
  -1 -19   8   30.80    4.10
  -1 -19   8   35.50    5.90
  -1  19   7    0.60    0.70
  -1  19   7    2.20    0.90
  -1  19   7    1.80    1.10
   1  19  -7    0.20    1.30
  -1  19   7    2.10    1.70
  -1 -19   7   -0.20    0.90
  -1 -19   7    0.60    1.20
  -1 -19   7   -0.60    1.50
  -1  19   6   14.80    1.30
   1  19  -6   17.10    3.00
  -1  19   6   12.60    2.00
  -1  19   6   14.50    1.50
  -1  19   6   13.00    1.30
   1  19  -6   13.00    1.90
  -1 -19   6   14.20    2.40
  -1 -19   6   15.80    1.80
  -1 -19   6   14.10    1.00
  -1 -19   6   15.10    3.60
  -1  19   5   42.00    2.90
   1  19  -5   34.40    2.50
  -1  19   5   41.80    2.50
   1  19  -5   34.70    2.70
   1  19  -5   28.50    3.40
   1  19  -5   38.30    2.30
  -1  19   5   37.80    2.40
  -1 -19   5   38.40    3.20
  -1 -19   5   41.80    4.60
  -1 -19   5   40.30    2.70
  -1  19   4  213.58    7.60
  -1  19   4  225.78    8.60
   1  19  -4  236.68    8.50
  -1  19   4  229.88    8.50
  -1  19   4  217.78    9.00
   1  19  -4  212.98    8.90
  -1  19   4  226.68    8.50
   1  19  -4  227.68    8.80
  -1  19   4  225.68    8.70
   1  19  -4  231.08    9.10
   1  19  -4  222.18    9.50
  -1 -19   4  231.58    8.80
   1 -19  -4  211.28    8.80
  -1 -19   4  230.28   11.60
  -1 -19   4  222.58    8.10
  -1 -19   4  223.88    9.30
  -1  19   3  154.38    5.50
  -1  19   3  148.29    6.40
   1  19  -3  157.68    6.80
   1  19  -3  157.78    6.20
  -1  19   3  157.48    6.80
  -1  19   3  159.38    6.60
   1  19  -3  157.88    7.00
  -1  19   3  154.48    6.40
   1  19  -3  153.68    6.60
  -1  19   3  154.48    6.30
  -1 -19   3  164.38    8.70
  -1 -19   3  158.48    6.80
  -1 -19   3  156.18    6.00
  -1 -19   3  165.78    6.50
   1 -19  -3  155.28    6.50
   1  19  -2   35.10    2.50
   1  19  -2   35.10    2.10
  -1  19   2   35.00    2.40
  -1  19   2   31.90    2.30
   1  19  -2   37.90    2.50
  -1  19   2   35.00    2.30
  -1  19   2   35.70    1.70
  -1  19   2   34.20    2.20
  -1  19   2   31.90    2.20
   1  19  -2   35.90    2.50
  -1 -19   2   36.70    3.40
  -1 -19   2   35.60    2.10
   1 -19  -2   27.60    4.30
   1 -19  -2   33.80    1.80
  -1 -19   2   34.70    2.30
   1 -19  -2   35.50    2.20
   1 -19  -2   35.60    1.40
   1  19  -1  215.18    8.60
  -1  19   1  225.58    8.60
   1  19  -1  214.38    8.50
   1  19  -1  207.98    8.40
  -1  19   1  205.98    8.20
  -1  19   1  211.78    7.70
   1  19  -1  226.28    8.20
  -1  19   1  205.98    8.40
  -1  19   1  215.28    8.40
  -1 -19   1  220.18    8.20
   1 -19  -1  218.88    7.50
   1 -19  -1  221.78   10.50
  -1 -19   1  218.58    8.70
  -1 -19   1  213.38    8.10
   1 -19  -1  207.78    8.10
  -1 -19   1  213.58    8.00
   1 -19  -1  221.08    7.60
  -1  19   0   42.00    2.30
  -1  19   0   45.80    2.90
   1  19   0   47.30    3.60
   1  19   0   38.50    2.90
  -1  19   0   47.10    2.80
  -1  19   0   49.60    2.80
  -1  19   0   44.00    2.50
   1  19   0   44.90    2.60
  -1 -19   0   45.10    2.10
   1 -19   0   44.20    2.30
  -1 -19   0   43.30    2.60
  -1 -19   0   42.60    2.30
   1 -19   0   46.80    2.30
   1 -19   0   45.60    2.50
  -1 -19   0   52.39    3.50
  -1  19  -1   15.10    2.00
   1  19   1   10.30    1.50
  -1  19  -1   12.30    1.20
  -1  19  -1    9.20    1.10
   1  19   1   10.40    1.50
   1  19   1    9.50    1.00
  -1  19  -1   11.60    1.70
   1  19   1   12.20    1.70
   1  19   1   11.00    2.20
  -1  19  -1   12.20    1.30
  -1  19  -1   11.70    1.70
   1 -19   1    9.80    1.10
   1 -19   1   11.60    1.80
   1 -19   1   10.50    1.10
  -1 -19  -1   10.40    1.00
  -1 -19  -1   10.40    1.60
   1  19   2  226.18    9.10
   1  19   2  231.08    8.30
  -1  19  -2  234.18    9.50
  -1  19  -2  225.58    8.80
   1  19   2  232.38    9.30
  -1  19  -2  236.88    9.40
   1  19   2  235.08    9.00
   1  19   2  245.98    9.10
  -1  19  -2  232.28    9.10
   1  19   2  246.28   10.20
  -1  19  -2  234.18    9.20
  -1 -19  -2  217.98    9.80
  -1 -19  -2  232.68    8.30
   1 -19   2  237.38    8.70
   1 -19   2  259.37   10.90
   1 -19   2  235.88    8.90
   1  19   3    9.20    1.40
  -1  19  -3    9.10    1.60
   1  19   3    8.40    1.50
  -1  19  -3    8.40    1.50
   1  19   3    6.80    0.90
  -1  19  -3    5.40    1.30
  -1  19  -3    7.20    1.40
   1  19   3    9.70    1.70
   1  19   3    7.90    1.30
   1  19   3    8.90    1.50
   1 -19   3    5.60    1.00
  -1 -19  -3    5.90    0.90
   1 -19   3    7.70    2.00
   1 -19   3    5.50    1.00
   1 -19   3    6.60    1.30
  -1  19  -4   79.09    4.40
  -1  19  -4   74.69    3.90
  -1  19  -4   75.99    4.70
   1  19   4   73.99    3.20
  -1  19  -4   79.79    4.20
  -1  19  -4   82.59    4.30
   1  19   4   74.19    3.90
   1  19   4   79.79    3.80
   1  19   4   82.89    4.50
   1  19   4   76.99    4.40
   1  19   4   77.29    4.10
   1 -19   4   75.09    4.30
   1 -19   4   85.79    3.70
   1 -19   4   82.39    5.80
   1  19   5    5.30    0.90
   1  19   5    4.00    0.80
   1  19   5    4.60    1.40
  -1  19  -5    3.70    0.90
  -1  19  -5    3.20    1.00
  -1  19  -5    4.70    1.30
   1  19   5    5.90    1.50
  -1  19  -5    3.80    1.60
  -1  19  -5    5.30    1.30
   1 -19   5    4.50    2.00
   1 -19   5    3.30    0.80
  -1  19  -6   33.60    4.70
   1  19   6   26.50    2.70
  -1  19  -6   32.30    2.60
   1  19   6   29.10    1.80
   1  19   6   27.20    2.50
   1 -19   6   35.10    4.20
   1 -19   6   32.60    2.00
   1 -19   6   30.30    2.90
   1  19   7    4.30    2.20
   1  19   7    4.10    2.00
   1  19   7    4.00    1.50
   1 -19   7    5.70    2.60
   1 -19   7    4.50    1.70
   1 -19   7    0.40    1.60
   1  19   8   16.50    3.30
   1  19   8   15.80    2.70
  -1  19  -8   18.40    3.70
   1  19   8   14.60    2.40
   1 -19   8   15.30    4.10
   1 -19   8   13.00    2.70
   1 -19   8   15.50    3.00
  -1  20   8    1.70    2.10
   1  20  -8    4.90    1.90
  -1  20   8   -0.30    1.00
  -1  20   8    2.10    1.80
  -1 -20   8   -1.20    1.30
  -1 -20   8    1.20    3.90
  -1  20   7    3.70    1.00
  -1  20   7    6.10    1.70
   1  20  -7    4.00    1.80
  -1  20   7    3.50    1.70
  -1 -20   7    4.20    1.30
  -1 -20   7    2.60    1.60
  -1 -20   7    4.90    2.90
  -1  20   6   36.80    2.40
  -1  20   6   33.10    2.10
   1  20  -6   40.00    2.80
  -1  20   6   35.00    3.80
   1  20  -6   34.60    3.60
  -1  20   6   40.30    2.50
  -1 -20   6   36.60    4.50
  -1 -20   6   31.60    2.50
  -1 -20   6   31.60    3.10
   1  20  -5  101.49    5.00
  -1  20   5   94.19    4.50
  -1  20   5   97.69    5.10
  -1  20   5   98.79    4.50
  -1  20   5   93.09    4.40
  -1  20   5   88.09    4.50
  -1 -20   5   97.19    4.70
  -1 -20   5  111.39    7.60
  -1 -20   5   90.39    5.30
   1  20  -4    1.90    0.70
   1  20  -4    3.40    1.00
  -1  20   4    2.00    1.00
   1  20  -4    1.60    1.10
  -1  20   4    4.70    1.10
  -1  20   4    2.60    0.90
  -1  20   4    1.70    0.70
  -1  20   4    1.00    0.40
   1  20  -4    2.00    0.90
  -1 -20   4    2.20    1.40
  -1 -20   4    5.00    1.50
  -1 -20   4    1.90    0.90
   1 -20  -4    2.30    1.10
  -1 -20   4    2.80    0.70
   1  20  -3  781.72   25.90
  -1  20   3  778.72   26.60
  -1  20   3  777.02   26.20
  -1  20   3  767.62   26.30
  -1  20   3  758.72   25.00
  -1  20   3  797.22   26.00
   1  20  -3  779.62   26.40
  -1  20   3  776.22   26.10
   1  20  -3  766.62   26.60
   1  20  -3  792.42   26.90
  -1 -20   3  816.72   29.30
  -1 -20   3  723.43   26.10
  -1 -20   3  786.42   26.60
  -1 -20   3  777.82   26.20
   1 -20  -3  763.12   26.20
  -1  20   2   32.60    3.10
  -1  20   2   32.40    2.30
   1  20  -2   33.60    2.50
  -1  20   2   31.00    1.60
  -1  20   2   34.10    2.40
   1  20  -2   30.60    2.30
   1  20  -2   32.10    2.40
  -1  20   2   29.10    2.10
   1  20  -2   33.10    2.10
  -1  20   2   33.30    2.10
  -1 -20   2   31.30    3.10
  -1 -20   2   29.10    2.40
   1 -20  -2   29.80    1.70
  -1 -20   2   38.40    2.30
   1 -20  -2   28.70    3.00
   1 -20  -2   33.10    2.10
   1 -20  -2   32.00    1.30
  -1 -20   2   28.40    1.90
   1  20  -1   13.30    1.50
  -1  20   1   11.70    1.30
  -1  20   1   14.60    1.90
   1  20  -1   12.40    1.30
  -1  20   1   13.00    1.00
  -1  20   1   13.70    1.50
  -1  20   1   13.90    1.90
   1  20  -1   13.00    1.50
  -1  20   1   14.50    1.90
  -1 -20   1   14.70    1.30
  -1 -20   1   17.60    2.10
   1 -20  -1   14.60    1.30
  -1 -20   1   16.00    1.40
  -1 -20   1   14.60    1.40
   1 -20  -1   14.50    1.00
  -1 -20   1   13.10    1.30
   1 -20  -1   13.00    1.00
   1 -20  -1   13.50    2.00
  -1  20   0  220.48    8.90
  -1  20   0  220.98    9.00
   1  20   0  223.98    8.90
   1  20   0  217.68   10.10
  -1  20   0  215.48    8.70
   1  20   0  223.68    9.20
   1  20   0  219.48    8.90
  -1  20   0  213.38    8.20
   1  20   0  229.38    8.80
   1  20   0  200.98    8.60
  -1  20   0  229.58    8.80
  -1 -20   0  230.18    8.70
  -1 -20   0  217.08    8.20
  -1 -20   0  247.48   10.00
   1 -20   0  228.78    8.10
   1 -20   0  228.58    8.10
  -1 -20   0  233.58    7.90
   1 -20   0  240.68   10.30
  -1  20  -1  178.48    7.50
  -1  20  -1  208.38    9.00
  -1  20  -1  194.18    8.10
  -1  20  -1  203.78    9.70
   1  20   1  201.28    7.90
  -1  20  -1  218.18    8.30
   1  20   1  193.98    8.00
  -1  20  -1  183.48    7.60
   1  20   1  191.18    7.90
   1  20   1  200.68    8.90
  -1 -20  -1  203.98    8.90
  -1 -20  -1  203.48    6.70
   1 -20   1  200.78    7.50
   1 -20   1  205.78    9.30
  -1 -20  -1  194.18    7.20
   1  20   2  231.98    9.50
  -1  20  -2  245.48   10.10
   1  20   2  238.28    9.70
   1  20   2  264.27    9.80
   1  20   2  272.47   10.60
  -1  20  -2  264.37   10.00
  -1  20  -2  245.78    9.50
   1  20   2  253.67    8.90
   1  20   2  250.47    9.90
  -1  20  -2  256.27   10.00
  -1 -20  -2  255.67    8.80
   1 -20   2  252.97    9.50
   1 -20   2  264.87   11.40
  -1 -20  -2  233.28   10.50
   1  20   3  451.05   17.00
   1  20   3  522.15   17.80
   1  20   3  475.95   16.90
  -1  20  -3  511.85   17.40
   1  20   3  458.75   17.00
  -1  20  -3  484.35   17.20
   1  20   3  454.45   17.30
  -1  20  -3  456.55   16.90
  -1  20  -3  487.35   17.40
   1  20   3  471.95   16.00
   1 -20   3  534.05   19.60
   1 -20   3  481.15   17.10
  -1 -20  -3  471.95   16.00
  -1  20  -4    3.10    1.00
   1  20   4    4.80    1.20
   1  20   4    2.90    1.00
  -1  20  -4    2.80    1.00
  -1  20  -4    1.80    1.00
   1  20   4    6.10    1.40
  -1  20  -4    5.70    1.20
  -1  20  -4    4.90    1.10
   1  20   4    4.90    1.10
   1  20   4    3.50    0.70
   1  20   4    3.20    1.10
   1 -20   4    6.60    2.10
   1 -20   4    3.10    1.10
   1 -20   4    3.60    0.90
  -1  20  -5  106.99    5.40
   1  20   5  114.29    4.70
  -1  20  -5   98.59    5.20
  -1  20  -5  105.29    4.80
   1  20   5  105.19    4.20
   1  20   5  105.49    5.30
  -1  20  -5  112.69    6.80
   1  20   5  112.19    5.80
  -1  20  -5  104.19    4.90
   1 -20   5  114.59    4.70
   1 -20   5  119.29    7.60
   1  20   6    2.40    1.20
   1  20   6    1.40    1.10
   1  20   6    2.00    0.60
  -1  20  -6    0.50    1.50
  -1  20  -6    1.90    1.30
   1  20   6    1.60    0.60
   1 -20   6    2.40    1.20
   1 -20   6    1.80    1.60
   1 -20   6    2.40    0.80
   1  20   7   35.60    4.10
   1  20   7   38.00    3.80
   1  20   7   35.00    3.20
   1 -20   7   39.30    3.60
   1 -20   7   41.30    4.70
   1 -20   7   37.10    3.70
   1  20   8    8.20    2.00
   1  20   8    6.20    1.90
  -1  20  -8    5.50    2.10
   1 -20   8    5.30    2.30
   1 -20   8    8.40    4.00
  -1  21   8    5.90    2.70
   1  21  -8    2.30    1.80
  -1  21   8    1.30    2.20
  -1  21   8    5.70    1.70
  -1 -21   8    5.20    1.90
  -1 -21   8    7.30    3.00
  -1  21   7   34.00    2.40
   1  21  -7   24.00    4.00
  -1  21   7   31.80    2.30
  -1  21   7   31.90    2.90
  -1  21   7   31.30    3.60
  -1 -21   7   27.60    3.80
  -1 -21   7   33.20    4.80
  -1 -21   7   32.80    3.00
   1  21  -6   51.09    3.40
   1  21  -6   50.29    4.40
  -1  21   6   52.49    3.00
  -1  21   6   50.69    3.00
   1  21  -6   49.10    2.40
  -1  21   6   52.69    2.80
  -1 -21   6   54.69    4.10
  -1 -21   6   49.20    3.30
  -1 -21   6   51.19    5.60
   1  21  -5    1.30    1.10
  -1  21   5    2.90    1.00
   1  21  -5    3.90    1.10
  -1  21   5    1.60    0.80
  -1  21   5    1.90    0.90
   1  21  -5    3.40    0.90
  -1  21   5    3.00    0.90
  -1  21   5    2.20    1.10
  -1 -21   5    4.20    1.10
  -1  21   4   82.49    4.20
  -1  21   4   75.29    4.40
  -1  21   4   78.49    4.00
   1  21  -4   85.19    3.90
   1  21  -4   84.59    4.50
  -1  21   4   79.19    4.20
   1  21  -4   82.69    4.20
   1  21  -4   78.29    4.80
  -1  21   4   83.29    4.00
  -1 -21   4   66.79    4.50
  -1 -21   4   80.69    4.10
  -1 -21   4   80.89    4.60
  -1 -21   4   87.69    6.40
  -1  21   3   73.49    4.80
  -1  21   3   74.09    4.20
  -1  21   3   75.79    3.00
   1  21  -3   69.49    4.30
  -1  21   3   79.59    4.00
   1  21  -3   76.39    4.70
  -1  21   3   78.89    4.10
   1  21  -3   80.99    3.80
  -1  21   3   73.99    3.90
   1  21  -3   80.59    4.10
  -1 -21   3   69.99    4.00
  -1 -21   3   71.79    3.50
  -1 -21   3   82.49    4.00
  -1 -21   3   89.09    6.00
   1  21  -2  147.99    5.90
  -1  21   2  140.49    5.20
  -1  21   2  138.99    6.30
  -1  21   2  146.29    6.30
  -1  21   2  138.69    6.10
   1  21  -2  143.59    6.50
  -1  21   2  137.19    6.10
  -1  21   2  142.99    6.20
   1  21  -2  145.59    6.50
   1  21  -2  139.59    6.30
   1 -21  -2  126.69    7.40
   1 -21  -2  136.19    5.30
   1 -21  -2  146.29    4.90
  -1 -21   2  152.98    7.90
  -1 -21   2  146.59    6.10
  -1 -21   2  135.49    7.20
   1 -21  -2  152.68    7.40
  -1 -21   2  145.29    6.10
  -1  21   1  119.49    5.30
   1  21  -1  105.89    5.20
   1  21  -1  113.29    5.30
  -1  21   1  111.49    5.30
  -1  21   1  106.89    5.10
   1  21  -1  109.89    4.90
  -1  21   1  105.59    5.10
   1  21  -1  116.89    5.40
  -1  21   1  105.69    4.40
   1 -21  -1  120.49    4.50
  -1 -21   1  114.09    4.90
   1 -21  -1  107.99    6.40
  -1 -21   1  108.99    5.00
  -1 -21   1  122.69    6.50
  -1 -21   1  114.69    5.10
  -1 -21   1  112.69    4.70
   1 -21  -1  115.29    4.30
  -1  21   0  708.73   24.50
  -1  21   0  727.83   24.80
  -1  21   0  677.23   24.50
  -1  21   0  713.63   24.50
   1  21   0  729.23   24.80
   1  21   0  724.53   24.60
   1  21   0  703.33   24.70
  -1  21   0  676.63   24.50
   1  21   0  695.83   24.50
   1  21   0  731.33   24.40
  -1  21   0  669.63   23.90
  -1 -21   0  722.73   23.50
  -1 -21   0  762.02   27.30
   1 -21   0  748.43   23.80
   1 -21   0  719.63   23.70
   1 -21   0  774.42   26.40
  -1  21  -1    1.70    0.80
  -1  21  -1    0.70    0.60
   1  21   1    1.00    0.60
  -1  21  -1    1.70    0.90
  -1  21  -1    1.50    0.90
   1  21   1    1.40    0.70
   1  21   1    0.00    0.50
   1  21   1    1.00    1.00
  -1  21  -1    2.30    1.00
   1  21   1    1.90    1.00
  -1 -21  -1    1.10    0.80
   1 -21   1    1.80    0.60
  -1 -21  -1    1.60    0.60
   1 -21   1    1.30    1.10
  -1 -21  -1    1.40    0.40
   1 -21   1    2.50    0.70
  -1  21  -2   36.00    2.60
  -1  21  -2   31.70    2.30
  -1  21  -2   41.80    4.20
   1  21   2   36.60    2.00
   1  21   2   36.90    2.50
   1  21   2   39.30    2.60
  -1  21  -2   35.10    2.80
   1  21   2   39.60    3.00
   1  21   2   34.30    2.50
   1  21   2   40.40    2.70
  -1  21  -2   36.40    2.50
  -1 -21  -2   37.20    1.90
   1 -21   2   40.40    3.60
   1 -21   2   42.90    2.60
  -1 -21  -2   32.70    3.00
   1  21   3  275.37    9.80
   1  21   3  276.67   10.80
  -1  21  -3  263.97   10.80
  -1  21  -3  281.37   11.20
   1  21   3  284.67   10.80
   1  21   3  280.07   11.20
   1  21   3  274.37   10.60
  -1  21  -3  276.87   10.90
   1  21   3  301.47   11.60
   1 -21   3  295.47   10.90
  -1 -21  -3  272.27    9.70
   1 -21   3  303.17   13.00
  -1  21  -4  148.79    6.80
  -1  21  -4  151.08    6.70
  -1  21  -4  136.89    6.40
   1  21   4  144.69    6.70
  -1  21  -4  151.78    6.60
   1  21   4  142.99    6.90
   1  21   4  152.98    6.20
   1  21   4  136.19    5.40
   1  21   4  146.69    6.50
   1 -21   4  144.19    6.80
   1 -21   4  153.88    8.60
   1 -21   4  154.88    6.00
  -1  21  -5  244.68   10.10
   1  21   5  243.68    9.10
  -1  21  -5  230.58    9.70
  -1  21  -5  248.58   11.70
   1  21   5  250.07    9.90
   1  21   5  225.88    8.60
   1 -21   5  245.68   10.40
   1 -21   5  245.08    9.10
   1 -21   5  279.77   16.90
  -1  21  -6   94.99    6.70
   1  21   6   94.39    5.70
   1  21   6   93.89    5.10
   1  21   6  100.79    4.70
   1  21   6   97.49    4.00
  -1  21  -6   94.49    5.20
   1 -21   6  104.09    7.60
   1 -21   6  105.49    4.40
   1 -21   6  106.69    5.90
   1  21   7    2.00    1.20
  -1  21  -7    3.80    2.10
   1  21   7    0.10    1.10
   1 -21   7    4.50    1.80
   1 -21   7    2.60    2.00
   1 -21   7    2.80    1.70
  -1  22   8   44.10    3.60
  -1  22   8   48.40    5.90
   1  22  -8   59.99    5.30
  -1 -22   8   48.40    6.20
   1  22  -7   24.00    3.90
  -1  22   7   20.90    3.60
  -1  22   7   34.30    2.50
  -1  22   7   24.50    2.60
  -1  22   7   30.80    2.20
  -1 -22   7   35.40    4.90
  -1 -22   7   27.80    3.80
  -1 -22   7   30.20    2.80
  -1  22   6   10.00    2.00
   1  22  -6    6.80    1.10
   1  22  -6    9.10    2.50
   1  22  -6    7.10    1.70
  -1  22   6    6.90    1.30
  -1  22   6    8.90    1.40
  -1  22   6    8.80    1.40
  -1 -22   6    9.40    1.70
  -1 -22   6    7.50    2.70
  -1 -22   6    7.90    2.00
  -1  22   5   19.90    1.90
   1  22  -5   20.30    2.10
   1  22  -5   20.20    1.70
  -1  22   5   16.20    1.80
  -1  22   5   16.10    1.60
  -1  22   5   19.30    2.10
   1  22  -5   18.40    1.70
  -1  22   5   19.70    1.70
  -1 -22   5   18.70    1.90
  -1 -22   5   20.70    6.40
  -1  22   4    6.40    1.30
  -1  22   4   10.00    1.70
   1  22  -4    8.80    2.10
   1  22  -4   10.30    1.60
  -1  22   4    7.40    1.30
  -1  22   4    7.10    1.50
  -1  22   4    9.40    1.50
   1  22  -4    9.80    1.50
  -1 -22   4    9.50    1.60
  -1 -22   4   12.00    2.00
  -1 -22   4    8.70    2.60
   1  22  -3   63.99    3.60
  -1  22   3   63.59    3.30
   1  22  -3   58.99    3.20
   1  22  -3   53.29    3.70
  -1  22   3   59.39    3.50
   1  22  -3   51.79    3.50
  -1  22   3   59.49    3.60
  -1  22   3   65.29    3.50
  -1  22   3   56.19    3.30
  -1  22   3   53.09    2.40
  -1 -22   3   57.59    3.50
  -1 -22   3   57.49    3.00
  -1 -22   3   64.89    5.10
  -1 -22   3   59.99    3.30
   1  22  -2  241.08    9.70
   1  22  -2  243.18    9.70
  -1  22   2  245.38    9.50
  -1  22   2  225.78    8.30
  -1  22   2  240.98    9.30
  -1  22   2  240.98    9.50
  -1  22   2  238.08    9.20
   1  22  -2  240.78    9.60
  -1  22   2  241.48    9.60
   1  22  -2  247.58    9.10
  -1 -22   2  255.17   11.40
  -1 -22   2  246.38    9.20
   1 -22  -2  226.08    8.40
  -1 -22   2  231.28    9.60
   1 -22  -2  217.48   10.80
  -1 -22   2  247.08    9.30
   1 -22  -2  239.18    7.90
  -1  22   1  290.07   11.30
   1  22  -1  294.27   11.00
   1  22  -1  288.47   11.30
   1  22  -1  280.47   11.30
   1  22  -1  299.47   11.50
  -1  22   1  279.97   11.20
  -1  22   1  298.87   11.20
  -1  22   1  297.37   11.10
  -1  22   1  281.47   10.30
  -1  22   1  301.37   11.50
  -1 -22   1  307.77   11.20
  -1 -22   1  298.37   10.70
   1 -22  -1  297.17   10.20
   1 -22  -1  300.87   12.90
   1 -22  -1  303.97   10.30
  -1 -22   1  321.77   12.90
  -1  22   0   90.99    4.80
  -1  22   0   89.19    4.60
   1  22   0   96.39    4.80
  -1  22   0   95.69    4.80
   1  22   0   88.99    4.70
   1  22   0   93.49    4.50
   1  22   0   89.19    4.60
   1  22   0   93.69    4.90
  -1  22   0   91.79    4.50
  -1  22   0   92.19    4.60
  -1 -22   0   95.99    3.80
  -1 -22   0  103.49    5.70
   1 -22   0  104.29    6.00
   1 -22   0  100.99    4.10
  -1 -22   0   91.59    4.10
   1 -22   0   98.09    4.10
   1  22   1  130.09    5.90
  -1  22  -1  131.89    5.90
   1  22   1  140.59    6.00
  -1  22  -1  130.79    6.10
   1  22   1  129.49    5.90
  -1  22  -1  128.59    6.10
   1  22   1  124.49    5.80
  -1  22  -1  124.69    6.00
   1 -22   1  137.99    7.30
  -1 -22  -1  131.69    4.60
  -1 -22  -1  125.79    5.10
  -1 -22  -1  126.69    7.70
   1 -22   1  126.19    5.40
   1  22   2   11.20    1.70
   1  22   2   10.80    1.70
  -1  22  -2    8.40    1.70
  -1  22  -2   15.30    2.20
   1  22   2   10.80    1.70
  -1  22  -2    9.60    1.60
   1  22   2    8.70    0.90
  -1  22  -2   11.30    1.80
   1  22   2   10.00    1.70
  -1 -22  -2    8.40    0.90
   1 -22   2   10.70    1.60
   1 -22   2    9.30    2.30
   1  22   3   83.49    4.40
  -1  22  -3   76.99    4.30
  -1  22  -3   76.59    4.40
   1  22   3   83.49    4.60
   1  22   3   69.79    4.00
   1  22   3   77.49    4.10
  -1  22  -3   80.09    4.30
   1  22   3   76.69    3.30
   1 -22   3   84.39    4.30
  -1 -22  -3   78.09    3.30
   1 -22   3   89.89    6.00
   1  22   4   44.10    2.20
  -1  22  -4   45.20    3.10
   1  22   4   43.70    3.30
   1  22   4   46.70    2.90
   1  22   4   39.20    3.00
  -1  22  -4   46.90    3.10
  -1  22  -4   54.59    4.00
   1  22   4   47.00    3.10
   1 -22   4   56.69    4.80
   1 -22   4   48.40    3.30
   1  22   5  125.49    5.70
  -1  22  -5  134.89    5.80
   1  22   5  138.09    9.20
   1  22   5  130.79    5.50
   1  22   5  128.39    6.10
  -1  22  -5  126.59    6.30
  -1  22  -5  115.29    5.70
   1 -22   5  135.89    6.70
   1  22   6   32.40    3.10
  -1  22  -6   38.40    4.00
   1  22   6   33.70    2.80
  -1  22  -6   33.20    2.90
   1  22   6   38.70    2.50
   1  22   6   33.10    2.10
   1 -22   6   37.00    4.70
   1 -22   6   39.80    3.50
   1  22   7   44.30    3.90
   1  22   7   42.90    5.00
   1  22   7   55.59    3.70
  -1  22  -7   52.89    5.10
   1 -22   7   62.99    6.10
   1 -22   7   61.19    8.90
   1  23  -7   32.60    3.80
  -1  23   7   39.60    4.20
  -1  23   7   28.30    2.90
  -1  23   7   31.10    2.50
  -1  23   7   32.20    2.40
  -1 -23   7   36.60    4.80
  -1 -23   7   31.80    2.70
  -1 -23   7   28.50    3.30
  -1  23   6   39.50    2.70
   1  23  -6   37.90    3.10
  -1  23   6   38.30    3.20
  -1  23   6   40.70    2.60
  -1  23   6   44.20    2.70
   1  23  -6   39.40    2.30
   1  23  -6   41.30    4.00
  -1 -23   6   41.10    5.00
  -1 -23   6   37.90    3.40
  -1 -23   6   35.40    2.80
   1  23  -5   34.10    2.30
  -1  23   5   36.10    2.50
  -1  23   5   33.10    2.40
  -1  23   5   32.50    2.30
   1  23  -5   28.80    2.70
  -1  23   5   36.20    2.60
   1  23  -5   30.30    2.30
  -1 -23   5   35.30    4.20
  -1 -23   5   29.90    2.50
  -1 -23   5   33.30    3.00
   1  23  -4   22.90    2.10
  -1  23   4   23.70    2.30
  -1  23   4   25.60    2.20
  -1  23   4   19.40    1.80
   1  23  -4   19.80    1.80
   1  23  -4   20.10    2.90
   1  23  -4   23.30    2.30
  -1  23   4   23.30    3.10
  -1  23   4   24.40    2.10
  -1 -23   4   24.20    2.40
  -1 -23   4   25.60    3.50
  -1 -23   4   22.20    2.10
   1  23  -3  209.68    8.80
  -1  23   3  214.68    8.60
  -1  23   3  213.08    8.90
  -1  23   3  212.68    8.80
  -1  23   3  218.78    8.70
   1  23  -3  217.18    9.10
   1  23  -3  218.98    8.40
   1  23  -3  208.38    9.20
  -1  23   3  217.58    8.50
  -1  23   3  191.88    7.30
  -1 -23   3  209.38    8.20
  -1 -23   3  224.68    8.90
  -1 -23   3  230.38   11.20
  -1 -23   3  220.48    8.60
  -1  23   2   58.29    3.50
  -1  23   2   61.29    3.50
   1  23  -2   56.29    3.60
   1  23  -2   66.79    3.40
  -1  23   2   55.59    3.80
  -1  23   2   57.09    2.60
   1  23  -2   60.39    3.60
  -1  23   2   57.99    3.30
  -1  23   2   63.19    3.70
   1  23  -2   56.59    3.70
   1 -23  -2   58.89    2.70
  -1 -23   2   68.09    4.90
   1 -23  -2   49.99    4.30
   1 -23  -2   59.09    2.30
  -1 -23   2   59.79    3.40
  -1 -23   2   57.29    3.30
   1  23  -1  202.88    8.00
  -1  23   1  192.08    8.30
  -1  23   1  201.98    8.30
  -1  23   1  194.88    8.20
  -1  23   1  202.98    8.50
   1  23  -1  198.48    8.50
  -1  23   1  198.08    8.10
  -1  23   1  189.28    7.30
   1  23  -1  194.98    8.30
   1  23  -1  199.38    8.40
  -1 -23   1  223.78    9.90
   1 -23  -1  208.28    7.40
  -1 -23   1  198.08    8.10
  -1 -23   1  203.38    7.70
   1 -23  -1  197.18    9.70
   1 -23  -1  202.88    7.20
  -1  23   0   84.39    4.30
   1  23   0   85.69    4.40
   1  23   0   82.59    4.50
  -1  23   0   81.49    4.40
  -1  23   0   83.59    4.50
   1  23   0   83.39    4.30
   1  23   0   82.09    4.40
  -1  23   0   77.99    4.30
  -1  23   0   73.39    3.70
  -1 -23   0   89.19    5.40
  -1 -23   0   83.19    3.80
   1 -23   0   90.89    3.80
   1 -23   0   89.09    3.80
   1 -23   0   90.09    5.60
  -1 -23   0   83.79    3.50
   1  23   1    9.20    1.50
   1  23   1   11.30    1.80
  -1  23  -1    9.70    1.70
  -1  23  -1   11.10    1.90
   1  23   1    9.40    1.70
   1  23   1    6.80    1.40
   1  23   1   10.60    1.70
  -1  23  -1   11.00    1.90
  -1  23  -1    9.90    1.70
   1 -23   1   11.10    1.50
   1 -23   1    9.30    2.10
  -1 -23  -1   11.30    1.10
  -1 -23  -1   12.00    1.90
  -1 -23  -1    8.90    0.70
   1  23   2  136.99    6.30
   1  23   2  132.59    6.10
   1  23   2  132.39    6.10
  -1  23  -2  137.99    6.60
  -1  23  -2  136.29    6.50
  -1  23  -2  141.09    6.20
   1  23   2  123.39    6.10
  -1  23  -2  134.89    6.40
   1  23   2  141.49    6.20
   1 -23   2  137.59    5.90
   1 -23   2  149.69    7.90
  -1 -23  -2  125.79    7.00
  -1 -23  -2  135.59    5.20
   1  23   3    7.80    1.50
   1  23   3    9.30    1.70
   1  23   3   11.10    1.80
  -1  23  -3    9.10    1.70
  -1  23  -3    7.20    1.60
  -1  23  -3   10.50    1.90
   1  23   3    7.30    1.00
   1  23   3    5.00    1.40
   1 -23   3    7.20    1.70
   1 -23   3    7.90    2.30
  -1 -23  -3    8.00    0.90
   1  23   4  149.99    7.30
   1  23   4  148.49    5.60
   1  23   4  153.38    6.60
  -1  23  -4  144.89    6.90
  -1  23  -4  150.08    6.90
  -1  23  -4  165.88    7.40
   1  23   4  157.18    7.00
   1 -23   4  158.28    7.20
   1 -23   4  174.88    9.30
   1  23   5  123.89    6.00
   1  23   5  133.39    6.90
   1  23   5  136.19    5.90
  -1  23  -5  136.59    6.60
   1  23   5  132.59    6.30
   1  23   5  139.69    6.10
  -1  23  -5  136.49    6.10
   1 -23   5  146.69    8.90
   1 -23   5  142.29    6.90
   1  23   6    3.30    1.40
   1  23   6    1.70    0.70
   1  23   6    4.40    1.10
  -1  23  -6    2.80    1.30
  -1  23  -6    1.80    1.50
   1 -23   6    3.70    1.60
   1 -23   6    5.00    2.40
  -1  23  -7    1.10    1.70
   1  23   7    2.60    1.30
   1  23   7    0.70    1.20
   1 -23   7    0.40    1.70
   1 -23   7    0.30    2.10
   1 -23   7   -0.70    1.50
  -1  24   7   13.60    2.40
  -1  24   7    8.70    1.60
  -1  24   7   13.60    2.20
  -1  24   7   15.20    3.40
  -1 -24   7   10.40    3.60
  -1 -24   7   16.80    2.60
  -1  24   6    5.30    1.20
  -1  24   6    6.10    1.70
  -1  24   6    7.70    1.40
   1  24  -6    8.40    2.20
   1  24  -6    2.80    1.40
  -1  24   6    7.30    1.40
  -1 -24   6    5.50    1.80
  -1 -24   6    5.50    2.70
  -1 -24   6    6.00    1.50
   1  24  -5   26.60    2.30
  -1  24   5   30.80    2.40
   1  24  -5   36.70    2.40
  -1  24   5   35.90    2.60
  -1  24   5   36.30    2.60
   1  24  -5   37.20    3.00
  -1  24   5   31.60    2.60
  -1  24   5   30.10    3.10
  -1 -24   5   33.50    4.30
  -1 -24   5   34.50    3.10
  -1 -24   5   34.30    2.60
   1  24  -4   18.20    1.70
  -1  24   4   19.70    2.60
   1  24  -4   16.50    2.40
   1  24  -4   16.10    1.80
  -1  24   4   17.40    1.90
   1  24  -4   15.40    2.60
  -1  24   4   16.80    1.80
  -1  24   4   16.00    1.60
  -1 -24   4   18.30    4.10
  -1 -24   4   14.90    2.00
  -1 -24   4   18.60    2.10
  -1  24   3   92.19    4.80
  -1  24   3   84.49    3.50
  -1  24   3  102.49    4.70
   1  24  -3   98.99    4.50
   1  24  -3   91.19    5.20
  -1  24   3   92.99    5.00
   1  24  -3   91.69    5.10
   1  24  -3   88.49    4.80
  -1  24   3   94.79    4.80
  -1 -24   3   92.39    4.80
  -1 -24   3   89.89    6.40
  -1 -24   3  100.79    4.70
  -1  24   2    2.40    0.90
  -1  24   2    1.20    0.80
   1  24  -2    3.60    1.30
  -1  24   2    6.80    1.50
   1  24  -2    4.40    1.30
  -1  24   2    1.50    0.90
  -1  24   2    3.30    0.70
   1  24  -2    2.90    1.30
   1  24  -2    3.20    1.00
  -1  24   2    3.20    1.00
  -1 -24   2    3.50    1.00
   1 -24  -2    2.50    1.40
  -1 -24   2    3.70    1.60
  -1 -24   2    3.50    1.00
   1 -24  -2    2.70    0.70
  -1  24   1   68.79    4.10
  -1  24   1   76.29    4.20
  -1  24   1   70.59    3.30
  -1  24   1   71.29    4.00
   1  24  -1   75.99    4.20
   1  24  -1   75.09    4.30
  -1  24   1   73.89    4.10
   1  24  -1   72.09    4.10
   1  24  -1   81.19    4.00
   1 -24  -1   76.99    3.30
  -1 -24   1   75.59    3.60
  -1 -24   1   80.79    5.30
  -1 -24   1   72.49    4.00
   1 -24  -1   73.69    3.20
   1 -24  -1   74.89    5.30
  -1  24   0   92.89    4.80
  -1  24   0   94.29    4.90
  -1  24   0   87.19    4.70
   1  24   0   85.19    4.60
   1  24   0   89.69    4.70
  -1  24   0   88.39    4.60
   1  24   0   90.59    4.80
   1  24   0   89.79    4.50
  -1  24   0   83.09    4.00
  -1 -24   0   96.89    5.70
  -1 -24   0   91.49    3.80
  -1 -24   0   88.39    4.10
   1 -24   0   97.09    4.00
   1 -24   0   91.69    5.90
   1  24   1   53.29    3.40
   1  24   1   53.89    3.50
  -1  24  -1   57.79    3.50
   1  24   1   58.39    3.50
  -1  24  -1   54.49    3.60
  -1  24  -1   52.69    3.60
   1  24   1   59.79    3.50
  -1  24  -1   58.79    3.60
   1  24   1   50.39    3.40
  -1 -24  -1   56.69    4.20
   1 -24   1   55.69    3.00
  -1 -24  -1   56.69    2.30
   1 -24   1   59.09    4.50
  -1 -24  -1   54.69    3.10
  -1  24  -2   36.10    2.90
  -1  24  -2   36.00    2.90
  -1  24  -2   35.00    2.80
  -1  24  -2   34.60    2.60
   1  24   2   38.30    2.70
   1  24   2   34.20    2.60
   1  24   2   37.40    2.80
   1  24   2   34.70    2.60
   1 -24   2   42.70    3.90
   1 -24   2   38.40    2.60
  -1 -24  -2   36.10    3.30
  -1 -24  -2   36.00    2.00
  -1  24  -3   60.19    4.00
   1  24   3   62.89    3.60
   1  24   3   58.59    3.80
   1  24   3   63.19    3.70
  -1  24  -3   59.59    3.80
  -1  24  -3   66.79    3.90
   1  24   3   61.09    3.60
  -1 -24  -3   61.09    2.70
   1 -24   3   63.79    5.10
   1 -24   3   59.29    3.70
  -1  24  -4   47.90    3.30
   1  24   4   43.00    3.10
  -1  24  -4   48.20    3.50
   1  24   4   50.29    3.10
   1  24   4   48.00    2.20
  -1  24  -4   48.60    3.40
   1  24   4   52.99    3.20
   1 -24   4   49.00    4.80
   1 -24   4   55.99    7.10
   1  24   5   88.39    4.80
   1  24   5   85.69    4.40
  -1  24  -5   85.99    4.60
   1  24   5   86.69    5.20
  -1  24  -5   84.79    4.90
   1  24   5   86.09    4.30
  -1  24  -5   91.49    5.10
   1 -24   5   87.79    5.20
   1 -24   5   90.79    6.90
  -1  24  -6   41.90    4.50
   1  24   6   45.10    3.70
   1  24   6   44.20    2.70
  -1  24  -6   44.70    4.80
   1  24   6   48.60    3.00
   1 -24   6   52.09    5.50
   1 -24   6   50.39    4.00
   1  24   7    0.80    1.30
   1  24   7    0.50    1.20
  -1  24  -7    2.40    2.20
   1 -24   7    5.00    2.10
   1 -24   7    2.10    1.50
   1 -24   7    3.60    2.60
  -1  25   7   60.49    4.20
  -1  25   7   65.79    5.60
  -1  25   7   56.39    3.70
  -1 -25   7   54.29    4.80
  -1 -25   7   72.59    5.10
   1  25  -6    4.70    1.30
  -1  25   6    6.00    1.50
  -1  25   6    5.40    1.40
   1  25  -6    6.10    1.80
  -1  25   6    1.30    1.10
   1  25  -6    6.90    2.20
  -1 -25   6    4.90    1.50
  -1 -25   6    3.70    1.70
  -1 -25   6    4.70    2.00
   1  25  -5  259.07   10.30
  -1  25   5  254.37   10.90
   1  25  -5  257.17   10.90
   1  25  -5  265.67   10.10
  -1  25   5  261.17   11.10
  -1  25   5  242.98   10.20
  -1  25   5  259.27   10.10
  -1 -25   5  267.07   10.30
  -1 -25   5  254.37   11.10
  -1 -25   5  281.67   14.00
  -1  25   4   29.80    2.50
  -1  25   4   29.60    2.50
   1  25  -4   28.00    2.50
  -1  25   4   28.40    2.90
   1  25  -4   29.60    2.20
   1  25  -4   34.30    2.80
  -1  25   4   28.10    2.40
   1  25  -4   27.90    3.90
  -1  25   4   29.40    2.30
  -1 -25   4   30.80    7.20
  -1 -25   4   30.60    2.50
  -1 -25   4   33.70    2.80
  -1  25   3   15.60    1.70
  -1  25   3   17.30    1.10
   1  25  -3   24.70    3.10
  -1  25   3   17.70    2.40
   1  25  -3   20.10    2.80
  -1  25   3   20.20    2.00
   1  25  -3   15.40    2.40
  -1  25   3   18.80    2.00
   1  25  -3   19.20    1.80
  -1 -25   3   20.50    3.00
  -1 -25   3   18.80    1.90
  -1 -25   3   17.10    1.90
  -1  25   2   90.89    4.60
   1  25  -2   93.19    4.90
  -1  25   2   84.39    3.70
   1  25  -2   93.89    4.50
   1  25  -2   89.59    5.00
  -1  25   2   88.79    4.80
  -1  25   2   97.69    5.00
  -1  25   2   89.69    4.70
   1  25  -2   96.09    5.10
  -1  25   2   85.69    4.80
  -1 -25   2   98.79    6.30
  -1 -25   2   88.49    4.40
   1 -25  -2   92.29    3.80
  -1 -25   2   93.29    4.70
  -1  25   1   59.19    3.70
   1  25  -1   59.29    3.80
   1  25  -1   60.89    3.50
  -1  25   1   56.69    2.90
  -1  25   1   57.89    3.50
  -1  25   1   61.69    3.80
  -1  25   1   52.09    3.50
   1  25  -1   63.79    3.80
   1  25  -1   56.59    3.60
  -1 -25   1   63.19    4.70
  -1 -25   1   64.69    3.60
   1 -25  -1   64.29    2.90
   1 -25  -1   59.09    2.70
  -1 -25   1   59.89    3.10
   1 -25  -1   55.09    4.60
  -1  25   0  342.47   13.30
  -1  25   0  331.07   13.20
   1  25   0  345.97   13.30
  -1  25   0  318.67   12.30
  -1  25   0  348.17   13.20
   1  25   0  343.47   12.90
   1  25   0  331.87   13.10
   1  25   0  346.27   13.10
  -1  25   0  340.07   13.00
  -1 -25   0  357.66   14.50
   1 -25   0  359.36   15.00
  -1 -25   0  352.06   11.90
   1 -25   0  355.26   12.20
   1 -25   0  350.36   12.20
   1  25   1  260.57   10.50
   1  25   1  265.07   10.40
   1  25   1  254.07   10.40
  -1  25  -1  260.87   10.40
   1  25   1  239.88   10.30
  -1  25  -1  258.47   10.60
  -1  25  -1  264.27   10.70
  -1  25  -1  264.77   10.70
  -1 -25  -1  256.57   11.60
   1 -25   1  266.87   12.10
  -1 -25  -1  263.77    8.80
  -1 -25  -1  264.77    9.90
   1 -25   1  261.67    9.70
  -1  25  -2    1.40    0.90
   1  25   2    1.70    0.80
  -1  25  -2    3.40    1.00
   1  25   2    2.20    1.00
   1  25   2    1.60    0.90
   1  25   2    2.40    1.00
  -1  25  -2    1.90    0.90
  -1  25  -2    2.50    1.20
  -1 -25  -2    0.90    0.60
  -1 -25  -2    0.80    0.90
   1 -25   2    1.00    0.80
   1 -25   2    1.60    1.30
   1  25   3   29.90    2.50
   1  25   3   30.30    2.70
  -1  25  -3   26.80    2.50
   1  25   3   25.10    2.30
   1  25   3   29.30    2.40
  -1  25  -3   31.70    2.70
  -1  25  -3   31.50    2.80
  -1 -25  -3   26.80    1.60
   1 -25   3   28.80    2.50
   1 -25   3   31.40    3.60
  -1  25  -4   24.30    2.40
  -1  25  -4   31.00    2.50
   1  25   4   27.80    2.40
  -1  25  -4   32.10    2.80
   1  25   4   25.60    2.30
   1  25   4   26.40    4.00
   1  25   4   27.80    2.50
   1  25   5    9.80    2.20
   1  25   5   11.70    1.90
  -1  25  -5   12.20    2.20
   1  25   5   13.50    2.10
  -1  25  -5   16.00    1.90
  -1  25  -5   12.80    2.20
   1 -25   5   13.10    3.30
   1 -25   5   12.30    2.20
   1  25   6   59.59    4.70
   1  25   6   69.79    4.20
  -1  25  -6   70.59    4.50
   1  25   6   57.99    3.60
   1 -25   6   82.49    6.80
   1 -25   6   68.29    4.80
  -1  25  -7    3.40    2.20
   1  25   7    1.50    1.40
   1 -25   7   -1.50    1.30
   1 -25   7    0.20    1.70
   1  26  -7   10.10    2.60
  -1  26   7    6.90    2.00
  -1 -26   7    9.70    2.30
  -1 -26   7    7.60    1.80
  -1 -26   7    8.10    3.10
   1  26  -6   73.09    5.70
  -1  26   6   79.79    4.30
  -1  26   6   80.79    4.30
  -1  26   6   79.39    4.50
  -1  26   6   77.79    5.00
   1  26  -6   80.29    5.00
   1  26  -6   77.89    4.10
  -1 -26   6   84.29    7.20
  -1 -26   6   89.99    4.90
  -1 -26   6   89.09    5.50
   1  26  -5   25.80    2.20
  -1  26   5   22.70    2.20
   1  26  -5   24.00    2.60
  -1  26   5   20.90    2.00
   1  26  -5   22.50    2.40
  -1  26   5   17.20    2.60
  -1 -26   5   20.30    3.00
  -1 -26   5   23.40    3.60
  -1 -26   5   22.00    2.20
  -1  26   4  175.68    7.70
   1  26  -4  166.58    7.60
  -1  26   4  162.98    7.20
  -1  26   4  171.88    7.50
   1  26  -4  161.28    7.80
   1  26  -4  159.08    7.10
  -1 -26   4  185.78   10.30
  -1 -26   4  160.68    9.90
  -1 -26   4  172.68    7.40
  -1  26   3   20.80    2.20
  -1  26   3   21.20    2.00
   1  26  -3   23.20    2.00
  -1  26   3   18.30    2.00
  -1  26   3   17.10    2.00
   1  26  -3   20.50    2.30
   1  26  -3   19.00    2.10
   1  26  -3   22.50    2.50
  -1 -26   3   17.20    2.00
  -1 -26   3   19.50    2.10
  -1 -26   3   25.40    3.30
  -1  26   2   56.19    3.50
  -1  26   2   45.00    2.40
   1  26  -2   55.49    3.30
   1  26  -2   53.49    3.70
   1  26  -2   50.99    3.60
  -1  26   2   52.59    3.60
  -1  26   2   48.30    3.40
   1  26  -2   54.29    3.50
  -1  26   2   48.80    3.20
  -1  26   2   50.29    3.30
  -1 -26   2   56.39    3.20
  -1 -26   2   56.09    4.70
   1 -26  -2   50.39    2.50
  -1 -26   2   50.99    3.20
   1 -26  -2   46.90    4.40
   1  26  -1   73.69    4.20
   1  26  -1   69.69    4.20
   1  26  -1   73.49    3.90
   1  26  -1   70.59    4.30
  -1  26   1   74.99    4.10
  -1  26   1   63.49    4.10
  -1  26   1   67.79    4.10
  -1  26   1   67.89    4.10
   1 -26  -1   66.59    5.20
   1 -26  -1   70.59    3.10
  -1 -26   1   77.69    5.40
   1 -26  -1   62.79    3.10
  -1  26   0  117.29    6.00
  -1  26   0  121.29    6.00
   1  26   0  119.19    5.60
   1  26   0  114.39    5.80
   1  26   0  116.99    5.80
  -1  26   0  112.79    5.70
  -1  26   0  114.59    5.80
   1  26   0  123.59    6.00
  -1  26   0  100.89    5.00
   1 -26   0  125.19    7.30
   1 -26   0  116.09    4.90
  -1 -26   0  136.59    7.20
  -1 -26   0  117.69    4.70
   1 -26   0  122.89    5.10
   1  26   1    1.70    1.00
  -1  26  -1    5.00    1.20
  -1  26  -1    3.00    1.10
   1  26   1    1.70    0.90
  -1  26  -1    1.90    1.10
  -1  26  -1    2.70    1.00
   1  26   1    2.90    1.00
   1  26   1    3.20    1.10
  -1 -26  -1    1.80    1.20
   1 -26   1    2.90    0.90
   1 -26   1    3.80    1.50
  -1 -26  -1    2.20    0.80
   1  26   2  295.57   11.70
   1  26   2  304.27   11.70
  -1  26  -2  286.47   12.20
  -1  26  -2  286.67   11.90
  -1  26  -2  307.77   12.30
  -1  26  -2  304.77   11.80
   1  26   2  297.67   11.90
   1  26   2  303.37   11.80
   1 -26   2  321.57   13.90
  -1 -26  -2  290.87   10.50
  -1 -26  -2  274.87   12.80
   1 -26   2  316.47   11.40
  -1  26  -3   34.60    2.90
   1  26   3   34.70    2.70
  -1  26  -3   31.40    2.80
  -1  26  -3   32.60    2.90
   1  26   3   38.20    2.80
   1  26   3   41.00    3.30
   1  26   3   31.20    2.60
   1 -26   3   38.60    4.00
   1 -26   3   33.60    2.70
  -1 -26  -3   31.90    1.80
   1  26   4   11.50    2.00
   1  26   4    4.90    1.80
  -1  26  -4    7.90    1.60
  -1  26  -4    9.40    1.90
   1  26   4    7.80    1.50
  -1  26  -4    7.90    1.70
   1 -26   4    8.10    2.60
   1 -26   4    6.50    1.50
   1  26   5   14.20    2.30
  -1  26  -5   15.80    2.20
   1  26   5   15.30    2.60
   1  26   5   12.60    2.00
  -1  26  -5   15.70    2.40
  -1  26  -5   14.30    2.30
   1 -26   5   15.20    2.40
   1 -26   5   11.30    2.90
  -1  26  -6    8.10    2.90
  -1  26  -6    3.80    1.80
   1  26   6    5.20    1.90
   1  26   6    6.70    1.30
   1  26   6    7.40    1.80
   1  26   6    5.70    1.30
   1 -26   6    4.80    1.90
   1 -26   6    5.90    2.70
   1  26   7    6.80    1.90
   1  26   7    5.00    1.60
  -1  26  -7    6.50    2.60
   1 -26   7    7.60    2.50
   1 -26   7    8.40    3.10
   1 -26   7    6.80    2.30
  -1  27   7    9.60    2.50
   1  27  -7    8.50    2.70
  -1  27   7    6.50    2.30
  -1 -27   7    8.70    2.40
  -1 -27   7    9.50    2.00
  -1 -27   7   11.50    4.00
  -1  27   6   14.00    2.30
  -1  27   6   20.60    3.00
   1  27  -6   19.10    2.10
   1  27  -6   18.70    3.40
  -1  27   6   22.20    2.00
  -1  27   6   21.00    2.20
   1  27  -6   20.30    2.90
  -1 -27   6   19.90    3.10
  -1 -27   6   22.60    4.00
  -1  27   5    1.40    1.00
   1  27  -5    1.70    1.00
  -1  27   5   -0.40    1.00
  -1  27   5    1.50    1.00
   1  27  -5    0.50    1.00
  -1  27   5    1.50    0.90
   1  27  -5    1.50    1.30
  -1 -27   5    0.30    1.00
  -1 -27   5    2.30    1.30
  -1 -27   5   -0.30    1.60
   1  27  -4  145.69    6.80
   1  27  -4  153.68    7.60
  -1  27   4  162.28    7.70
  -1  27   4  151.88    7.20
  -1  27   4  155.78    6.90
   1  27  -4  159.58    8.10
  -1  27   4  169.98   10.00
   1  27  -4  157.18    7.30
  -1 -27   4  160.58    7.10
  -1 -27   4  177.38   10.10
  -1  27   3   14.40    2.30
  -1  27   3   11.30    2.00
  -1  27   3   16.60    3.20
   1  27  -3   14.50    2.00
   1  27  -3   17.00    3.30
   1  27  -3   15.50    2.50
   1  27  -3   19.60    2.70
  -1  27   3   14.80    2.10
  -1 -27   3   15.30    2.10
  -1 -27   3   16.50    2.30
  -1  27   2   65.79    4.10
  -1  27   2   68.79    4.20
   1  27  -2   67.39    4.20
   1  27  -2   64.09    4.30
   1  27  -2   65.99    3.80
  -1  27   2   69.89    4.20
   1  27  -2   73.29    4.50
  -1  27   2   60.29    3.80
   1 -27  -2   67.09    3.10
  -1 -27   2   78.19    5.70
   1 -27  -2   68.39    3.20
  -1 -27   2   66.69    3.90
  -1 -27   2   71.99    3.90
   1 -27  -2   62.09    5.20
  -1  27   1   47.40    3.40
  -1  27   1   42.70    3.00
  -1  27   1   51.79    3.40
  -1  27   1   53.39    3.40
  -1  27   1   53.29    3.60
   1  27  -1   48.10    3.50
   1  27  -1   43.50    3.30
   1  27  -1   47.40    3.50
   1  27  -1   46.80    3.10
  -1 -27   1   56.19    4.50
  -1 -27   1   51.49    2.80
   1 -27  -1   47.50    4.50
   1 -27  -1   49.80    2.60
   1 -27  -1   45.70    2.40
   1  27   0    2.70    1.20
  -1  27   0    2.20    1.10
  -1  27   0    2.60    1.10
   1  27   0    0.70    0.80
  -1  27   0    3.10    1.10
   1  27   0    2.50    1.00
  -1  27   0    3.20    1.10
   1  27   0    2.70    1.10
  -1 -27   0    3.10    0.80
   1 -27   0    3.80    1.60
  -1 -27   0    2.30    1.50
   1 -27   0    2.90    0.90
   1  27   1   37.20    2.90
  -1  27  -1   33.50    2.80
  -1  27  -1   41.40    3.20
   1  27   1   41.10    2.90
   1  27   1   42.00    3.00
   1  27   1   42.50    3.10
  -1  27  -1   36.80    3.10
  -1  27  -1   36.10    3.00
   1 -27   1   39.40    2.50
  -1 -27  -1   41.00    1.80
  -1 -27  -1   37.00    2.30
  -1 -27  -1   35.40    3.60
   1 -27   1   42.30    4.20
  -1  27  -2  372.26   15.00
   1  27   2  357.06   14.30
  -1  27  -2  374.16   14.70
  -1  27  -2  379.76   14.40
   1  27   2  388.76   14.60
   1  27   2  391.86   14.40
  -1  27  -2  398.16   15.00
   1 -27   2  394.06   16.70
  -1 -27  -2  353.56   15.70
   1 -27   2  400.16   14.00
  -1 -27  -2  369.16   13.10
  -1  27  -3   14.60    2.30
   1  27   3   17.00    2.30
   1  27   3   17.80    2.40
  -1  27  -3   17.10    2.60
  -1  27  -3   18.50    2.80
   1  27   3   18.20    3.90
   1  27   3   13.10    2.00
   1 -27   3   18.70    2.00
  -1 -27  -3   13.00    1.20
   1 -27   3   11.90    3.40
   1  27   4   92.19    6.80
  -1  27  -4   82.79    5.10
  -1  27  -4   94.29    5.20
   1  27   4   77.79    5.00
   1  27   4   90.99    4.90
  -1  27  -4   90.19    5.00
   1  27   4   88.59    4.70
   1 -27   4   92.59    6.80
   1 -27   4   94.49    5.10
   1  27   5    6.90    1.60
   1  27   5    7.70    1.40
   1  27   5    5.10    1.90
  -1  27  -5    8.50    2.00
   1  27   5    7.90    2.00
  -1  27  -5    9.20    1.80
  -1  27  -5    7.30    1.60
   1 -27   5    4.20    1.70
   1 -27   5    9.50    3.10
   1  27   6   61.39    4.10
   1  27   6   56.59    4.60
   1  27   6   56.79    3.70
   1  27   6   56.49    3.30
  -1  27  -6   54.89    5.30
  -1  27  -6   54.69    4.20
   1 -27   6   67.19    6.40
   1 -27   6   63.49    4.70
   1  27   7   65.49    4.40
  -1  27  -7   71.39    6.40
   1  27   7   74.49    5.40
   1 -27   7   67.19    6.70
   1  28  -7   27.50    4.30
  -1  28   7   19.30    3.10
  -1  28   7   21.00    2.30
  -1  28   7   13.40    3.20
  -1 -28   7   24.30    5.20
  -1 -28   7   23.40    5.20
  -1 -28   7   16.90    3.10
  -1  28   6   -1.40    1.80
   1  28  -6   -0.10    1.20
  -1  28   6    0.80    0.90
   1  28  -6    2.70    1.70
  -1  28   6    0.20    1.00
   1  28  -6    1.60    1.90
  -1  28   6    2.50    1.10
  -1 -28   6    0.90    1.50
  -1 -28   6   -0.20    2.10
  -1 -28   6    0.40    1.40
  -1  28   5  113.89    5.70
   1  28  -5  120.09    6.30
   1  28  -5  105.29    5.30
  -1  28   5  105.49    5.30
   1  28  -5  114.59    5.70
  -1  28   5  105.49    5.70
  -1  28   5  113.79    6.20
  -1 -28   5  107.09    6.30
  -1 -28   5  117.89    8.60
  -1 -28   5  105.29    6.40
   1  28  -4   17.10    2.60
  -1  28   4   14.90    2.40
   1  28  -4   16.10    2.20
   1  28  -4   16.80    2.90
  -1  28   4   15.40    2.40
   1  28  -4   16.30    2.50
  -1  28   4   14.50    2.20
  -1  28   4   16.10    2.20
  -1 -28   4   15.80    3.50
  -1 -28   4   20.60    2.30
  -1 -28   4   17.00    2.30
   1  28  -3  205.08    8.40
  -1  28   3  200.88    8.80
   1  28  -3  197.18    9.10
   1  28  -3  188.28    8.80
  -1  28   3  191.38   10.30
  -1  28   3  202.48    8.50
  -1 -28   3  207.18    8.60
  -1 -28   3  210.68    8.70
  -1 -28   3  222.78   16.00
  -1  28   2  277.87   10.70
  -1  28   2  260.17   10.80
  -1  28   2  263.87   11.00
   1  28  -2  255.07   11.10
   1  28  -2  269.17   10.50
  -1  28   2  279.97   11.10
   1  28  -2  255.97   10.90
   1  28  -2  270.27   11.20
   1 -28  -2  230.38   12.30
  -1 -28   2  263.17   10.60
   1 -28  -2  266.37    9.40
  -1 -28   2  271.67   10.40
  -1 -28   2  290.07   13.10
   1 -28  -2  265.47    9.00
  -1  28   1   23.40    2.90
   1  28  -1   23.70    2.20
   1  28  -1   28.30    2.50
  -1  28   1   21.90    2.40
   1  28  -1   21.60    2.20
  -1  28   1   20.60    2.20
  -1  28   1   19.40    2.20
   1  28  -1   24.30    2.60
  -1 -28   1   26.20    3.30
   1 -28  -1   20.80    1.50
  -1 -28   1   22.50    1.80
   1 -28  -1   21.20    1.60
   1 -28  -1   19.50    3.00
  -1  28   0    3.70    1.20
   1  28   0    3.20    1.20
   1  28   0    4.60    1.40
   1  28   0    6.90    1.70
  -1  28   0    2.70    1.20
  -1  28   0    3.10    1.10
   1  28   0    1.80    1.00
  -1  28   0    3.00    1.20
  -1 -28   0    3.20    0.80
   1 -28   0    2.90    0.80
   1 -28   0    3.20    1.60
  -1 -28   0    3.70    1.60
   1 -28   0    3.70    1.10
  -1  28  -1  162.28    7.30
  -1  28  -1  157.38    7.60
   1  28   1  155.88    7.40
  -1  28  -1  157.78    7.70
   1  28   1  163.78    7.40
   1  28   1  148.59    7.20
   1  28   1  141.59    7.10
  -1  28  -1  154.28    7.50
   1 -28   1  177.78    6.80
  -1 -28  -1  163.78    8.60
  -1 -28  -1  150.28    6.30
  -1 -28  -1  156.58    5.70
   1 -28   1  172.98    9.30
   1  28   2   11.70    2.00
   1  28   2    8.00    1.70
  -1  28  -2   12.90    2.30
  -1  28  -2   12.20    2.10
  -1  28  -2   10.30    1.90
   1  28   2    9.00    1.80
  -1  28  -2   12.80    2.50
   1  28   2    9.80    1.90
  -1 -28  -2    9.30    2.40
  -1 -28  -2   12.70    1.30
   1 -28   2   10.40    3.10
   1 -28   2    9.90    1.60
  -1  28  -3   54.49    3.90
  -1  28  -3   57.69    3.80
   1  28   3   58.99    4.00
   1  28   3   59.69    3.80
   1  28   3   56.19    3.70
  -1  28  -3   60.99    4.10
  -1 -28  -3   54.49    2.60
   1 -28   3   53.89    5.10
   1 -28   3   56.29    3.70
   1  28   4  104.39    5.20
   1  28   4   90.09    5.00
  -1  28  -4   90.59    5.20
  -1  28  -4  101.59    5.40
   1  28   4   91.99    5.60
  -1  28  -4   96.49    5.60
   1 -28   4  100.39    5.40
   1 -28   4  104.99    7.40
  -1  28  -5   20.30    2.80
   1  28   5   18.80    2.20
   1  28   5   22.20    3.30
  -1  28  -5   22.60    3.20
  -1  28  -5   19.50    2.60
   1  28   5   18.40    2.00
   1  28   5   20.50    2.30
   1 -28   5   19.00    3.00
   1 -28   5   20.50    3.40
  -1  28  -6   16.90    3.10
  -1  28  -6   13.10    3.00
   1  28   6   10.10    2.10
   1  28   6   11.40    2.40
   1  28   6   10.40    2.00
   1  28   6   11.80    1.80
   1 -28   6   13.20    3.40
   1  29  -6   36.00    2.90
  -1  29   6   38.40    3.40
   1  29  -6   35.70    3.60
  -1  29   6   35.10    2.90
  -1 -29   6   44.90    6.50
  -1 -29   6   41.40    3.50
  -1  29   5    4.90    1.70
  -1  29   5    0.20    1.30
   1  29  -5    2.50    1.40
   1  29  -5    0.90    1.00
  -1  29   5    0.80    1.10
  -1  29   5    1.80    1.10
  -1 -29   5    3.20    2.20
  -1 -29   5    3.60    1.60
   1  29  -4   82.89    5.40
  -1  29   4   85.69    5.00
  -1  29   4   90.09    5.30
  -1  29   4   85.19    5.00
  -1  29   4   87.49    4.70
   1  29  -4   89.29    5.30
   1  29  -4   84.09    4.60
  -1 -29   4   84.59    5.00
  -1 -29   4   97.09    7.30
  -1 -29   4   82.09    4.70
   1  29  -3   -0.40    0.90
   1  29  -3    1.60    1.30
  -1  29   3    1.10    1.00
   1  29  -3    1.90    1.10
   1  29  -3    0.60    1.20
  -1  29   3    0.70    1.00
  -1  29   3    1.00    1.00
  -1  29   3    0.50    1.00
  -1 -29   3   -0.20    1.00
  -1 -29   3    2.00    1.60
  -1 -29   3    4.60    1.30
   1  29  -2   40.80    3.30
  -1  29   2   36.60    3.00
  -1  29   2   35.60    4.00
   1  29  -2   47.40    4.70
   1  29  -2   44.40    5.70
  -1  29   2   29.50    3.30
   1  29  -2   36.80    2.80
  -1  29   2   38.00    2.90
   1 -29  -2   40.10    1.80
   1 -29  -2   33.60    3.90
  -1 -29   2   50.29    6.50
  -1 -29   2   41.00    2.80
   1 -29  -2   38.10    2.10
   1  29  -1    3.30    1.30
   1  29  -1    1.60    0.90
  -1  29   1    0.00    0.90
  -1  29   1    2.90    1.10
   1  29  -1    2.90    1.50
   1  29  -1    0.90    0.90
  -1  29   1    1.00    0.80
  -1  29   1    1.30    0.90
   1 -29  -1    0.60    0.60
   1 -29  -1    1.10    1.60
   1 -29  -1    0.50    0.60
  -1 -29   1    0.40    1.00
  -1 -29   1    1.30    0.70
  -1  29   0  368.86   14.90
   1  29   0  384.56   14.90
   1  29   0  378.46   15.00
   1  29   0  371.86   14.80
  -1  29   0  388.86   14.90
   1  29   0  391.56   14.70
  -1  29   0  398.76   15.20
  -1  29   0  379.66   15.10
   1 -29   0  396.76   17.00
   1 -29   0  402.26   13.70
  -1 -29   0  386.16   13.40
  -1 -29   0  395.66   16.60
   1  29   1   10.00    1.90
  -1  29  -1    9.60    2.10
   1  29   1    9.20    1.70
   1  29   1    8.30    1.80
   1  29   1   13.10    2.20
  -1  29  -1    9.00    1.90
  -1  29  -1    9.40    2.20
  -1  29  -1   10.60    2.10
  -1 -29  -1   10.00    0.90
   1 -29   1   13.80    1.50
  -1 -29  -1   12.20    2.80
   1 -29   1   12.80    2.90
   1  29   2   -0.30    0.90
   1  29   2    1.10    1.00
   1  29   2    2.70    1.70
   1  29   2    1.80    1.70
  -1  29  -2   -0.30    0.70
  -1  29  -2    0.00    0.80
  -1 -29  -2   -0.10    1.20
   1 -29   2    0.30    0.80
  -1  29  -3   24.30    3.20
   1  29   3   22.80    3.20
  -1  29  -3   21.30    2.30
   1  29   3   30.30    2.80
   1  29   3   23.20    2.30
   1  29   3   25.50    2.30
  -1  29  -3   23.90    3.60
   1 -29   3   25.50    3.70
  -1 -29  -3   21.60    1.60
   1  29   4    1.40    1.10
   1  29   4    0.00    0.90
  -1  29  -4    1.70    1.30
   1  29   4    2.50    1.30
   1  29   4    1.70    1.10
  -1  29  -4    2.10    1.30
  -1  29  -4    2.90    1.40
   1 -29   4    1.40    1.20
   1 -29   4    1.40    1.70
   1  29   5   10.60    1.80
   1  29   5    9.10    2.80
   1  29   5    9.40    1.90
  -1  29  -5    8.50    2.00
   1  29   5   10.90    2.30
  -1  29  -5   11.00    2.20
  -1  29  -5    6.40    2.10
   1 -29   5    5.60    1.90
   1 -29   5   10.00    3.20
  -1  29  -6   10.60    3.10
  -1  29  -6    8.50    3.10
   1  29   6    9.00    1.70
   1  29   6    9.50    1.90
   1 -29   6   10.40    5.30
   1 -29   6    7.20    2.20
   1  30  -6    3.00    1.90
   1  30  -6    2.10    1.50
  -1  30   6    5.00    2.30
  -1  30   6    2.90    1.50
   1  30  -6    3.00    2.10
  -1 -30   6    5.50    2.80
  -1 -30   6    3.10    2.20
  -1 -30   6    7.40    1.80
  -1  30   5   -0.20    1.00
  -1  30   5    0.40    1.20
   1  30  -5    2.20    1.30
   1  30  -5    2.50    1.30
  -1  30   5    0.00    1.00
   1  30  -5   -0.10    1.10
  -1  30   5   -2.00    1.70
  -1 -30   5    1.40    1.40
  -1 -30   5    1.00    1.20
  -1 -30   5    1.20    1.90
   1  30  -4   65.49    5.00
   1  30  -4   64.39    4.00
  -1  30   4   69.79    4.20
   1  30  -4   70.49    4.80
   1  30  -4   71.49    4.50
  -1  30   4   76.99    4.60
  -1  30   4   77.59    4.90
  -1 -30   4   80.99    6.50
  -1 -30   4   77.79    4.90
   1  30  -3   -0.60    0.90
   1  30  -3    1.20    1.10
  -1  30   3    0.20    0.80
  -1  30   3    0.80    1.30
  -1  30   3   -0.90    0.80
  -1  30   3    0.10    0.90
   1  30  -3   -0.10    1.10
   1  30  -3   -0.70    1.20
  -1 -30   3    1.10    1.80
  -1 -30   3    0.10    1.00
  -1 -30   3    1.00    1.50
   1  30  -2  333.17   13.00
  -1  30   2  330.47   13.50
   1  30  -2  342.27   13.90
   1  30  -2  341.57   13.80
  -1  30   2  317.47   13.10
   1  30  -2  330.87   16.60
  -1  30   2  350.46   13.70
  -1  30   2  337.37   14.10
   1 -30  -2  329.37   11.30
  -1 -30   2  359.16   12.90
  -1 -30   2  377.06   21.10
   1 -30  -2  333.17   11.80
   1  30  -1  110.29    6.20
  -1  30   1  112.29    7.30
   1  30  -1  103.59    6.90
  -1  30   1  126.39    7.50
  -1  30   1  119.59    6.00
   1  30  -1  111.69    6.90
   1  30  -1  113.89    5.80
  -1 -30   1  133.39    7.80
   1 -30  -1  107.89    7.50
  -1 -30   1  124.79    5.20
   1 -30  -1  113.69    4.90
  -1  30   0  103.69    5.90
  -1  30   0  104.09    5.70
   1  30   0   87.39    6.00
   1  30   0  106.59    6.40
  -1  30   0  102.69    5.60
   1  30   0  103.49    5.40
  -1 -30   0  109.89    7.00
   1 -30   0  109.49    4.70
  -1 -30   0  109.69    4.50
   1 -30   0   99.59    7.20
   1  30   1   85.99    5.10
  -1  30  -1   97.59    5.50
  -1  30  -1  100.09    7.60
   1  30   1  106.89    8.00
  -1  30  -1   86.09    5.00
   1  30   1   82.69    6.00
   1  30   1   90.59    5.40
   1 -30   1   84.19    7.50
  -1 -30  -1   89.09    3.50
  -1 -30  -1   86.59    6.10
   1 -30   1   92.89    4.50
  -1  30  -2   71.19    5.40
  -1  30  -2   80.19    5.10
  -1  30  -2   73.49    4.50
  -1  30  -2   72.29    4.80
   1  30   2   74.79    4.70
   1  30   2   74.99    4.60
   1  30   2   75.99    4.70
   1 -30   2   77.29    6.00
   1 -30   2   78.49    4.20
  -1 -30  -2   68.69    5.50
  -1 -30  -2   80.39    3.70
  -1  30  -3    0.20    1.20
   1  30   3    0.20    0.90
   1  30   3    1.20    1.10
  -1  30  -3    0.60    1.00
   1  30   3    0.50    1.30
  -1  30  -3    1.60    1.10
  -1 -30  -3    0.70    0.70
   1 -30   3    1.20    1.20
   1 -30   3    0.30    1.30
   1  30   4   88.59    5.10
   1  30   4   91.19    5.60
  -1  30  -4   91.09    5.70
   1  30   4   85.89    5.00
  -1  30  -4   82.59    5.10
  -1  30  -4   92.89    5.40
   1 -30   4  104.09    5.60
   1 -30   4   93.39    7.20
   1  30   5   70.99    4.90
   1  30   5   70.69    4.50
   1  30   5   71.49    4.30
  -1  30  -5   73.39    5.00
   1  30   5   71.99    5.40
  -1  30  -5   73.69    4.80
   1 -30   5   68.29    4.80
   1 -30   5   83.39    6.80
  -1  30  -6    2.40    2.10
   1  30   6    0.50    1.40
   1  30   6    1.30    1.20
   1  30   6    1.60    1.50
   1  30   6    1.90    1.40
   1 -30   6    0.30    2.10
   1 -30   6    0.20    1.70
  -1  31   6   33.40    3.00
   1  31  -6   33.00    3.80
   1  31  -6   32.60    4.70
  -1  31   6   32.90    2.70
  -1  31   6   29.10    3.30
  -1 -31   6   32.90    2.90
  -1 -31   6   35.00    3.50
   1  31  -5    8.20    1.90
  -1  31   5   10.20    2.00
  -1  31   5    5.60    1.70
   1  31  -5    6.30    1.90
  -1  31   5    8.00    2.30
   1  31  -5    6.70    1.70
  -1 -31   5    7.30    1.90
  -1 -31   5    9.50    3.20
  -1 -31   5    4.80    1.90
  -1  31   4    6.90    1.90
   1  31  -4    8.70    1.90
  -1  31   4   12.30    2.20
   1  31  -4   10.90    2.10
  -1  31   4    5.40    1.60
   1  31  -4    8.70    2.00
  -1  31   4    7.50    1.70
   1  31  -4   13.10    2.80
  -1 -31   4   11.00    3.10
  -1 -31   4   10.50    2.00
  -1 -31   4   11.50    2.20
   1  31  -3   30.70    2.60
   1  31  -3   30.00    3.10
  -1  31   3   32.80    2.70
  -1  31   3   25.30    2.80
   1  31  -3   29.00    2.90
  -1  31   3   27.80    2.80
   1  31  -3   30.50    2.90
  -1  31   3   30.10    5.20
  -1 -31   3   33.90    4.30
   1  31  -2   22.50    2.40
  -1  31   2   21.40    2.30
  -1  31   2   24.00    2.60
   1  31  -2   28.40    5.10
   1  31  -2   25.20    2.60
   1  31  -2   20.60    2.20
  -1  31   2   21.40    2.40
   1 -31  -2   20.00    5.50
   1 -31  -2   23.60    1.60
  -1 -31   2   19.70    2.00
   1 -31  -2   23.60    1.30
  -1 -31   2   25.80    3.40
   1 -31  -2   20.80    1.30
   1  31  -1    2.00    1.10
   1  31  -1    2.20    1.30
  -1  31   1   -0.60    1.00
   1  31  -1    5.30    1.60
  -1  31   1    3.60    1.40
  -1  31   1    1.40    1.10
  -1 -31   1    1.50    1.80
   1 -31  -1    2.70    1.40
   1 -31  -1    2.80    0.90
  -1 -31   1    3.70    1.00
  -1  31   0   85.99    7.50
  -1  31   0   82.99    5.30
   1  31   0   93.69    5.90
   1  31   0   90.49    7.60
   1  31   0   88.79    5.10
   1 -31   0   85.29    4.10
  -1 -31   0   87.19    3.90
  -1 -31   0   91.89    6.40
   1  31   1   60.89    4.80
   1  31   1   56.99    4.00
  -1  31  -1   52.49    4.10
  -1  31  -1   61.29    4.20
  -1  31  -1   49.99    4.20
  -1 -31  -1   50.59    4.70
   1 -31   1   59.29    3.30
   1 -31   1   57.69    5.20
  -1 -31  -1   52.69    2.40
   1  31   2   81.79    4.90
  -1  31  -2   79.59    5.10
  -1  31  -2   76.89    4.90
   1  31   2   71.09    4.90
  -1  31  -2   74.99    5.70
   1  31   2   83.09    5.00
  -1  31  -2   87.59    5.40
   1 -31   2   78.59    4.30
  -1 -31  -2   74.29    5.80
   1 -31   2   91.79    6.70
  -1 -31  -2   81.79    3.70
  -1  31  -3    0.90    1.00
   1  31   3   -1.70    0.80
  -1  31  -3   -0.30    1.10
   1  31   3    2.20    1.30
   1  31   3    0.10    0.90
   1  31   3    0.70    1.90
  -1  31  -3   -0.70    1.10
   1 -31   3    0.50    1.00
   1 -31   3    0.70    1.40
  -1  31  -4   81.79    5.00
   1  31   4   81.69    5.30
   1  31   4   75.59    4.80
   1  31   4   84.09    4.90
  -1  31  -4   81.89    5.40
   1  31   4   75.79    4.70
   1 -31   4   79.09    4.90
   1 -31   4   92.89    7.30
   1  31   5    7.80    1.70
  -1  31  -5    8.00    2.30
   1  31   5    7.50    2.20
   1  31   5    4.90    1.70
  -1  31  -5    8.80    1.90
   1  31   5    7.40    1.60
   1 -31   5    7.80    2.10
   1 -31   5    4.80    2.60
   1  31   6    7.60    2.00
   1  31   6    8.20    2.20
  -1  31  -6   12.10    3.30
   1  31   6    9.10    1.70
   1  31   6   10.40    2.60
   1 -31   6    3.80    2.70
   1 -31   6    7.10    2.50
  -1  32   6   10.10    2.00
  -1  32   6    9.60    1.90
  -1  32   6   14.50    2.90
   1  32  -6    9.70    2.80
   1  32  -6    8.20    2.10
  -1 -32   6   11.60    2.50
  -1 -32   6   14.40    4.00
  -1 -32   6   11.90    2.60
  -1  32   5    5.40    1.60
  -1  32   5    7.40    1.80
  -1  32   5    8.30    1.90
   1  32  -5    4.80    1.60
  -1  32   5    3.70    1.80
   1  32  -5    8.50    1.90
  -1 -32   5    8.40    1.90
  -1 -32   5    8.30    2.00
   1  32  -4    0.10    1.10
  -1  32   4   -0.20    1.00
   1  32  -4    2.00    1.40
   1  32  -4    2.00    1.20
  -1  32   4    0.10    1.00
  -1  32   4    1.50    1.30
  -1 -32   4    2.00    1.80
  -1 -32   4    3.20    1.50
  -1 -32   4    2.60    1.30
  -1  32   3   22.00    3.10
   1  32  -3   23.60    3.30
  -1  32   3   20.60    3.00
  -1  32   3   23.50    2.60
   1  32  -3   21.70    3.60
  -1  32   3   24.80    4.50
  -1 -32   3   17.50    3.70
   1  32  -2    0.90    1.20
  -1  32   2    0.70    0.90
  -1  32   2    1.10    1.00
  -1  32   2    1.20    1.00
   1  32  -2    0.00    1.50
   1  32  -2    0.30    0.80
   1  32  -2    0.40    1.00
   1 -32  -2   -0.40    1.40
   1 -32  -2   -0.50    0.60
   1 -32  -2    1.40    0.60
  -1 -32   2    2.50    1.80
  -1 -32   2    1.80    1.00
   1 -32  -2    1.10    0.60
   1  32  -1  105.69    5.90
  -1  32   1   95.19    5.80
   1  32  -1   98.49    5.70
  -1  32   1   89.59    6.50
  -1  32   1   98.19    5.70
   1  32  -1  103.09    5.60
   1  32  -1   95.79    5.70
  -1  32   1  101.49    5.90
  -1 -32   1  111.79    7.40
   1 -32  -1   94.69    4.30
  -1 -32   1  102.29    4.70
   1 -32  -1   98.09    7.20
  -1  32   0    4.40    1.50
  -1  32   0    2.40    1.20
   1  32   0    1.60    1.20
  -1  32   0    4.30    1.60
   1  32   0    2.20    1.00
  -1  32   0    3.00    1.20
   1  32   0    2.60    1.10
  -1 -32   0    2.90    0.80
   1 -32   0    2.60    0.90
   1 -32   0    4.20    2.10
  -1  32  -1    8.90    2.20
  -1  32  -1    9.50    2.00
   1  32   1    9.40    2.00
   1  32   1   10.70    1.90
   1  32   1    9.10    2.00
   1  32   1   13.10    2.30
  -1  32  -1   11.50    2.40
   1 -32   1    7.10    1.50
   1 -32   1    7.20    2.60
  -1 -32  -1    9.90    2.60
  -1 -32  -1    9.00    0.90
   1  32   2    2.40    1.30
  -1  32  -2    1.60    1.50
   1  32   2    2.20    1.30
   1  32   2    2.50    1.20
   1  32   2    1.80    1.30
  -1  32  -2    5.20    1.60
  -1 -32  -2    2.50    1.80
   1 -32   2    6.40    2.40
   1 -32   2    5.60    1.30
   1  32   3   78.89    4.80
   1  32   3   83.79    5.00
   1  32   3   77.29    4.80
   1  32   3   75.49    5.00
  -1  32  -3   72.49    4.80
   1 -32   3   75.69    6.50
   1 -32   3   73.89    4.50
   1  32   4    2.50    1.40
   1  32   4    4.40    1.80
  -1  32  -4    1.40    1.60
   1  32   4    5.90    1.70
   1  32   4    1.90    1.40
  -1  32  -4    3.70    1.40
   1 -32   4    2.10    1.80
   1 -32   4    6.70    1.80
   1  32   5   15.60    2.50
   1  32   5   14.00    2.30
   1  32   5   18.20    2.70
  -1  32  -5   16.60    3.10
   1 -32   5   16.60    3.40
  -1  33   5  309.97   12.60
  -1  33   5  320.27   13.00
   1  33  -5  284.87   13.20
   1  33  -5  330.87   13.80
  -1  33   5  303.67   13.10
  -1 -33   5  349.87   16.90
   1  33  -4   40.20    3.70
  -1  33   4   36.80    3.00
   1  33  -4   33.60    3.70
  -1  33   4   36.70    3.30
   1  33  -4   38.70    3.30
   1  33  -4   33.50    3.00
  -1  33   4   34.00    3.40
  -1  33   4   29.10    3.00
  -1 -33   4   34.00    3.40
  -1 -33   4   35.80    4.90
  -1  33   3   15.70    2.50
  -1  33   3   12.40    2.60
  -1  33   3    9.80    2.10
   1  33  -3   16.50    2.60
  -1  33   3    8.30    2.10
   1  33  -3   14.90    2.70
   1  33  -3   11.80    2.20
   1  33  -3   16.00    2.70
  -1 -33   3   12.60    3.40
  -1 -33   3   13.30    2.50
   1  33  -2   -1.90    1.10
  -1  33   2   -1.00    0.80
  -1  33   2   -0.80    0.70
  -1  33   2    1.10    1.00
   1  33  -2   -0.30    1.50
   1  33  -2    0.70    1.00
   1  33  -2    0.10    1.00
  -1  33   2    1.80    1.20
   1 -33  -2   -0.10    0.70
   1 -33  -2    0.20    0.50
  -1 -33   2    0.40    1.40
   1 -33  -2    0.70    1.40
  -1 -33   2    0.90    1.00
  -1  33   1    5.20    1.70
   1  33  -1    5.30    1.80
  -1  33   1    3.30    1.40
  -1  33   1    4.20    1.70
   1  33  -1    5.10    1.40
   1  33  -1    4.20    1.50
  -1  33   1    3.90    1.60
  -1 -33   1    4.50    1.10
   1 -33  -1    5.60    1.50
   1 -33  -1    5.00    2.10
   1 -33  -1    4.00    1.60
  -1 -33   1    4.50    2.20
  -1  33   0   97.29    5.70
  -1  33   0  102.79    5.90
   1  33   0  101.89    5.60
  -1  33   0   95.69    5.90
   1  33   0   99.39    5.90
   1  33   0   90.99    5.60
  -1  33   0   97.99    5.80
   1  33   0  102.99    5.80
  -1 -33   0   97.99    7.00
   1 -33   0   98.79    4.70
   1 -33   0   90.79    7.00
  -1  33  -1  260.17   11.20
   1  33   1  267.47   11.20
   1  33   1  247.98   11.00
  -1  33  -1  257.47   11.40
   1  33   1  257.37   11.20
  -1  33  -1  267.77   11.70
  -1  33  -1  274.77   11.70
   1 -33   1  252.27   13.10
   1 -33   1  268.37   10.10
  -1 -33  -1  248.78    8.90
   1  33   2    1.30    1.00
   1  33   2   -0.70    0.90
  -1  33  -2    1.50    1.20
   1  33   2    0.80    1.00
  -1  33  -2    2.00    1.40
  -1  33  -2    1.70    1.30
  -1  33  -2    2.20    1.30
   1  33   2    0.60    1.00
   1 -33   2    0.70    1.40
   1  33   3   24.60    2.70
  -1  33  -3   26.50    2.90
   1  33   3   24.40    2.60
  -1  33  -3   17.60    2.70
   1  33   3   20.40    3.10
   1  33   3   16.40    2.70
  -1  33  -3   18.30    3.20
   1 -33   3   25.70    2.70
   1 -33   3   21.60    3.50
  -1  33  -4    3.90    1.60
   1  33   4    2.50    1.40
   1  33   4    2.30    1.50
  -1  33  -4    4.80    1.80
  -1  33  -4    4.00    1.80
   1  33   4    2.20    1.30
   1  33   4    2.40    1.30
   1 -33   4    2.80    2.10
   1 -33   4    1.90    1.40
   1  33   5    1.60    1.30
   1  33   5    2.00    1.20
  -1  33  -5    1.20    1.60
   1  33   5    0.50    1.40
  -1  33  -5   -0.30    1.50
  -1  33  -5   -0.20    1.80
   1  33   5    0.60    1.70
   1 -33   5    0.00    1.70
   1 -33   5   -1.20    1.80
  -1  34   5    7.60    2.20
  -1  34   5    8.30    2.20
   1  34  -5    8.10    2.10
  -1  34   5    7.70    1.90
  -1  34   5    8.00    2.10
   1  34  -5    6.60    2.20
  -1 -34   5   12.80    3.60
  -1  34   4    1.30    1.30
  -1  34   4    0.50    1.30
   1  34  -4    1.60    1.40
   1  34  -4    0.80    1.50
  -1  34   4    1.10    1.20
   1  34  -4   -0.50    1.40
  -1  34   4    2.90    1.40
   1  34  -4   -1.50    1.30
  -1 -34   4   -0.20    1.50
  -1 -34   4    1.50    2.10
   1  34  -3   12.70    2.50
   1  34  -3   15.50    2.80
  -1  34   3   14.00    2.70
  -1  34   3   13.80    2.50
  -1  34   3   13.00    2.50
  -1  34   3   20.40    2.90
   1  34  -3   14.60    2.90
   1  34  -3   19.40    3.50
  -1 -34   3   17.20    4.00
  -1 -34   3    9.60    1.90
  -1  34   2    7.80    2.10
   1  34  -2    6.30    2.00
  -1  34   2    7.80    1.80
   1  34  -2    3.10    1.40
   1  34  -2    3.20    1.80
  -1  34   2    7.10    1.90
  -1  34   2    7.50    2.00
   1  34  -2    8.10    2.50
   1 -34  -2    7.60    2.50
   1 -34  -2    6.50    1.10
  -1 -34   2   10.30    3.10
  -1 -34   2    9.80    1.70
   1  34  -1   59.19    4.10
  -1  34   1   54.99    4.20
   1  34  -1   62.59    4.60
  -1  34   1   62.59    4.50
   1  34  -1   65.39    4.70
   1  34  -1   58.09    4.30
  -1  34   1   64.69    4.60
  -1  34   1   63.79    4.40
  -1 -34   1   58.89    3.40
   1 -34  -1   62.59    3.30
   1 -34  -1   57.09    5.60
  -1 -34   1   64.09    5.70
   1  34   0   10.70    2.20
  -1  34   0   14.10    2.30
  -1  34   0   12.80    2.40
   1  34   0    9.40    2.00
  -1  34   0   12.70    2.30
   1  34   0   13.40    2.70
   1  34   0   12.10    2.10
  -1  34   0   12.70    2.70
   1 -34   0   16.30    1.70
   1 -34   0   10.70    2.90
  -1 -34   0   15.10    3.20
   1  34   1    4.70    1.60
   1  34   1    2.80    1.20
  -1  34  -1    4.50    1.60
  -1  34  -1    6.60    2.00
  -1  34  -1    6.20    1.90
   1  34   1    3.40    1.50
   1  34   1    5.10    1.70
  -1  34  -1    6.90    2.00
   1 -34   1    4.50    1.30
  -1 -34  -1    5.40    0.80
  -1 -34  -1    4.80    2.10
   1 -34   1    5.70    2.30
   1  34   2   15.10    2.50
   1  34   2    9.80    2.30
  -1  34  -2   11.50    2.30
  -1  34  -2   11.70    2.40
   1  34   2   13.00    2.40
  -1  34  -2   13.30    2.60
  -1  34  -2   11.50    2.20
   1  34   2   13.90    2.50
   1 -34   2   14.30    3.40
  -1 -34  -2    9.80    2.70
  -1  34  -3   76.39    5.00
   1  34   3   65.69    4.80
   1  34   3   63.79    4.50
  -1  34  -3   70.39    4.70
   1  34   3   74.39    4.90
  -1  34  -3   80.59    5.30
   1  34   3   71.39    4.70
   1 -34   3   66.89    6.40
   1 -34   3   66.19    4.30
  -1  34  -4    9.30    2.30
  -1  34  -4    3.10    1.90
  -1  34  -4    6.00    2.00
   1  34   4    7.00    1.90
   1  34   4    7.20    1.90
   1  34   4    4.00    2.40
   1  34   4    5.40    1.80
   1 -34   4    5.70    3.00
   1 -34   4    4.40    2.00
  -1  34  -5    1.10    1.60
   1  34   5    2.80    1.70
   1  34   5    0.90    1.40
   1  34   5    0.60    1.20
  -1  34  -5    3.20    1.60
  -1  34  -5    2.30    2.20
   1 -34   5    1.70    1.50
   1 -34   5    3.20    2.40
  -1  35   5    7.70    1.80
   1  35  -5    7.20    1.90
   1  35  -5   10.50    2.80
  -1  35   5    5.20    2.00
  -1  35   5    5.60    2.10
  -1  35   5    6.10    1.90
  -1 -35   5    5.00    2.70
  -1 -35   5    3.50    2.00
  -1  35   4   15.00    2.70
   1  35  -4    9.60    2.30
  -1  35   4   15.00    2.70
  -1  35   4   15.10    2.50
   1  35  -4   15.30    3.30
   1  35  -4   19.70    3.40
  -1 -35   4   15.70    2.90
   1  35  -3   19.80    3.20
   1  35  -3   16.10    2.60
  -1  35   3   24.20    3.30
  -1  35   3   27.20    3.00
  -1  35   3   19.00    3.10
   1  35  -3   25.40    3.60
  -1  35   3   20.40    2.90
   1  35  -3   17.00    3.10
  -1 -35   3   19.80    2.30
  -1 -35   3   21.50    3.60
   1  35  -2   15.70    2.70
  -1  35   2   17.00    2.90
  -1  35   2   10.90    2.30
  -1  35   2   16.70    2.60
   1  35  -2   15.60    2.80
   1  35  -2   17.10    2.60
  -1  35   2   24.60    3.50
   1  35  -2   14.50    2.70
  -1 -35   2   14.80    3.40
   1 -35  -2   15.20    3.50
  -1 -35   2   18.00    2.40
   1 -35  -2   16.20    1.70
   1  35  -1   25.70    2.80
  -1  35   1   30.70    3.10
   1  35  -1   34.00    3.40
  -1  35   1   24.30    2.70
  -1  35   1   25.50    3.60
  -1  35   1   29.20    3.10
   1  35  -1   28.80    3.10
   1  35  -1   28.30    3.10
   1 -35  -1   30.80    4.20
   1 -35  -1   26.10    2.10
  -1 -35   1   26.10    2.20
  -1 -35   1   35.30    4.30
   1  35   0   66.09    4.60
   1  35   0   56.59    4.20
  -1  35   0   59.69    4.30
   1  35   0   58.19    4.30
   1  35   0   57.49    4.30
  -1  35   0   57.89    4.60
  -1  35   0   60.69    4.50
  -1  35   0   62.49    4.60
  -1 -35   0   63.59    3.50
   1 -35   0   61.89    3.40
   1 -35   0   60.09    5.70
  -1 -35   0   63.59    5.60
  -1  35  -1   50.29    4.20
   1  35   1   44.30    3.90
  -1  35  -1   44.60    3.90
  -1  35  -1   42.90    3.70
   1  35   1   44.80    3.80
   1  35   1   46.10    3.80
   1  35   1   53.89    4.00
  -1  35  -1   45.70    3.90
   1 -35   1   44.90    3.10
   1 -35   1   45.80    4.90
  -1 -35  -1   44.30    4.80
  -1  35  -2  249.78   11.50
  -1  35  -2  255.37   11.50
   1  35   2  249.68   11.00
  -1  35  -2  250.57   11.00
   1  35   2  264.67   11.30
  -1  35  -2  254.97   11.70
   1  35   2  252.47   11.20
   1 -35   2  262.37   10.50
  -1 -35  -2  214.08   12.30
  -1  35  -3   16.10    2.80
   1  35   3   12.70    2.50
   1  35   3   16.10    2.70
  -1  35  -3   19.20    2.90
   1  35   3   20.90    3.40
  -1  35  -3   16.00    2.70
   1  35   3   17.30    2.70
   1 -35   3   14.20    2.40
   1 -35   3   16.90    3.90
   1  35   4   38.10    4.20
  -1  35  -4   28.30    3.80
   1  35   4   31.90    3.10
  -1  35  -4   38.80    3.50
   1  35   4   34.40    3.50
   1  35   4   29.70    3.40
  -1  35  -4   34.90    3.40
   1 -35   4   37.40    3.80
   1 -35   4   30.00    4.60
   1  35   5    4.90    1.40
  -1  35  -5    3.10    2.20
  -1  35  -5   -0.40    1.80
   1 -35   5    4.00    2.00
  -1  36   4   20.70    3.40
   1  36  -4   11.30    2.50
   1  36  -4   13.00    2.70
  -1  36   4   12.70    4.00
  -1  36   4   16.30    2.70
   1  36  -4   15.30    3.10
  -1  36   4   20.30    3.00
  -1 -36   4   16.10    3.90
  -1 -36   4   11.10    2.30
   1  36  -3   21.20    3.50
   1  36  -3   15.30    3.20
   1  36  -3   22.00    3.50
  -1  36   3   16.40    3.00
  -1  36   3   26.10    2.90
  -1  36   3   19.80    2.80
  -1  36   3   17.30    3.00
   1  36  -3   19.50    2.90
  -1 -36   3   23.20    2.40
  -1 -36   3   20.00    3.50
  -1  36   2  156.18    8.10
  -1  36   2  169.78    7.90
  -1  36   2  146.89    7.90
  -1  36   2  156.08    8.20
   1  36  -2  140.79    8.20
   1  36  -2  143.59    8.10
   1  36  -2  155.48    8.20
   1  36  -2  139.69    7.50
  -1 -36   2  166.98   10.20
  -1  36   1    3.50    1.50
   1  36  -1    5.40    1.70
   1  36  -1    6.00    1.90
  -1  36   1    3.50    1.60
  -1  36   1    1.40    1.50
   1  36  -1    5.50    1.90
   1  36  -1    2.30    1.50
  -1  36   1    5.20    1.60
  -1 -36   1    2.40    1.20
   1 -36  -1    2.10    1.80
   1 -36  -1    6.60    1.40
  -1 -36   1    4.00    2.10
  -1  36   0   14.10    2.80
   1  36   0   10.60    2.30
   1  36   0   10.30    2.30
   1  36   0   10.00    2.40
   1  36   0   14.70    2.70
  -1  36   0   11.90    2.60
  -1  36   0   10.40    2.70
  -1  36   0   12.20    2.50
  -1 -36   0   15.70    3.50
   1 -36   0   13.70    3.50
  -1 -36   0   12.80    1.50
   1 -36   0   13.80    1.90
   1  36   1   66.99    4.70
  -1  36  -1   75.09    5.20
   1  36   1   63.49    4.70
   1  36   1   66.79    5.00
  -1  36  -1   67.49    5.10
  -1  36  -1   66.99    5.00
  -1  36  -1   62.79    4.60
   1  36   1   72.39    5.00
   1 -36   1   64.59    6.10
   1 -36   1   73.59    4.10
  -1 -36  -1   67.19    6.10
  -1  36  -2   26.30    2.90
   1  36   2   27.90    3.20
  -1  36  -2   20.80    3.40
   1  36   2   24.30    3.60
  -1  36  -2   24.20    3.60
   1  36   2   21.00    3.30
   1  36   2   17.80    2.90
  -1  36  -2   22.50    3.60
   1 -36   2   27.80    4.30
   1 -36   2   26.40    2.50
  -1 -36  -2   22.10    3.40
  -1  36  -3   17.80    2.70
  -1  36  -3   22.70    3.40
   1  36   3   22.30    3.20
   1  36   3   27.40    4.30
   1  36   3   24.20    2.80
  -1  36  -3   27.00    3.90
   1  36   3   16.20    2.80
   1 -36   3   23.50    5.40
   1 -36   3   22.90    2.60
  -1  36  -4   53.19    4.40
   1  36   4   59.19    4.20
   1  36   4   56.59    4.60
  -1  36  -4   52.89    4.80
   1  36   4   52.99    4.30
   1  36   4   55.89    4.60
  -1  36  -4   55.09    4.40
   1 -36   4   55.79    5.80
   1 -36   4   56.59    6.10
   1  37  -4   11.00    2.40
  -1  37   4   13.90    2.60
  -1  37   4   14.80    2.60
   1  37  -4   11.90    2.90
   1  37  -4   13.30    3.20
  -1  37   4   12.30    2.40
  -1  37   4   12.70    2.80
  -1 -37   4   17.10    4.40
  -1 -37   4    8.20    2.70
   1  37  -3   12.70    2.60
  -1  37   3    8.20    2.00
  -1  37   3    3.80    2.50
   1  37  -3    8.30    4.00
  -1  37   3   10.20    2.40
   1  37  -3    6.70    1.80
   1  37  -3    8.60    2.60
  -1 -37   3    9.70    2.10
   1  37  -2   41.30    3.50
   1  37  -2   40.50    4.00
  -1  37   2   34.50    3.60
  -1  37   2   48.30    4.20
   1  37  -2   39.40    4.20
  -1  37   2   36.30    3.40
   1  37  -2   41.70    3.90
  -1  37   2   39.20    3.80
  -1 -37   2   44.80    4.90
   1  37  -1    8.40    2.30
   1  37  -1    7.10    2.40
  -1  37   1    6.10    2.00
  -1  37   1    9.80    2.30
   1  37  -1    8.20    2.20
   1  37  -1    6.60    2.00
  -1  37   1    8.90    2.30
  -1  37   1    6.70    2.10
   1 -37  -1    6.70    1.40
  -1 -37   1    8.90    3.00
   1 -37  -1    4.80    2.60
  -1 -37   1    7.30    1.70
   1  37   0   82.69    5.50
  -1  37   0   83.69    5.70
   1  37   0   82.19    5.50
  -1  37   0   87.59    5.70
   1  37   0   80.49    5.50
   1  37   0   83.49    5.70
  -1  37   0   86.79    5.50
  -1  37   0   88.09    5.90
   1 -37   0   80.69    4.40
  -1 -37   0   80.19    6.90
   1 -37   0   84.49    7.10
  -1 -37   0   83.09    4.00
   1  37   1    1.30    1.30
   1  37   1   -0.70    1.30
   1  37   1    1.80    1.10
   1  37   1    0.70    1.30
  -1  37  -1    4.20    1.70
  -1  37  -1    0.50    1.30
  -1  37  -1    0.10    1.30
  -1  37  -1    1.40    1.30
  -1 -37  -1    2.30    2.00
   1 -37   1    0.80    1.60
  -1  37  -2    5.00    2.10
  -1  37  -2    2.00    1.60
   1  37   2    5.80    1.80
  -1  37  -2    1.20    1.40
   1  37   2   -0.40    1.40
   1  37   2   -0.10    1.20
  -1  37  -2    2.40    1.60
   1  37   2    3.50    1.60
  -1 -37  -2    2.90    1.80
   1 -37   2    2.50    2.20
   1 -37   2    2.20    1.30
  -1  37  -3   24.40    3.50
   1  37   3   27.60    3.00
  -1  37  -3   27.90    3.80
   1  37   3   32.30    3.40
   1  37   3   26.80    3.00
  -1  37  -3   32.00    4.20
   1 -37   3   33.00    3.30
   1 -37   3   32.20    4.70
  -1  37  -4    7.70    2.20
   1  37   4    2.80    2.00
  -1  37  -4    5.20    2.90
   1  37   4    5.00    2.40
   1  37   4    4.90    2.00
  -1  37  -4    1.00    1.70
   1  37   4    6.10    1.80
   1 -37   4    7.80    3.20
   1 -37   4    4.10    2.10
  -1  38   4    8.80    2.00
   1  38  -4   11.80    2.40
  -1  38   4   12.70    2.60
  -1  38   4   14.30    3.20
   1  38  -4    8.40    2.40
   1  38  -4    9.70    2.70
   1  38  -3    5.20    2.00
  -1  38   3   11.40    2.50
  -1  38   3   10.30    2.40
  -1  38   3    7.30    2.20
  -1  38   3   16.00    3.50
   1  38  -3   11.90    2.20
   1  38  -3    7.80    2.40
  -1 -38   3    5.00    1.90
  -1 -38   3    7.40    3.10
  -1  38   2   88.29    5.90
   1  38  -2   90.49    5.50
   1  38  -2   98.89    6.70
   1  38  -2   91.69    6.30
  -1  38   2   83.09    5.40
  -1 -38   2   87.09    5.00
  -1 -38   2   81.19    7.30
  -1  38   1   51.99    4.30
  -1  38   1   60.59    4.70
   1  38  -1   54.79    4.50
   1  38  -1   52.49    4.60
  -1  38   1   63.49    4.90
   1  38  -1   51.89    4.20
   1  38  -1   53.89    4.70
  -1  38   1   55.29    4.50
   1 -38  -1   51.29    5.70
   1 -38  -1   47.20    3.10
  -1 -38   1   53.69    3.30
  -1 -38   1   54.39    5.80
   1  38   0   -0.40    1.40
  -1  38   0    3.20    1.70
   1  38   0    0.90    1.30
  -1  38   0    1.60    1.50
   1  38   0    0.00    1.40
  -1  38   0    3.70    1.80
  -1  38   0    1.90    1.50
   1  38   0    1.20    1.50
   1 -38   0    1.40    1.10
   1 -38   0    2.60    2.10
  -1 -38   0    2.20    2.10
  -1 -38   0    1.20    1.10
   1  38   1   53.09    4.20
  -1  38  -1   50.39    4.50
   1  38   1   51.59    4.30
  -1  38  -1   44.40    4.20
   1  38   1   46.00    4.10
  -1  38  -1   54.29    4.60
   1  38   1   52.99    4.50
  -1  38  -1   52.69    4.60
  -1 -38  -1   56.49    6.00
   1 -38   1   53.89    5.80
  -1  38  -2    2.00    2.40
   1  38   2    1.20    1.40
   1  38   2    0.80    1.50
  -1  38  -2    1.30    1.30
  -1  38  -2    4.40    2.10
  -1 -38  -2    0.30    1.90
   1 -38   2    2.20    1.30
   1  38   3   -2.70    1.30
   1  38   3    0.90    2.20
  -1  38  -3   -1.20    1.60
  -1  38  -3    3.90    1.90
   1  38   3    1.20    1.70
  -1  38  -3    1.80    3.20
   1  38   3    1.90    1.50
   1 -38   3    0.00    2.30
   1 -38   3   -0.40    1.50
   1  39  -3    9.80    3.10
  -1  39   3    4.00    1.90
  -1  39   3    5.90    2.00
  -1  39   3    4.30    2.10
   1  39  -3    9.80    2.50
   1  39  -3    5.60    2.00
  -1  39   3    0.80    1.70
   1  39  -3    4.70    2.20
  -1 -39   3    3.60    1.90
  -1 -39   3    3.80    2.60
  -1  39   2   39.70    6.50
  -1  39   2   31.30    3.40
  -1  39   2   31.60    3.60
  -1  39   2   33.90    3.40
   1  39  -2   36.10    3.60
   1  39  -2   33.60    4.60
   1  39  -2   40.10    4.10
   1  39  -2   41.90    4.00
  -1 -39   2   36.40    3.20
  -1 -39   2   31.10    4.60
  -1  39   1    3.80    2.90
   1  39  -1    2.30    1.70
   1  39  -1    4.70    1.90
  -1  39   1    6.00    2.20
   1  39  -1    3.80    3.20
   1 -39  -1    1.90    2.20
  -1 -39   1    3.60    2.10
  -1 -39   1    4.90    1.60
   1  39   0   -0.10    1.70
  -1  39   0    1.00    1.70
  -1  39   0    3.90    2.00
   1  39   0    0.10    1.40
  -1  39   0    0.50    1.50
   1 -39   0    0.40    1.10
   1 -39   0    0.40    1.80
  -1 -39   0    2.30    2.30
  -1  39  -1   43.40    4.20
   1  39   1   43.50    4.60
   1  39   1   37.60    3.80
  -1  39  -1   47.40    4.30
   1  39   1   48.10    5.00
  -1  39  -1   43.00    4.60
  -1 -39  -1   46.80    5.30
   1 -39   1   42.00    3.30
  -1  39  -2    1.20    1.40
  -1  39  -2    2.10    1.80
   1  39   2    6.90    2.90
   1  39   2    0.60    1.60
  -1  39  -2    3.30    1.80
   1  39   2    4.30    2.70
  -1  39  -2    5.20    1.90
   1  39   2    0.80    1.50
  -1 -39  -2    1.30    2.10
   1 -39   2    3.10    2.10
   1 -39   2    2.70    1.40
  -1  39  -3    4.70    2.30
   1  39   3   10.30    2.50
   1  39   3    8.40    2.00
  -1  39  -3    8.00    3.40
   1  39   3    9.00    2.70
   1  39   3    6.60    2.10
  -1  39  -3    9.10    2.50
   1 -39   3    6.70    3.30
   1 -39   3    8.70    2.40
   1  40  -2    8.60    2.40
   1  40  -2    3.70    2.20
  -1  40   2    2.20    1.80
   1  40  -2    3.40    1.90
   1  40  -2    3.70    2.00
  -1  40   2    2.70    1.80
  -1  40   2    2.60    1.80
  -1  40   2    3.20    1.80
  -1 -40   2    1.60    1.70
  -1 -40   2    1.00    2.40
   1  40  -1   24.60    3.70
  -1  40   1   33.80    4.90
   1  40  -1   24.60    3.70
  -1  40   1   40.20    4.00
  -1  40   1   32.90    3.60
  -1  40   1   30.00    4.40
   1  40  -1   26.50    3.80
   1  40  -1   31.00    3.50
  -1 -40   1   25.10    2.70
  -1  40   0   38.30    4.10
  -1  40   0   37.70    6.70
   1  40   0   47.40    5.20
   1  40   0   38.80    4.00
   1  40   0   38.20    3.70
   1  40   0   38.80    3.90
  -1  40   0   41.80    4.20
   1 -40   0   35.60    2.90
   1 -40   0   31.30    4.80
  -1 -40   0   40.60    5.10
  -1  40  -1    4.70    2.10
   1  40   1    6.30    2.00
  -1  40  -1    0.10    1.60
   1  40   1    0.30    1.50
   1  40   1    2.90    1.80
  -1  40  -1    3.50    1.80
   1  40   1    3.80    1.90
  -1 -40  -1    4.00    2.60
   1 -40   1    3.10    1.40
   1 -40   1    2.50    2.50
  -1  40  -2   93.39    6.90
  -1  40  -2   98.69    6.40
   1  40   2   97.79    6.20
   1  40   2   94.39    6.00
   1  40   2   85.49    5.90
   1  40   2   88.89    6.00
   1 -40   2   84.99    7.90
   1 -40   2   81.19    5.40
   1  41  -2    7.00    2.70
  -1  41   2    3.80    2.30
  -1  41   2    5.90    2.20
   1  41  -2    4.10    2.10
  -1 -41   2    3.00    1.70
  -1 -41   2    0.90    2.10
  -1  41   1   20.60    3.60
  -1  41   1   26.70    4.00
  -1  41   1   24.00    3.80
   1  41  -1   25.10    3.90
  -1  41   1   20.60    3.40
   1  41  -1   28.60    4.00
   1  41  -1   26.50    4.10
   1 -41  -1   25.70    4.40
  -1 -41   1   20.00    4.50
  -1  41   0    1.60    1.60
   1  41   0    1.80    1.80
  -1  41   0    4.80    2.20
  -1  41   0    0.60    1.70
  -1  41   0   -0.10    1.90
   1  41   0    3.50    1.90
   1  41   0    2.50    1.90
   1  41   0    5.10    2.00
   1 -41   0    1.20    2.10
  -1 -41   0    0.70    2.30
   1  41   1   95.19    6.90
  -1  41  -1   85.29    5.90
   1  41   1   77.89    6.20
   1  41   1   85.99    5.90
  -1  41  -1   77.09    6.00
   1  41   1   92.39    6.00
  -1  41  -1   82.29    6.10
  -1  41  -1   90.19    6.20
   1 -41   1   89.89    8.00
   1 -41   1   77.59    5.00
   2   0  -9    0.50    1.30
  -2   0   9    0.60    1.30
  -2   0   9    0.00    2.00
  -2   0   9    1.50    1.30
  -2   0   9   -2.90    1.20
  -2   0   8   24.70    1.90
  -2   0   8   25.00    2.90
  -2   0   8   24.10    5.20
  -2   0   8   26.70    2.60
  -2   0   8   20.10    2.90
   2   0  -8   22.70    2.60
  -2   0   7    1.10    0.80
  -2   0   7   -0.10    0.90
  -2   0   7    0.50    1.00
  -2   0   7    1.60    0.60
   2   0  -7    0.40    0.90
  -2   0   7    0.60    0.50
  -2   0   7    1.60    1.70
  -2   0   6    3.20    0.60
  -2   0   6    2.80    0.80
  -2   0   6    4.30    1.50
   2   0  -6    5.00    1.40
  -2   0   6    4.40    1.00
  -2   0   6    2.20    1.80
  -2   0   6    4.10    0.80
  -2   0   5    0.10    0.30
  -2   0   5   -0.20    0.40
   2   0  -5    0.00    0.60
  -2   0   5    0.30    0.30
   2   0  -5    0.10    0.30
  -2   0   5    0.90    1.50
  -2   0   5    0.90    0.40
  -2   0   4 1454.75   47.80
  -2   0   4 1512.05   47.80
  -2   0   4 1508.15   47.80
  -2   0   4 1515.35   48.20
   2   0  -4 1464.05   48.20
   2   0  -4 1484.15   47.50
  -2   0   4 1494.15   47.30
  -2   0   4 1443.86   48.90
  -2   0   3    1.90    1.10
  -2   0   3   -0.50    0.30
  -2   0   3    0.70    0.30
  -2   0   3    0.30    0.30
   2   0  -3   -0.20    0.30
  -2   0   3   -0.40    0.40
  -2   0   3    0.00    0.30
  -2   0   3    0.00    0.20
   2   0  -3    0.00    0.40
   2   0  -3   -0.20    0.30
  -2   0   2   89.89    4.10
  -2   0   2   95.79    3.60
  -2   0   2   95.69    3.90
   2   0  -2   91.99    3.60
   2   0  -2   86.79    4.00
  -2   0   2   92.69    3.70
   2   0  -2   91.29    3.40
  -2   0   2   93.39    3.30
  -2   0   2   95.59    3.10
  -2   0   2   97.79    3.40
   2   0  -2   95.99    3.80
   2   0  -2   92.59    3.20
   2   0  -2   93.99    3.50
   2   0  -2   92.39    3.10
   2   0  -1    0.40    0.30
   2   0  -1    0.10    0.10
   2   0  -1    0.40    0.40
  -2   0   1    1.80    0.50
  -2   0   1    1.00    0.40
   2   0  -1    0.10    0.20
   2   0  -1    0.40    0.20
  -2   0   1    0.30    0.20
  -2   0   1    0.80    0.30
  -2   0   1    0.10    0.30
   2   0  -1    0.30    0.30
   2   0  -1    0.60    0.30
  -2   0   0  433.16   14.70
   2   0   0  447.06   14.80
   2   0   0  448.66   14.90
  -2   0   0  461.75   14.60
  -2   0   0  446.66   14.60
   2   0   0  457.35   14.90
   2   0   0  442.86   14.70
   2   0   0  427.36   14.60
  -2   0   0  455.65   14.60
   2   0   0  448.86   14.70
  -2   0   0  442.26   14.90
  -2   0   0  444.86   14.90
   2   0   1    0.60    0.30
   2   0   1    1.00    0.40
  -2   0  -1    0.30    0.20
  -2   0  -1    0.30    0.10
  -2   0  -1    0.50    0.30
   2   0   1    0.60    0.30
   2   0   1    0.20    0.20
   2   0   1    0.20    0.20
  -2   0  -1    0.40    0.30
  -2   0  -1   -0.30    0.20
   2   0   1    0.20    0.20
  -2   0  -1    0.30    0.20
   2   0   2   78.89    3.70
  -2   0  -2   70.89    3.30
  -2   0  -2   81.49    3.20
   2   0   2   76.99    2.70
   2   0   2   82.09    3.20
  -2   0  -2   76.29    3.80
   2   0   2   80.79    3.20
  -2   0  -2   72.89    3.30
  -2   0  -2   76.09    2.80
   2   0   2   82.19    3.10
   2   0   2   78.09    3.40
  -2   0  -2   78.39    3.30
   2   0   3    0.00    0.30
  -2   0  -3    0.30    0.40
   2   0   3    0.40    0.40
   2   0   3    0.20    0.30
  -2   0  -3    0.30    0.60
   2   0   3    0.80    0.30
   2   0   3    0.40    0.50
   2   0   3    0.80    0.50
   2   0   3    0.30    0.20
  -2   0  -4   25.00    2.30
   2   0   4   18.30    1.10
   2   0   4   19.30    1.90
   2   0   4   19.90    1.30
   2   0   4   19.70    1.20
  -2   0  -4   19.80    1.10
   2   0   4   18.10    1.40
   2   0   4   20.80    1.70
  -2   0  -5    2.50    1.00
   2   0   5    1.50    0.60
   2   0   5    5.30    1.40
   2   0   6   40.70    3.50
   2   0   6   46.10    3.70
   2   0   6   50.49    3.10
   2   0   6   51.19    2.60
   2   0   6   45.80    3.30
   2   0   6   46.90    2.50
  -2   0  -6   45.30    3.90
   2   0   7    1.60    1.10
   2   0   7   -0.30    1.10
   2   0   7    0.40    0.90
  -2   0  -7    3.40    1.60
   2   0   7    2.40    1.40
  -2   0  -8    3.40    1.80
   2   0   8    8.90    2.00
   2   0   8    8.60    2.20
   2   0   8    7.60    1.70
   2   0   8    6.40    2.10
  -2   1   9    1.80    1.50
  -2   1   9    1.80    1.40
  -2   1   9    0.80    1.70
  -2   1   9    3.20    2.50
   2   1  -9    0.40    1.30
  -2  -1   9    1.50    2.40
  -2  -1   9    2.80    1.50
  -2  -1   9    3.20    1.60
  -2  -1   9    0.30    1.50
   2  -1  -9    0.60    1.20
  -2   1   8    1.70    1.30
  -2   1   8    2.80    1.60
  -2   1   8    4.20    1.00
  -2   1   8    6.50    1.70
  -2   1   8    6.10    2.60
   2   1  -8    6.80    1.80
  -2   1   8    7.30    1.50
  -2  -1   8    4.20    2.60
  -2  -1   8    3.90    1.70
  -2  -1   8    3.50    1.50
  -2  -1   8    5.00    1.00
   2  -1  -8    6.20    1.60
  -2  -1   8    6.20    1.30
  -2   1   7   24.30    1.70
  -2   1   7   22.50    3.90
   2   1  -7   25.20    3.60
  -2   1   7   25.00    2.60
  -2   1   7   22.40    3.30
  -2   1   7   24.60    1.80
  -2   1   7   26.60    2.00
  -2  -1   7   31.00    2.90
  -2  -1   7   30.90    2.00
  -2  -1   7   26.40    2.10
  -2  -1   7   26.60    4.10
  -2  -1   7   29.20    2.70
   2  -1  -7   26.50    2.60
  -2   1   6  150.78    7.30
  -2   1   6  150.88    5.50
  -2   1   6  129.99    9.20
   2   1  -6  151.08    6.90
  -2   1   6  153.28    6.10
  -2   1   6  157.68    5.90
  -2   1   6  152.48    5.70
  -2  -1   6  155.48    6.00
  -2  -1   6  158.38    5.40
  -2  -1   6  150.28    5.80
  -2  -1   6  159.48    7.40
  -2  -1   6  128.19    9.20
   2  -1  -6  155.18    6.90
  -2   1   5   73.09    4.70
  -2   1   5   74.29    3.20
  -2   1   5   70.59    3.00
  -2   1   5   69.29    5.90
   2   1  -5   73.39    3.90
  -2   1   5   70.99    2.80
  -2   1   5   71.49    3.00
   2   1  -5   72.89    2.90
  -2   1   5   72.69    3.30
  -2  -1   5   71.09    3.00
  -2  -1   5   57.89    5.40
   2  -1  -5   70.49    2.70
  -2  -1   5   72.99    3.50
  -2  -1   5   72.09    3.30
  -2  -1   5   73.69    3.10
   2  -1  -5   66.79    3.80
  -2   1   4    9.00    1.20
  -2   1   4    8.80    1.10
  -2   1   4    4.50    1.20
  -2   1   4    6.20    1.20
  -2   1   4    8.20    2.30
  -2   1   4    6.20    0.90
   2   1  -4    6.70    1.40
  -2   1   4    6.00    0.60
   2   1  -4    7.90    1.00
   2   1  -4    6.70    1.20
  -2  -1   4    3.50    1.60
  -2  -1   4    7.20    1.50
  -2  -1   4    7.20    0.80
  -2  -1   4    6.80    0.50
  -2  -1   4    7.90    1.10
   2  -1  -4    6.20    0.70
  -2  -1   4    7.90    0.90
  -2  -1   4    5.60    0.60
  -2  -1   4    8.80    1.30
   2  -1  -4   10.00    1.40
  -2   1   3   40.70    2.60
   2   1  -3   44.20    2.20
   2   1  -3   43.50    2.60
   2   1  -3   44.80    1.60
  -2   1   3   43.70    2.10
  -2   1   3   47.80    1.70
  -2   1   3   45.00    2.20
  -2   1   3   45.70    2.30
   2   1  -3   45.80    2.20
  -2   1   3   48.40    1.80
  -2   1   3   46.30    2.30
  -2  -1   3   43.10    2.20
   2  -1  -3   45.40    2.10
   2  -1  -3   46.00    2.60
  -2  -1   3   42.10    2.70
  -2  -1   3   45.70    2.30
  -2  -1   3   46.00    2.20
  -2  -1   3   46.60    1.80
   2  -1  -3   47.00    2.20
  -2  -1   3   44.70    2.20
  -2  -1   3   36.50    3.50
   2  -1  -3   45.20    1.90
  -2  -1   3   44.60    1.70
  -2   1   2  116.19    4.20
  -2   1   2  112.89    5.00
   2   1  -2  118.29    4.40
   2   1  -2  123.29    4.20
   2   1  -2  121.39    4.50
  -2   1   2  109.99    4.60
  -2   1   2  120.69    4.40
   2   1  -2  118.99    4.90
  -2   1   2  123.99    4.60
  -2   1   2  124.79    4.70
   2   1  -2  116.29    4.00
   2   1  -2  121.19    4.10
   2   1  -2  123.89    4.70
  -2   1   2  120.99    4.30
   2  -1  -2  122.09    4.30
   2  -1  -2  124.89    4.20
   2  -1  -2  117.49    4.90
  -2  -1   2  117.99    5.00
  -2  -1   2  120.89    4.10
   2  -1  -2  122.19    4.20
  -2  -1   2  121.49    4.20
  -2  -1   2  124.99    4.70
  -2  -1   2  119.59    4.10
  -2  -1   2  123.09    4.50
   2  -1  -2  119.89    4.40
  -2  -1   2  118.49    4.70
   2  -1  -2  121.99    4.60
  -2   1   1  187.68    6.70
   2   1  -1  198.68    6.60
  -2   1   1  185.38    6.80
  -2   1   1  197.58    6.60
   2   1  -1  195.68    6.70
   2   1  -1  198.28    6.50
  -2   1   1  200.88    7.10
   2   1  -1  198.38    7.10
  -2   1   1  189.38    6.90
   2   1  -1  198.18    6.90
  -2   1   1  193.58    7.10
   2  -1  -1  194.18    6.50
   2  -1  -1  185.88    6.90
  -2  -1   1  196.08    7.10
  -2  -1   1  195.78    7.00
  -2  -1   1  192.48    7.10
   2  -1  -1  206.58    7.00
  -2  -1   1  193.58    6.70
   2  -1  -1  195.48    6.70
  -2  -1   1  183.78    6.80
   2  -1  -1  195.48    7.00
   2  -1  -1  193.88    7.10
   2  -1  -1  196.38    6.60
  -2  -1   1  196.28    6.60
   2   1   0  798.72   25.90
  -2   1   0  788.82   25.90
   2   1   0  804.12   25.80
   2   1   0  772.12   25.60
  -2   1   0  778.12   25.90
   2   1   0  797.22   25.70
   2   1   0  797.32   25.60
  -2   1   0  794.72   25.70
   2   1   0  793.12   25.70
  -2   1   0  772.92   25.80
   2   1   0  809.22   25.90
   2  -1   0  795.42   25.70
   2  -1   0  799.92   25.80
  -2  -1   0  804.22   25.60
   2  -1   0  809.62   25.90
  -2  -1   0  788.02   25.60
  -2  -1   0  789.62   25.90
  -2  -1   0  815.72   26.00
   2  -1   0  799.12   25.90
  -2   1  -1   88.19    3.80
  -2   1  -1   89.59    3.60
   2   1   1   87.79    3.80
   2   1   1   90.39    3.30
  -2   1  -1   84.49    3.50
  -2   1  -1   88.99    3.50
   2   1   1   83.59    3.20
  -2   1  -1   88.59    3.10
  -2   1  -1   96.79    3.50
   2   1   1   87.49    3.50
  -2   1  -1   90.19    3.40
   2   1   1   87.69    3.60
   2   1   1   93.09    3.60
   2   1   1   96.59    3.80
  -2  -1  -1   88.49    3.50
   2  -1   1   82.69    3.50
   2  -1   1   88.79    3.40
  -2  -1  -1   89.39    3.30
  -2  -1  -1   92.39    3.10
  -2  -1  -1   92.49    3.50
  -2  -1  -1   88.59    3.10
   2  -1   1   89.79    3.40
  -2  -1  -1   90.99    3.60
   2  -1   1   87.49    3.10
  -2  -1  -1   87.79    3.80
   2  -1   1   91.69    3.80
   2  -1   1   87.99    3.50
   2  -1   1   88.99    3.60
  -2   1  -2  389.06   12.80
   2   1   2  392.66   13.10
   2   1   2  392.56   13.10
  -2   1  -2  389.76   13.90
   2   1   2  393.86   13.30
   2   1   2  414.16   12.90
  -2   1  -2  383.06   13.30
   2   1   2  398.36   13.80
  -2   1  -2  392.46   13.20
  -2   1  -2  343.07   13.40
   2   1   2  383.66   12.60
  -2   1  -2  389.76   13.20
   2   1   2  386.66   13.00
   2  -1   2  390.26   13.10
   2  -1   2  383.96   12.50
   2  -1   2  389.86   13.10
   2  -1   2  406.06   13.20
  -2  -1  -2  395.66   13.20
   2  -1   2  411.36   13.20
   2  -1   2  411.06   13.80
  -2  -1  -2  389.16   13.30
  -2  -1  -2  393.76   13.10
  -2  -1  -2  370.36   12.50
  -2  -1  -2  405.16   14.00
   2  -1   2  387.76   13.40
   2   1   3  176.28    5.90
   2   1   3  179.48    6.30
  -2   1  -3  165.38    6.50
  -2   1  -3  172.78    7.50
   2   1   3  179.88    6.40
  -2   1  -3  154.68    7.10
   2   1   3  183.68    6.80
   2   1   3  172.88    6.80
   2   1   3  179.48    6.20
  -2   1  -3  169.08    6.60
   2  -1   3  179.38    5.90
   2  -1   3  184.68    6.40
   2  -1   3  181.88    6.30
   2  -1   3  171.28    6.80
  -2  -1  -3  170.28    6.50
  -2  -1  -3  180.08    7.60
   2  -1   3  174.08    5.80
   2  -1   3  177.48    6.50
   2  -1   3  172.88    6.90
   2   1   4   11.50    0.80
  -2   1  -4   11.50    0.90
   2   1   4   12.80    1.40
   2   1   4   12.20    0.80
   2   1   4   13.60    1.40
   2   1   4   13.80    1.20
  -2   1  -4   11.40    1.90
   2   1   4   11.50    1.00
   2   1   4   11.50    1.00
   2  -1   4   11.70    1.50
   2  -1   4   12.90    0.90
   2  -1   4    9.90    0.90
  -2  -1  -4   11.30    0.80
   2  -1   4   15.10    2.20
  -2  -1  -4   15.50    2.40
   2  -1   4   11.90    1.20
   2   1   5  535.75   19.40
   2   1   5  528.25   17.50
   2   1   5  500.75   19.20
   2   1   5  520.75   18.60
   2   1   5  555.54   17.80
  -2   1  -5  529.55   19.90
   2  -1   5  518.05   19.40
   2  -1   5  514.05   17.20
   2  -1   5  528.45   17.50
  -2  -1  -5  504.45   19.70
   2  -1   5  529.35   17.50
   2  -1   5  535.65   18.30
   2  -1   5  541.65   18.80
   2   1   6   33.80    3.00
  -2   1  -6   34.00    3.40
   2   1   6   31.30    1.70
   2   1   6   33.60    2.40
   2   1   6   33.00    2.60
   2   1   6   31.10    2.10
   2   1   6   29.60    2.90
   2  -1   6   32.00    3.00
   2  -1   6   34.50    2.00
   2  -1   6   30.00    3.00
   2  -1   6   35.70    2.50
   2  -1   6   40.90    2.90
  -2  -1  -6   33.00    3.40
  -2   1  -7   45.80    4.20
   2   1   7   49.10    3.60
   2   1   7   50.69    3.60
   2   1   7   50.69    3.30
   2   1   7   54.09    4.00
   2   1   7   41.50    3.80
   2  -1   7   47.90    4.10
   2  -1   7   49.30    4.00
  -2  -1  -7   49.99    4.40
   2  -1   7   51.29    3.50
   2   1   8   71.39    4.70
   2   1   8   60.69    4.80
   2   1   8   80.69    4.40
   2   1   8   68.59    4.40
   2   1   8   66.89    5.10
  -2   1  -8   72.59    5.70
   2  -1   8   72.39    4.30
   2  -1   8   72.89    4.80
   2  -1   8   67.89    4.90
   2  -1   8   61.99    4.30
  -2  -1  -8   69.09    5.60
   2  -1   8   69.99    5.30
  -2   2   9   33.00    3.10
  -2   2   9   32.20    3.10
   2   2  -9   30.40    3.40
  -2   2   9   28.60    4.90
  -2   2   9   26.80    4.00
  -2  -2   9   35.60    3.60
   2  -2  -9   32.10    4.10
  -2  -2   9   31.50    3.20
  -2  -2   9   34.50    5.20
  -2  -2   9   34.60    3.30
  -2   2   8   18.30    4.50
   2   2  -8   22.10    2.60
  -2   2   8   18.80    2.80
  -2   2   8   20.20    3.60
  -2   2   8   17.50    1.70
  -2   2   8   17.10    1.90
  -2   2   8   21.00    2.30
   2  -2  -8   23.60    3.10
  -2  -2   8   22.50    2.70
  -2  -2   8   21.80    3.10
  -2  -2   8   20.70    2.00
  -2  -2   8   22.80    5.00
  -2  -2   8   21.10    1.80
  -2   2   7   86.39    5.00
  -2   2   7   86.39    3.60
   2   2  -7  103.79    7.60
  -2   2   7  104.39    5.80
  -2   2   7   78.69    7.30
  -2   2   7   90.19    4.00
  -2   2   7   89.59    4.20
  -2  -2   7   95.59    5.40
  -2  -2   7   86.79    5.20
  -2  -2   7   92.99    4.30
  -2  -2   7   94.79    7.80
   2  -2  -7   91.49    5.20
   2   2  -6    4.60    1.30
  -2   2   6    2.70    1.10
  -2   2   6    2.90    0.70
  -2   2   6    4.60    2.00
  -2   2   6    2.70    0.60
  -2   2   6    2.50    0.60
  -2   2   6    3.90    0.80
  -2  -2   6    3.50    0.80
  -2  -2   6    2.90    1.80
   2  -2  -6    0.90    0.80
  -2  -2   6    4.40    0.80
  -2  -2   6    2.20    1.00
  -2   2   5  738.93   25.10
  -2   2   5  722.83   23.50
  -2   2   5  732.53   23.20
  -2   2   5  721.83   23.20
  -2   2   5  721.73   23.40
  -2   2   5  639.84   27.60
  -2   2   5  720.83   23.10
   2   2  -5  688.33   23.70
   2   2  -5  697.53   24.40
  -2  -2   5  719.13   23.30
  -2  -2   5  628.34   27.50
  -2  -2   5  727.23   23.70
   2  -2  -5  717.63   22.80
   2  -2  -5  728.13   24.40
  -2  -2   5  730.53   23.90
  -2  -2   5  737.33   23.40
   2   2  -4  318.07   12.90
  -2   2   4  346.17   13.00
  -2   2   4  306.57   14.80
  -2   2   4  342.07   11.80
  -2   2   4  349.77   11.90
   2   2  -4  364.06   13.00
  -2   2   4  356.96   11.90
  -2   2   4  355.56   11.50
  -2   2   4  327.77   12.40
  -2   2   4  353.06   11.50
   2   2  -4  353.56   11.90
  -2  -2   4  359.36   11.60
  -2  -2   4  346.07   13.00
   2  -2  -4  348.37   11.50
  -2  -2   4  323.97   15.10
  -2  -2   4  354.76   12.10
   2  -2  -4  346.57   12.30
  -2  -2   4  359.46   12.10
  -2  -2   4  357.76   12.00
  -2   2   3 1896.81   58.99
   2   2  -3 1832.72   58.89
  -2   2   3 1834.22   58.69
   2   2  -3 1812.42   58.19
   2   2  -3 1841.12   59.49
  -2   2   3 1814.52   58.89
   2  -2  -3 1836.72   58.59
   2   2  -2  157.98    5.60
   2   2  -2  144.69    5.50
  -2   2   2  147.59    5.50
  -2   2   2  137.29    5.50
   2   2  -2  146.09    5.00
  -2   2   2  138.59    5.80
  -2   2   2  151.38    5.30
   2   2  -2  149.19    5.10
   2   2  -2  144.99    5.80
   2   2  -2  144.99    4.80
  -2   2   2  152.98    5.30
   2   2  -2  147.29    5.40
  -2   2   2  144.89    5.30
  -2   2   2  150.38    5.20
   2  -2  -2  145.39    5.40
  -2  -2   2  140.49    5.50
  -2  -2   2  128.59    6.80
   2  -2  -2  143.09    5.10
  -2  -2   2  148.59    5.00
   2  -2  -2  147.09    5.00
  -2  -2   2  142.89    5.60
   2  -2  -2  141.49    5.10
   2  -2  -2  152.18    5.80
  -2  -2   2  145.29    5.80
  -2  -2   2  145.99    5.30
  -2   2   1  760.92   24.40
  -2   2   1  715.63   24.70
  -2   2   1  752.72   24.70
   2   2  -1  761.22   24.20
   2   2  -1  757.32   24.70
  -2   2   1  745.83   24.50
   2   2  -1  774.12   24.20
   2   2  -1  769.22   24.80
  -2   2   1  765.52   24.60
   2   2  -1  777.72   24.60
  -2  -2   1  766.12   24.80
   2  -2  -1  756.32   24.30
   2  -2  -1  777.62   24.60
  -2  -2   1  757.42   24.40
  -2  -2   1  757.12   24.80
  -2  -2   1  760.22   24.20
  -2  -2   1  670.73   24.40
   2  -2  -1  751.02   24.50
  -2  -2   1  740.03   24.70
   2  -2  -1  761.92   24.70
   2   2   0  183.58    6.50
   2   2   0  191.58    6.80
   2   2   0  195.08    6.40
  -2   2   0  179.08    6.40
   2   2   0  189.08    6.60
   2   2   0  185.38    6.60
  -2   2   0  185.38    6.60
   2   2   0  178.88    6.40
  -2   2   0  179.68    6.70
  -2   2   0  170.68    6.70
   2   2   0  185.78    6.70
  -2   2   0  184.48    6.70
  -2   2   0  198.08    6.40
  -2   2   0  188.58    6.50
   2  -2   0  184.68    6.60
  -2  -2   0  188.98    6.80
  -2  -2   0  182.18    6.70
   2  -2   0  189.88    6.50
   2  -2   0  185.98    6.60
  -2  -2   0  186.48    6.50
   2  -2   0  190.78    6.50
  -2  -2   0  182.38    6.50
  -2  -2   0  190.38    6.50
  -2  -2   0  201.38    6.90
  -2  -2   0  188.58    6.40
   2  -2   0  179.28    6.40
  -2   2  -1   16.30    1.10
  -2   2  -1   17.90    1.20
   2   2   1   20.70    1.00
   2   2   1   17.30    1.30
  -2   2  -1   18.90    1.20
   2   2   1   16.60    0.90
  -2   2  -1   18.50    1.30
  -2   2  -1   18.10    0.80
   2   2   1   16.60    1.10
  -2   2  -1   18.20    1.20
   2   2   1   19.10    1.30
   2   2   1   18.70    1.20
   2   2   1   17.10    1.10
  -2   2  -1   17.40    1.00
   2  -2   1   18.40    1.10
  -2  -2  -1   19.30    0.90
   2  -2   1   17.40    1.10
  -2  -2  -1   18.10    1.20
   2  -2   1   16.90    1.20
  -2  -2  -1   19.10    1.10
   2  -2   1   17.60    0.80
  -2  -2  -1   17.50    1.30
   2  -2   1   17.70    1.10
   2  -2   1   17.70    1.10
   2  -2   1   16.50    1.10
  -2  -2  -1   18.50    1.10
   2   2   2 2446.66   79.49
   2   2   2 2506.45   79.59
   2  -2   2 2486.95   79.29
   2  -2   2 2469.35   78.89
  -2   2  -3  465.35   15.30
  -2   2  -3  450.95   16.60
  -2   2  -3  448.46   15.60
   2   2   3  456.85   15.30
   2   2   3  457.95   15.10
   2   2   3  469.45   16.30
   2   2   3  464.75   15.20
   2   2   3  419.96   16.80
   2   2   3  448.66   15.70
   2  -2   3  473.35   15.30
   2  -2   3  485.35   16.00
  -2  -2  -3  432.16   15.40
   2  -2   3  467.85   16.10
   2  -2   3  459.35   14.50
   2  -2   3  456.45   15.50
  -2  -2  -3  430.76   16.40
   2  -2   3  467.15   14.70
   2  -2   3  453.75   15.20
   2  -2   3  473.75   15.90
  -2   2  -4   74.39    3.20
   2   2   4   73.49    2.90
   2   2   4   78.89    3.10
   2   2   4   80.39    4.30
   2   2   4   70.19    3.60
   2   2   4   75.19    3.40
   2   2   4   74.59    2.90
   2   2   4   72.49    3.90
   2   2   4   76.49    3.30
  -2   2  -4   77.99    4.60
   2  -2   4   74.99    3.10
   2  -2   4   75.49    2.90
  -2  -2  -4   71.49    2.70
   2  -2   4   74.49    4.20
   2  -2   4   79.29    3.90
   2  -2   4   73.39    3.20
  -2  -2  -4   70.79    4.40
   2  -2   4   75.59    3.60
  -2   2  -5  199.78    6.90
   2   2   5  215.18    8.40
  -2   2  -5  211.68    7.20
   2   2   5  198.18    8.90
   2   2   5  200.88    9.00
   2   2   5  214.88    7.80
   2   2   5  200.18    7.20
  -2   2  -5  202.98    9.50
   2   2   5  208.98    7.90
   2   2   5  200.38    7.30
   2  -2   5  212.58    8.60
   2  -2   5  206.08    7.50
   2  -2   5  210.58    8.20
   2  -2   5  207.28    7.20
   2  -2   5  210.98    7.30
   2  -2   5  208.58    9.20
  -2  -2  -5  193.58    9.30
   2   2   6    8.10    1.40
   2   2   6    7.90    1.90
   2   2   6    7.80    1.30
   2   2   6    5.90    1.50
  -2   2  -6    9.60    2.20
   2   2   6    7.60    1.80
   2  -2   6    8.30    2.00
   2  -2   6    5.70    1.50
   2  -2   6    5.50    0.90
   2  -2   6    6.30    1.40
  -2  -2  -6    2.50    1.40
   2   2   7    3.40    1.60
   2   2   7    2.50    1.10
   2   2   7    1.30    1.10
   2   2   7    1.20    1.00
   2   2   7    3.10    1.40
   2   2   7    0.60    0.70
  -2   2  -7    2.40    1.40
   2  -2   7    1.20    1.30
  -2  -2  -7    0.80    1.30
   2  -2   7    3.30    1.50
   2  -2   7    2.10    1.10
   2  -2   7    3.50    1.00
  -2   2  -8   53.79    5.10
   2   2   8   60.99    4.70
   2   2   8   65.59    4.30
   2   2   8   56.79    4.50
   2  -2   8   54.89    3.90
   2  -2   8   66.29    4.20
   2  -2   8   57.39    4.30
   2  -2   8   60.09    4.80
  -2  -2  -8   54.49    5.10
   2  -2   8   56.49    4.80
  -2   3   9   21.10    5.00
  -2   3   9   25.10    4.10
  -2   3   9   26.20    2.90
  -2   3   9   26.30    2.80
   2   3  -9   21.70    3.30
  -2  -3   9   23.60    5.00
  -2  -3   9   25.20    3.50
  -2  -3   9   25.90    3.00
   2  -3  -9   23.90    4.00
  -2  -3   9   16.00    2.70
  -2   3   8   36.90    6.10
  -2   3   8   30.70    2.30
   2   3  -8   32.80    3.20
  -2   3   8   33.90    2.00
  -2   3   8   32.10    2.80
  -2   3   8   27.60    4.50
  -2  -3   8   34.00    4.90
  -2  -3   8   31.50    2.30
   2  -3  -8   32.20    3.10
  -2  -3   8   26.00    3.00
  -2  -3   8   32.40    3.20
  -2  -3   8   31.20    2.50
  -2   3   7  176.28    8.30
  -2   3   7  164.48    6.40
  -2   3   7  159.28    7.50
  -2   3   7  150.08   10.50
  -2   3   7  159.38    6.10
  -2   3   7  163.18    6.50
  -2  -3   7  163.08    7.80
  -2  -3   7  144.59   10.30
  -2  -3   7  169.88    6.70
  -2  -3   7  175.18    8.00
   2  -3  -7  175.18    7.80
   2   3  -6   92.39    3.50
  -2   3   6   84.39    7.10
  -2   3   6   97.59    5.40
  -2   3   6   96.89    5.40
  -2   3   6   97.39    4.00
  -2   3   6   95.79    3.90
   2   3  -6   94.19    5.00
  -2   3   6   95.19    3.80
  -2   3   6   97.69    4.10
  -2  -3   6   92.49    5.20
  -2  -3   6   93.79    4.00
   2  -3  -6   93.59    4.90
  -2  -3   6   93.59    4.30
  -2  -3   6   94.89    7.40
   2   3  -5   97.39    3.90
  -2   3   5   92.19    3.90
  -2   3   5   99.99    3.90
  -2   3   5  101.49    5.20
  -2   3   5   95.39    3.70
  -2   3   5   97.59    3.70
  -2   3   5   91.79    4.00
  -2   3   5  101.29    3.80
   2   3  -5   94.09    4.70
  -2   3   5   80.19    6.50
   2  -3  -5   95.59    4.60
  -2  -3   5   85.79    6.70
  -2  -3   5   93.59    3.90
  -2  -3   5   93.99    4.20
  -2  -3   5   95.99    4.00
  -2   3   4  146.19    5.30
   2   3  -4  155.98    6.60
   2   3  -4  148.09    5.60
  -2   3   4  149.88    5.10
  -2   3   4  137.99    6.50
  -2   3   4  142.79    5.40
  -2   3   4  156.28    5.60
  -2   3   4  152.68    5.60
   2   3  -4  138.59    6.60
  -2  -3   4  146.19    5.70
  -2  -3   4  144.09    5.80
  -2  -3   4  152.28    6.60
   2  -3  -4  141.89    5.20
  -2  -3   4  148.09    5.40
   2  -3  -4  142.79    5.90
  -2   3   3   37.30    1.40
  -2   3   3   37.90    2.50
   2   3  -3   39.40    2.00
  -2   3   3   38.90    1.80
  -2   3   3   37.40    2.00
  -2   3   3   41.80    1.80
  -2   3   3   35.60    2.10
   2   3  -3   35.30    2.00
   2   3  -3   38.80    1.70
  -2   3   3   36.00    1.40
   2   3  -3   36.40    2.30
  -2   3   3   37.70    1.90
   2  -3  -3   39.40    1.80
  -2  -3   3   37.90    2.40
  -2  -3   3   39.60    2.10
  -2  -3   3   37.40    2.00
   2  -3  -3   38.50    2.00
   2  -3  -3   35.90    1.80
  -2  -3   3   38.10    1.70
  -2  -3   3   38.50    2.10
   2   3  -2  128.79    4.40
  -2   3   2  124.59    4.70
  -2   3   2  120.69    4.30
   2   3  -2  122.09    5.00
  -2   3   2  121.89    4.20
  -2   3   2  120.39    4.40
   2   3  -2  117.09    4.20
   2   3  -2  118.89    4.50
  -2   3   2  108.09    4.60
   2   3  -2  116.09    4.60
  -2   3   2  113.59    4.50
   2   3  -2  120.49    4.70
  -2   3   2  119.49    5.00
  -2  -3   2  122.69    4.70
   2  -3  -2  115.39    4.20
  -2  -3   2  123.39    4.80
  -2  -3   2  121.39    4.20
  -2  -3   2  102.19    5.90
  -2  -3   2  119.79    5.00
   2  -3  -2  121.69    4.50
  -2  -3   2  121.29    4.50
   2  -3  -2  119.29    4.30
   2   3  -1 2030.30  109.49
  -2   3   1 2057.09  102.99
  -2  -3   1 2033.20  109.39
   2  -3  -1 1935.91  102.89
  -2   3   0 1106.39   36.00
   2   3   0 1177.48   36.20
   2   3   0 1104.39   35.90
  -2   3   0 1102.69   35.90
   2   3   0 1168.88   35.70
   2   3   0 1097.69   35.70
  -2  -3   0 1158.98   35.70
   2  -3   0 1072.19   35.90
   2  -3   0 1107.79   35.90
  -2  -3   0 1175.88   36.00
  -2  -3   0 1006.90   36.10
   2  -3   0 1135.79   36.00
  -2  -3   0 1088.09   36.10
  -2   3  -1  149.39    5.50
   2   3   1  156.48    5.30
  -2   3  -1  154.78    5.90
   2   3   1  150.48    5.40
   2   3   1  156.68    5.70
  -2   3  -1  161.08    5.80
  -2   3  -1  154.68    5.10
  -2   3  -1  153.98    5.70
   2   3   1  152.28    5.80
  -2   3  -1  150.68    5.70
  -2   3  -1  149.19    5.60
   2   3   1  153.58    5.90
  -2   3  -1  143.89    5.80
   2   3   1  157.38    5.70
   2   3   1  159.98    5.60
  -2  -3  -1  155.18    5.70
  -2  -3  -1  156.98    5.30
  -2  -3  -1  148.59    5.50
  -2  -3  -1  154.88    5.50
   2  -3   1  154.38    5.70
   2  -3   1  150.18    5.60
   2  -3   1  158.58    5.80
   2  -3   1  148.79    5.60
   2  -3   1  155.78    5.50
  -2  -3  -1  162.78    5.90
   2   3   2  586.24   20.20
  -2   3  -2  562.64   20.70
   2   3   2  615.34   19.60
   2   3   2  605.34   19.80
   2   3   2  613.34   20.10
  -2   3  -2  609.34   21.00
   2   3   2  627.04   20.20
  -2   3  -2  606.84   20.20
   2   3   2  613.14   20.80
   2   3   2  625.04   20.90
   2   3   2  608.44   19.80
  -2   3  -2  607.54   20.20
  -2   3  -2  597.94   20.00
  -2  -3  -2  613.24   20.10
  -2  -3  -2  636.74   21.00
   2  -3   2  651.83   20.50
   2  -3   2  616.74   20.20
   2  -3   2  607.84   20.20
  -2  -3  -2  609.74   19.90
   2  -3   2  612.34   20.10
   2  -3   2  629.94   20.60
   2  -3   2  618.24   20.50
  -2   3  -3    0.40    0.60
  -2   3  -3    0.50    0.40
   2   3   3    0.10    0.30
  -2   3  -3    2.10    0.60
   2   3   3    0.60    0.30
   2   3   3    1.20    0.50
  -2   3  -3    0.90    0.80
   2   3   3    0.60    0.40
   2   3   3    0.00    0.30
   2   3   3    0.40    0.40
   2   3   3    0.00    0.50
   2  -3   3    0.50    0.40
   2  -3   3    0.30    0.30
   2  -3   3    0.30    0.40
  -2  -3  -3    0.60    0.40
  -2  -3  -3    0.70    0.60
   2  -3   3    0.70    0.50
  -2  -3  -3    0.70    0.40
   2  -3   3    1.00    0.60
   2  -3   3    0.80    0.50
   2   3   4    2.20    0.50
  -2   3  -4    3.00    0.90
  -2   3  -4    2.50    1.10
   2   3   4    2.50    0.70
   2   3   4    2.20    0.80
   2   3   4    3.80    1.20
   2   3   4    3.60    0.80
   2   3   4    2.40    0.50
   2   3   4    2.90    0.90
  -2   3  -4    0.90    0.80
   2   3   4    2.20    0.50
   2  -3   4    2.80    0.80
   2  -3   4    1.60    0.40
   2  -3   4    2.40    0.40
   2  -3   4    2.60    0.60
  -2  -3  -4    1.60    1.10
   2  -3   4    2.40    0.90
   2  -3   4    3.20    1.00
   2  -3   4    3.30    1.10
   2   3   5  186.48    6.70
   2   3   5  186.18    6.70
  -2   3  -5  184.28    8.90
  -2   3  -5  177.88    6.80
  -2   3  -5  183.68    6.60
   2   3   5  198.88    7.30
   2   3   5  196.18    7.80
   2   3   5  190.98    7.30
   2   3   5  188.88    8.40
   2   3   5  170.38    8.10
   2  -3   5  187.08    8.60
   2  -3   5  194.18    8.10
   2  -3   5  186.18    6.90
  -2  -3  -5  178.78    8.70
   2  -3   5  202.98    7.70
   2  -3   5  187.08    6.70
   2   3   6   22.70    2.20
  -2   3  -6   20.20    3.10
   2   3   6   23.70    2.00
   2   3   6   21.50    2.90
   2   3   6   19.00    2.30
   2   3   6   17.70    1.70
  -2  -3  -6   24.30    3.50
   2  -3   6   20.40    2.00
   2  -3   6   24.50    2.40
   2  -3   6   19.10    1.30
   2   3   7    1.00    0.80
   2   3   7    2.00    1.20
   2   3   7    0.60    0.80
  -2   3  -7    2.40    1.40
   2   3   7    1.40    1.10
   2   3   7    2.60    1.10
  -2  -3  -7    2.00    1.50
   2  -3   7    1.40    0.50
   2  -3   7    1.70    1.60
   2  -3   7    0.30    1.20
   2  -3   7    0.30    1.10
  -2   3  -8    6.80    2.50
   2   3   8    4.00    1.50
   2   3   8    1.10    1.60
   2   3   8    1.00    1.40
   2   3   8    0.30    1.40
   2  -3   8    2.30    1.60
  -2  -3  -8    3.90    1.90
   2  -3   8    4.00    1.50
   2  -3   8    2.20    1.30
   2  -3   8    3.80    1.80
   2  -3   8    5.10    1.60
  -2   4   9   32.50    5.20
   2   4  -9   28.70    3.80
  -2   4   9   33.80    4.50
  -2   4   9   37.70    3.70
  -2   4   9   33.10    3.20
  -2  -4   9   34.40    3.50
  -2  -4   9   33.90    3.40
  -2  -4   9   36.00    3.40
  -2  -4   9   35.30    5.20
  -2   4   8    3.80    0.80
  -2   4   8    2.40    1.10
   2   4  -8    0.70    1.10
  -2   4   8    2.80    2.20
  -2   4   8    1.20    0.80
  -2  -4   8    3.10    2.10
  -2  -4   8    2.90    1.20
  -2  -4   8    2.10    0.90
  -2  -4   8    2.40    1.50
   2  -4  -8    1.00    1.20
  -2  -4   8    1.10    1.20
  -2   4   7   22.80    3.90
  -2   4   7   25.10    1.90
  -2   4   7   25.50    2.20
   2   4  -7   31.70    5.30
  -2   4   7   31.20    3.00
  -2   4   7   29.40    2.60
  -2   4   7   25.60    1.70
  -2   4   7   28.10    1.90
  -2  -4   7   23.90    3.90
  -2  -4   7   28.80    2.20
  -2  -4   7   24.70    2.70
  -2  -4   7   31.50    2.90
   2  -4  -7   27.20    2.60
  -2   4   6    6.70    1.00
   2   4  -6    5.70    0.60
  -2   4   6    3.80    2.00
  -2   4   6    5.50    1.00
  -2   4   6    5.70    0.90
   2   4  -6    5.80    1.40
  -2   4   6    7.00    1.00
   2   4  -6    6.60    0.90
  -2   4   6    7.20    1.70
  -2   4   6    6.50    1.00
  -2  -4   6    7.30    1.90
  -2  -4   6    7.20    1.80
   2  -4  -6    6.80    1.40
  -2  -4   6    8.40    1.30
  -2  -4   6    4.60    2.30
  -2  -4   6    6.40    1.20
   2   4  -5  268.07    9.30
  -2   4   5  271.17    9.00
  -2   4   5  266.97    9.20
  -2   4   5  269.47   10.80
  -2   4   5  266.57    9.10
   2   4  -5  261.87   10.20
  -2   4   5  259.57    9.00
  -2   4   5  264.17    9.40
  -2   4   5  262.07    9.20
  -2  -4   5  228.18   12.70
   2  -4  -5  257.37   10.10
  -2  -4   5  263.47    9.30
  -2  -4   5  268.47    9.40
  -2  -4   5  263.87    9.60
  -2   4   4   58.79    2.70
  -2   4   4   60.59    2.60
   2   4  -4   60.69    2.90
  -2   4   4   57.39    3.50
  -2   4   4   63.49    2.50
   2   4  -4   55.99    3.50
  -2   4   4   59.49    2.60
   2   4  -4   54.69    3.10
  -2   4   4   60.89    2.60
  -2  -4   4   59.19    2.90
   2  -4  -4   57.39    2.40
  -2  -4   4   49.00    4.50
  -2  -4   4   59.99    3.50
  -2  -4   4   60.69    2.60
  -2  -4   4   63.89    3.00
  -2  -4   4   59.69    3.00
   2  -4  -4   58.39    3.10
  -2   4   3   31.30    1.50
  -2   4   3   30.10    1.70
  -2   4   3   34.30    1.90
   2   4  -3   29.10    1.80
  -2   4   3   29.80    2.20
  -2   4   3   32.40    1.60
  -2   4   3   32.30    1.60
  -2   4   3   31.50    1.90
   2   4  -3   28.40    2.00
   2   4  -3   31.00    1.40
   2   4  -3   29.60    1.80
  -2   4   3   31.40    1.20
   2   4  -3   31.80    1.50
   2  -4  -3   29.70    1.60
  -2  -4   3   28.90    1.80
  -2  -4   3   33.70    1.50
   2  -4  -3   32.20    1.60
  -2  -4   3   27.00    3.00
  -2  -4   3   33.70    1.80
  -2  -4   3   30.50    1.90
  -2  -4   3   30.40    2.20
   2  -4  -3   34.50    1.80
   2   4  -2 1076.09   34.40
  -2   4   2 1128.09   34.20
   2   4  -2 1056.69   34.50
   2   4  -2 1089.19   34.00
  -2   4   2 1051.19   34.80
   2   4  -2 1068.09   34.40
  -2   4   2 1056.59   34.20
   2   4  -2 1069.19   34.00
  -2   4   2 1046.60   34.10
   2   4  -2 1043.60   34.80
  -2  -4   2 1068.99   34.60
   2  -4  -2 1083.19   34.00
   2  -4  -2 1052.09   34.20
  -2  -4   2 1052.39   34.50
   2  -4  -2 1096.29   34.10
  -2  -4   2 1049.09   34.80
  -2  -4   2  950.20   36.20
  -2  -4   2 1071.09   34.30
   2  -4  -2 1056.19   33.90
  -2   4   1   93.49    3.30
  -2   4   1   93.89    3.80
  -2   4   1   89.59    3.80
   2   4  -1   94.19    3.40
   2   4  -1   94.89    3.80
   2   4  -1   92.69    3.60
   2   4  -1   92.89    3.90
  -2   4   1   97.99    3.60
   2   4  -1   92.59    3.90
  -2   4   1   92.69    3.50
  -2   4   1   95.59    3.70
  -2  -4   1   88.39    3.80
  -2  -4   1   95.49    3.90
   2  -4  -1   87.29    3.20
   2  -4  -1   89.29    3.30
   2  -4  -1   91.99    3.60
   2  -4  -1   95.19    3.60
   2  -4  -1   93.29    3.50
  -2  -4   1   82.79    4.50
  -2  -4   1   93.79    3.60
  -2  -4   1   96.69    3.90
  -2  -4   1   88.89    3.60
   2  -4  -1   90.09    3.60
   2   4   0  256.37    8.90
  -2   4   0  246.78    8.60
   2   4   0  257.87    8.80
  -2   4   0  258.27    8.90
   2   4   0  250.57    8.70
  -2   4   0  255.87    9.10
   2   4   0  259.67    8.70
  -2   4   0  246.88    8.80
  -2   4   0  261.17    8.60
  -2   4   0  258.67    8.90
   2   4   0  265.77    8.80
   2   4   0  255.37    8.80
  -2  -4   0  251.47    8.90
  -2  -4   0  256.67    8.80
   2  -4   0  223.68    9.10
   2  -4   0  262.57    8.70
  -2  -4   0  265.87    8.60
  -2  -4   0  265.17    9.10
  -2  -4   0  261.97    8.90
  -2  -4   0  262.87    8.70
   2  -4   0  245.88    8.80
  -2  -4   0  255.47    8.60
   2  -4   0  256.47    8.80
  -2  -4   0  233.78    9.00
   2  -4   0  255.77    8.80
   2  -4   0  265.37    8.60
  -2   4  -1   12.80    1.00
  -2   4  -1   12.60    1.30
   2   4   1   12.70    0.90
  -2   4  -1   10.60    0.80
   2   4   1    9.10    0.90
  -2   4  -1   13.10    1.00
  -2   4  -1   10.90    0.60
   2   4   1   10.00    0.80
   2   4   1   10.60    1.00
   2   4   1   11.30    1.00
  -2   4  -1   12.10    1.00
  -2   4  -1   11.20    0.90
  -2  -4  -1   11.70    1.00
   2  -4   1   10.90    0.90
   2  -4   1   11.10    1.00
  -2  -4  -1   11.60    0.70
  -2  -4  -1   10.90    0.90
   2  -4   1   11.60    0.90
   2  -4   1   11.30    0.90
  -2  -4  -1   12.30    1.00
  -2  -4  -1   12.30    1.10
  -2  -4  -1   12.10    0.80
   2  -4   1   10.70    0.80
  -2  -4  -1   11.80    0.80
   2  -4   1   12.80    1.00
  -2   4  -2    1.00    0.40
   2   4   2    1.10    0.50
   2   4   2   -0.50    0.60
  -2   4  -2   -0.20    0.60
   2   4   2    0.80    0.90
   2   4   2    1.70    0.40
   2   4   2    0.50    0.50
   2   4   2    0.00    0.40
  -2   4  -2    2.10    0.50
  -2   4  -2    0.60    0.60
   2   4   2    0.90    0.30
  -2   4  -2    0.30    0.30
  -2  -4  -2    0.90    0.60
   2  -4   2    0.50    0.60
   2  -4   2    1.40    0.50
   2  -4   2    2.10    0.60
  -2  -4  -2    1.20    0.50
   2  -4   2    1.50    0.50
   2  -4   2    1.00    0.50
  -2  -4  -2    0.40    0.40
  -2   4  -3   30.90    2.50
   2   4   3   33.30    2.00
  -2   4  -3   31.20    2.00
   2   4   3   35.30    1.70
   2   4   3   31.50    1.60
   2   4   3   35.10    1.70
  -2   4  -3   35.90    1.90
   2   4   3   30.30    1.90
   2   4   3   34.50    1.70
  -2   4  -3   34.20    2.60
   2   4   3   33.50    2.40
   2  -4   3   35.40    1.80
   2  -4   3   36.60    2.20
  -2  -4  -3   31.60    1.80
   2  -4   3   33.50    2.20
  -2  -4  -3   33.80    2.50
   2  -4   3   32.60    2.00
[truncated: 1,282,805 more chars]
