# Supplementary material for: 3,5,6-Tri­chloro­pyridin-2-ol
Source: IUCrdata. 2024 Nov 22;9(Pt 11):x241126. doi: 10.1107/S241431462401126X (PMC11618871; doi:10.1107/S241431462401126X)
Supplement: Supplementary file 2 [file x-09-x241126-Isup2.hkl]

data_I                                                                          
_shelx_title ' Uppu42 in P2(1)/c'                                               
_shelx_refln_list_code          4                                               
_shelx_F_calc_maximum      161.20                                               
_exptl_crystal_F_000       392.00                                               
_reflns_d_resolution_high  0.5297                                               
                                                                                
loop_                                                                           
 _space_group_symop_operation_xyz                                               
 'x, y, z'                                                                      
 '-x, y+1/2, -z+1/2'                                                            
 '-x, -y, -z'                                                                   
 'x, -y-1/2, z-1/2'                                                             
                                                                                
_cell_length_a     6.1616                                                       
_cell_length_b    22.3074                                                       
_cell_length_c     5.0396                                                       
_cell_angle_alpha  90.000                                                       
_cell_angle_beta   99.356                                                       
_cell_angle_gamma  90.000                                                       
                                                                                
_shelx_F_squared_multiplier     1.000                                           
                                                                                
loop_                                                                           
 _refln_index_h                                                                 
 _refln_index_k                                                                 
 _refln_index_l                                                                 
 _refln_F_squared_calc                                                          
 _refln_F_squared_meas                                                          
 _refln_F_squared_sigma                                                         
 _refln_observed_status                                                         
   1   0   0       2093.25       3575.81       485.52 o                         
   2   0   0       1244.46       1218.52        11.61 o                         
   3   0   0       1061.29       1087.03        10.71 o                         
   4   0   0        564.84        601.84         6.26 o                         
   5   0   0        346.58        343.84         4.03 o                         
   6   0   0        443.88        435.48         6.32 o                         
   7   0   0        535.60        520.11         8.60 o                         
   8   0   0        749.15        744.81        10.82 o                         
   9   0   0        375.41        346.90         7.17 o                         
  10   0   0         85.37         93.10         3.57 o                         
  11   0   0        204.92        191.82         6.24 o                         
   1   1   0        211.89        212.30         1.46 o                         
   2   1   0       2111.31       2170.11        16.14 o                         
   3   1   0        459.93        437.75         3.24 o                         
   4   1   0        996.01       1084.06         7.42 o                         
   5   1   0       1411.92       1372.87         9.39 o                         
   6   1   0        268.26        264.90         3.14 o                         
   7   1   0        778.10        750.44         7.51 o                         
   8   1   0         45.92         53.91         1.65 o                         
   9   1   0          3.31         10.05         1.05 o                         
  10   1   0        232.62        226.29         5.09 o                         
  11   1   0          6.57         14.38         1.74 o                         
   1   2   0         27.80         31.37         0.34 o                         
   2   2   0        499.73        509.13         3.52 o                         
   3   2   0       3947.57       4066.85        32.73 o                         
   4   2   0        213.43        229.25         2.01 o                         
   5   2   0        768.46        768.92         5.64 o                         
   6   2   0         88.21         89.65         1.77 o                         
   7   2   0        231.35        234.14         3.04 o                         
   8   2   0         89.46         90.93         2.05 o                         
   9   2   0        217.78        213.69         3.84 o                         
  10   2   0         14.93         21.95         1.45 o                         
  11   2   0         90.29         89.00         4.03 o                         
   1   3   0         13.24         13.02         0.22 o                         
   2   3   0       3070.31       3049.62        29.31 o                         
   3   3   0        648.28        712.14         4.78 o                         
   4   3   0       4008.18       4155.52        26.93 o                         
   5   3   0         25.87         28.62         0.75 o                         
   6   3   0         97.66         99.61         1.75 o                         
   7   3   0        159.68        149.76         2.28 o                         
   8   3   0         60.57         64.09         1.84 o                         
   9   3   0          6.49         10.99         1.15 o                         
  10   3   0        193.61        185.94         3.52 o                         
  11   3   0         11.14         14.62         2.00 o                         
   0   4   0       4493.79       4857.08       145.26 o                         
   1   4   0          0.64          2.87         0.18 o                         
   2   4   0        701.72        697.77         4.71 o                         
   3   4   0         37.74         54.43         0.72 o                         
   4   4   0         46.11         53.13         0.79 o                         
   5   4   0          0.72          1.92         0.31 o                         
   6   4   0        268.53        270.11         3.43 o                         
   7   4   0         70.77         69.43         1.55 o                         
   8   4   0          3.53          6.86         0.79 o                         
   9   4   0         93.64         91.82         2.78 o                         
  10   4   0         15.02         31.54         2.23 o                         
  11   4   0         34.88         38.75         2.52 o                         
   1   5   0       2535.15       2584.60        26.21 o                         
   2   5   0       5117.71       4948.74        91.20 o                         
   3   5   0       1163.50       1173.54         7.69 o                         
   4   5   0         57.03         55.34         0.84 o                         
   5   5   0          0.83          3.11         0.40 o                         
   6   5   0        443.23        421.15         4.53 o                         
   7   5   0        266.42        261.14         3.57 o                         
   8   5   0         33.84         37.90         1.53 o                         
   9   5   0        123.67        120.63         2.74 o                         
  10   5   0        492.43        473.36         9.13 o                         
  11   5   0         22.93         28.60         2.43 o                         
   0   6   0        991.72       1020.62        10.66 o                         
   1   6   0        847.84        834.41         5.73 o                         
   2   6   0       1103.20       1103.72         7.16 o                         
   3   6   0       2307.03       2272.68        14.37 o                         
   4   6   0          1.37          3.19         0.37 o                         
   5   6   0       1299.71       1277.10        10.95 o                         
   6   6   0        730.64        716.85         7.11 o                         
   7   6   0        287.64        292.64         3.87 o                         
   8   6   0        275.14        260.43         3.67 o                         
   9   6   0         38.39         39.74         2.02 o                         
  10   6   0         41.92         51.46         3.22 o                         
  11   6   0         24.18         22.85         2.19 o                         
   1   7   0         13.18         15.92         0.32 o                         
   2   7   0        499.82        517.51         3.68 o                         
   3   7   0        905.62        959.34         6.57 o                         
   4   7   0        750.60        727.40         5.28 o                         
   5   7   0       1180.77       1181.50         9.72 o                         
   6   7   0        282.97        287.80         4.01 o                         
   7   7   0        829.20        808.83         8.26 o                         
   8   7   0         42.43         46.95         1.60 o                         
   9   7   0          6.56          6.43         1.12 o                         
  10   7   0        172.26        170.58         3.94 o                         
  11   7   0          0.52          3.08         1.62 o                         
   0   8   0      25985.17      27116.31       684.02 o                         
   1   8   0         31.11         37.46         0.52 o                         
   2   8   0        732.04        727.62         4.93 o                         
   3   8   0         14.27         14.64         0.50 o                         
   4   8   0        512.11        510.07         3.95 o                         
   5   8   0         23.57         29.70         0.99 o                         
   6   8   0       1127.38       1107.34        10.93 o                         
   7   8   0        354.18        354.78         4.43 o                         
   8   8   0        442.63        437.91         5.56 o                         
   9   8   0         60.41         62.78         2.15 o                         
  10   8   0         20.32         23.81         1.82 o                         
  11   8   0         31.11         34.32         2.78 o                         
   1   9   0       3975.25       3963.85        31.75 o                         
   2   9   0        359.42        337.61         2.62 o                         
   3   9   0        431.92        460.31         3.51 o                         
   4   9   0        562.58        572.19         4.44 o                         
   5   9   0        277.37        265.77         3.09 o                         
   6   9   0         53.02         61.30         1.61 o                         
   7   9   0        253.02        256.15         4.06 o                         
   8   9   0         23.93         30.49         1.77 o                         
   9   9   0         52.23         65.30         2.74 o                         
  10   9   0          3.08          3.87         1.27 o                         
  11   9   0          3.25          7.36         2.26 o                         
   0  10   0       2490.65       2686.90        25.11 o                         
   1  10   0       1245.95       1163.40         7.41 o                         
   2  10   0        131.60        132.27         1.31 o                         
   3  10   0       3815.93       3820.88        24.83 o                         
   4  10   0        995.89       1006.54         7.35 o                         
   5  10   0          8.71         13.47         0.76 o                         
   6  10   0        235.31        236.14         3.96 o                         
   7  10   0         65.11         71.47         1.99 o                         
   8  10   0        145.97        148.65         3.16 o                         
   9  10   0        468.96        460.93         6.39 o                         
  10  10   0         10.32         13.67         1.57 o                         
  11  10   0        189.95        180.60         6.77 o                         
   1  11   0        421.52        462.90         3.31 o                         
   2  11   0        978.70       1042.39         6.95 o                         
   3  11   0        430.95        472.67         3.58 o                         
   4  11   0       6268.97       6095.43        41.96 o                         
   5  11   0         29.55         35.48         1.09 o                         
   6  11   0        167.51        169.63         2.86 o                         
   7  11   0        110.85        112.67         2.53 o                         
   8  11   0        158.91        163.12         3.22 o                         
   9  11   0         27.82         36.15         2.11 o                         
  10  11   0         34.98         40.64         2.39 o                         
  11  11   0         48.91         50.46         3.96 o                         
   0  12   0        414.43        444.62         4.46 o                         
   1  12   0        703.90        651.95         4.51 o                         
   2  12   0       2536.02       2570.25        16.27 o                         
   3  12   0          1.84          4.43         0.35 o                         
   4  12   0        558.54        562.28         5.00 o                         
   5  12   0         74.63         67.50         1.39 o                         
   6  12   0        574.77        566.37         6.65 o                         
   7  12   0        675.21        670.41         8.24 o                         
   8  12   0          1.27          4.64         0.88 o                         
   9  12   0        136.34        127.28         3.09 o                         
  10  12   0         37.93         41.79         2.31 o                         
  11  12   0         17.32         28.38         6.82 o                         
   1  13   0       1385.09       1312.58         8.73 o                         
   2  13   0       1422.48       1405.83         9.42 o                         
   3  13   0       1375.13       1375.14         9.56 o                         
   4  13   0         40.08         42.17         1.02 o                         
   5  13   0         63.06         64.38         1.43 o                         
   6  13   0        291.38        287.55         4.04 o                         
   7  13   0        870.06        875.39        10.13 o                         
   8  13   0        146.92        143.58         3.62 o                         
   9  13   0         46.68         51.12         2.36 o                         
  10  13   0        173.31        165.59         4.09 o                         
   0  14   0        160.62        177.23         2.55 o                         
   1  14   0        147.00        148.05         1.47 o                         
   2  14   0        191.17        181.54         1.94 o                         
   3  14   0        920.71        902.77         6.57 o                         
   4  14   0         72.48         73.40         1.63 o                         
   5  14   0         72.08         78.92         1.65 o                         
   6  14   0        413.65        408.26         5.21 o                         
   7  14   0        228.60        251.26         4.13 o                         
   8  14   0         16.63         21.52         1.55 o                         
   9  14   0          1.73          1.51         0.98 o                         
  10  14   0          2.01          6.57         1.49 o                         
   1  15   0        258.20        259.17         2.19 o                         
   2  15   0         32.89         32.07         0.62 o                         
   3  15   0         15.16         17.70         0.69 o                         
   4  15   0          0.53          2.10         0.61 o                         
   5  15   0        362.39        349.43         4.48 o                         
   6  15   0         36.34         46.38         1.51 o                         
   7  15   0        302.01        304.38         4.70 o                         
   8  15   0         12.03         12.89         1.24 o                         
   9  15   0          4.85          3.92         1.07 o                         
  10  15   0          0.02          1.44         1.19 o                         
   0  16   0       1156.05       1100.11        11.62 o                         
   1  16   0         45.16         45.69         0.79 o                         
   2  16   0       1377.01       1340.80         9.13 o                         
   3  16   0        342.94        317.72         3.62 o                         
   4  16   0          4.36          9.41         0.66 o                         
   5  16   0          6.64          9.65         0.82 o                         
   6  16   0       1510.52       1501.96        14.54 o                         
   7  16   0         45.38         53.52         2.09 o                         
   8  16   0         86.55         86.00         2.52 o                         
   9  16   0          0.10          2.29         1.02 o                         
  10  16   0          5.40          6.08         1.42 o                         
   1  17   0       1461.10       1510.83        10.37 o                         
   2  17   0        100.78         94.40         1.30 o                         
   3  17   0         97.54         94.48         1.59 o                         
   4  17   0       1183.77       1180.34        11.07 o                         
   5  17   0          0.34          0.51         0.54 o                         
   6  17   0         11.47         19.75         1.16 o                         
   7  17   0        309.50        319.33         5.27 o                         
   8  17   0         34.40         39.62         1.88 o                         
   9  17   0         89.35        104.70         3.69 o                         
  10  17   0          0.67          3.89         1.30 o                         
   0  18   0        568.90        582.03         6.10 o                         
   1  18   0       1962.25       1869.97        12.47 o                         
   2  18   0        570.89        568.83         5.40 o                         
   3  18   0       2009.51       1992.44        15.62 o                         
   4  18   0         60.02         62.05         1.48 o                         
   5  18   0         73.55         77.12         1.83 o                         
   6  18   0        233.99        234.99         3.50 o                         
   7  18   0         97.73         98.95         2.64 o                         
   8  18   0        158.82        164.31         3.32 o                         
   9  18   0        427.98        419.95         6.45 o                         
  10  18   0          0.17          3.84         1.47 o                         
   1  19   0        121.15        123.04         1.82 o                         
   2  19   0        921.86        914.35         7.54 o                         
   3  19   0       1178.95       1173.39        12.18 o                         
   4  19   0       2333.54       2274.37        21.67 o                         
   5  19   0          8.56         12.21         0.89 o                         
   6  19   0        117.74        121.06         2.36 o                         
   7  19   0          7.73          8.62         1.14 o                         
   8  19   0        339.46        342.50         5.29 o                         
   9  19   0         17.92         25.51         2.77 o                         
  10  19   0         47.60         47.67         2.78 o                         
   0  20   0        665.97        645.97         9.71 o                         
   1  20   0        666.10        612.68         5.65 o                         
   2  20   0        459.55        485.79         4.75 o                         
   3  20   0         46.11         49.33         1.15 o                         
   4  20   0        102.97        113.15         2.05 o                         
   5  20   0         68.32         69.24         1.69 o                         
   6  20   0        250.87        255.62         3.77 o                         
   7  20   0        144.50        155.98         3.35 o                         
   8  20   0         43.50         51.16         2.28 o                         
   9  20   0         49.52         50.18         2.52 o                         
  10  20   0          1.68          6.19         2.02 o                         
   1  21   0       2088.16       1958.80        16.78 o                         
   2  21   0         48.08         43.39         1.28 o                         
   3  21   0         23.13         28.31         1.35 o                         
   4  21   0        145.18        146.02         2.73 o                         
   5  21   0        337.11        331.37         4.57 o                         
   6  21   0          0.05          3.19         0.79 o                         
   7  21   0        515.52        516.90         7.86 o                         
   8  21   0         40.80         46.14         2.49 o                         
   9  21   0          3.05          4.70         1.32 o                         
   0  22   0        284.81        310.93         5.05 o                         
   1  22   0        279.21        258.35         3.12 o                         
   2  22   0        104.22        107.48         1.93 o                         
   3  22   0        257.93        257.28         3.63 o                         
   4  22   0         13.11         16.62         0.96 o                         
   5  22   0          3.66          6.73         0.81 o                         
   6  22   0        154.43        154.48         3.68 o                         
   7  22   0         39.45         55.36         2.11 o                         
   8  22   0        346.89        353.02         6.14 o                         
   9  22   0          4.22          4.74         1.32 o                         
   1  23   0        234.14        229.22         2.97 o                         
   2  23   0        244.08        241.69         3.62 o                         
   3  23   0        798.01        808.15         8.74 o                         
   4  23   0          3.94          4.95         0.76 o                         
   5  23   0          0.16          1.40         0.65 o                         
   6  23   0        335.03        342.60         5.48 o                         
   7  23   0        101.78        107.42         2.61 o                         
   8  23   0         57.53         66.55         2.86 o                         
   9  23   0          5.32          7.64         1.64 o                         
   0  24   0        100.63         99.49         2.60 o                         
   1  24   0        263.84        246.68         3.32 o                         
   2  24   0        378.58        392.22         4.76 o                         
   3  24   0        814.26        787.92         8.62 o                         
   4  24   0         22.40         30.48         1.31 o                         
   5  24   0        106.43        105.69         2.87 o                         
   6  24   0        798.32        788.19         9.47 o                         
   7  24   0        248.39        249.78         4.27 o                         
   8  24   0         24.14         28.49         1.80 o                         
   9  24   0          5.53         11.44         1.90 o                         
   1  25   0        984.07        939.93         9.49 o                         
   2  25   0          0.01          1.87         0.53 o                         
   3  25   0        141.46        148.00         2.73 o                         
   4  25   0        442.61        423.12         5.19 o                         
   5  25   0         19.08         26.45         1.54 o                         
   6  25   0          4.83         10.40         1.09 o                         
   7  25   0        122.72        122.18         2.98 o                         
   8  25   0         37.98         44.12         2.18 o                         
   9  25   0          5.49         12.22         1.69 o                         
   0  26   0        368.60        347.71         6.09 o                         
   1  26   0        308.43        321.78         4.12 o                         
   2  26   0          6.42         12.55         1.05 o                         
   3  26   0        582.28        588.56         6.95 o                         
   4  26   0          0.26          5.49         0.76 o                         
   5  26   0        121.73        123.76         2.63 o                         
   6  26   0         40.42         43.98         1.79 o                         
   7  26   0         10.53         12.61         1.48 o                         
   8  26   0          0.03          2.41         1.33 o                         
   9  26   0        365.47        334.48         8.17 o                         
   1  27   0          4.04          7.11         0.82 o                         
   2  27   0        703.11        692.51         7.83 o                         
   3  27   0          1.45          5.05         0.79 o                         
   4  27   0        626.00        612.09         8.00 o                         
   5  27   0          2.95          3.99         0.89 o                         
   6  27   0         35.07         41.61         1.88 o                         
   7  27   0          2.83          4.48         1.11 o                         
   8  27   0         78.21         80.22         3.16 o                         
   0  28   0       1069.59       1057.23        16.47 o                         
   1  28   0          5.15          9.35         0.85 o                         
   2  28   0         17.07         24.63         1.32 o                         
   3  28   0        185.17        183.98         3.46 o                         
   4  28   0         24.24         35.51         1.41 o                         
   5  28   0         57.46         67.42         3.27 o                         
   6  28   0         74.25         72.06         2.26 o                         
   7  28   0         79.97         80.07         2.74 o                         
   8  28   0        100.83        100.86         3.69 o                         
   1  29   0       1052.70       1056.25        11.76 o                         
   2  29   0        327.96        326.02         4.85 o                         
   3  29   0        159.21        164.58         3.91 o                         
   4  29   0        131.86        133.96         2.85 o                         
   5  29   0        761.48        743.04         9.64 o                         
   6  29   0          0.01          2.51         0.98 o                         
   7  29   0        134.76        134.48         3.38 o                         
   8  29   0          2.06          5.16         1.55 o                         
   0  30   0        707.24        697.90        13.66 o                         
   1  30   0        276.07        285.67         4.88 o                         
   2  30   0          0.11          3.28         0.94 o                         
   3  30   0         14.35         19.75         1.28 o                         
   4  30   0         78.62         78.25         2.12 o                         
   5  30   0         36.08         46.14         1.99 o                         
   6  30   0         18.17         19.56         1.56 o                         
   7  30   0         74.26         80.19         3.49 o                         
   8  30   0        141.32        137.17         4.24 o                         
   1  31   0        233.22        239.52         5.09 o                         
   2  31   0        144.63        146.11         3.01 o                         
   3  31   0        191.09        192.09         3.54 o                         
   4  31   0         33.19         35.49         1.97 o                         
   5  31   0        119.35        120.32         3.58 o                         
   6  31   0         14.38         16.89         1.49 o                         
   7  31   0         11.79         12.52         1.77 o                         
   0  32   0          7.27         13.10         1.83 o                         
   1  32   0          4.22          7.84         0.98 o                         
   2  32   0          3.38          6.74         0.88 o                         
   3  32   0        584.45        572.41         7.47 o                         
   4  32   0          3.98          6.02         1.03 o                         
   5  32   0        187.77        186.89         4.39 o                         
   6  32   0        196.14        192.18         4.12 o                         
   7  32   0          9.90          9.40         1.82 o                         
   1  33   0        267.63        268.04         4.78 o                         
   2  33   0        120.29        115.32         2.60 o                         
   3  33   0          3.77         13.18         1.17 o                         
   4  33   0         29.51         27.75         2.10 o                         
   5  33   0         78.84         76.51         3.21 o                         
   6  33   0          4.89          8.92         1.54 o                         
   7  33   0          5.69          7.11         2.05 o                         
   0  34   0         44.50         52.47         2.91 o                         
   1  34   0         32.98         35.96         1.90 o                         
   2  34   0          0.72          2.90         0.85 o                         
   3  34   0        416.25        394.98         5.78 o                         
   4  34   0          5.13         10.87         1.45 o                         
   5  34   0        157.57        154.85         3.77 o                         
   6  34   0         50.31         46.50         2.66 o                         
   1  35   0        171.64        166.07         3.41 o                         
   2  35   0        205.24        197.78         3.59 o                         
   3  35   0         77.60         88.92         2.87 o                         
   4  35   0         65.99         64.63         2.63 o                         
   5  35   0        117.97        107.32         3.45 o                         
   6  35   0          2.90          1.03         1.68 o                         
   0  36   0        719.08        698.94        12.69 o                         
   1  36   0         25.58         34.35         1.86 o                         
   2  36   0         36.56         41.43         1.90 o                         
   3  36   0        156.22        147.85         3.60 o                         
   4  36   0          5.95          7.12         1.47 o                         
   5  36   0        118.63        121.63         3.67 o                         
   1  37   0        247.48        227.93         4.27 o                         
   2  37   0         35.01         35.63         2.08 o                         
   3  37   0        100.18         99.81         2.94 o                         
   4  37   0         61.69         59.80         2.80 o                         
   5  37   0        212.98        208.66         5.52 o                         
   0  38   0        421.70        403.41         8.88 o                         
   1  38   0          0.09          4.08         1.14 o                         
   2  38   0          9.97         13.59         1.58 o                         
   3  38   0         22.42         21.04         2.07 o                         
   4  38   0         76.87         72.34         3.31 o                         
   1  39   0          2.01          2.46         1.52 o                         
   2  39   0        142.52        136.84         4.28 o                         
   3  39   0          4.52          8.88         1.61 o                         
   4  39   0        106.07        105.20         4.32 o                         
   0  40   0         27.82         31.34         4.10 o                         
   1  40   0        118.88        105.57         3.59 o                         
   2  40   0          0.27          3.99         1.55 o                         
   3  40   0        139.50        143.17         4.23 o                         
   1  41   0          1.39          5.79         1.65 o                         
   2  41   0         43.59         39.05         2.65 o                         
   0  42   0          0.06         -0.68         2.85 o                         
 -11   1   1          1.97          5.24         1.57 o                         
 -10   1   1         41.50         45.91         2.36 o                         
  -9   1   1         13.67         16.42         1.32 o                         
  -8   1   1         78.38         78.21         1.92 o                         
  -7   1   1        150.42        162.52         2.91 o                         
  -6   1   1       1776.75       1706.85        14.87 o                         
  -5   1   1        262.14        261.70         2.52 o                         
  -4   1   1         43.27         38.01         0.66 o                         
  -3   1   1       2793.30       3018.08        19.98 o                         
  -2   1   1        510.89        531.22         3.80 o                         
  -1   1   1         51.57         50.39         0.47 o                         
   0   1   1        109.35        111.53         1.45 o                         
   1   1   1        448.46        485.68         3.53 o                         
   2   1   1        258.21        243.83         1.78 o                         
   3   1   1       1217.57       1194.65         7.78 o                         
   4   1   1       1007.80       1056.18         7.15 o                         
   5   1   1       2144.13       2191.38        15.71 o                         
   6   1   1        610.90        606.47         5.43 o                         
   7   1   1         37.08         44.54         1.31 o                         
   8   1   1         61.30         59.92         1.71 o                         
   9   1   1          6.54          6.84         0.91 o                         
  10   1   1          0.35          4.34         1.08 o                         
  11   1   1         47.88         50.12         3.00 o                         
 -11   2   1         10.21         11.46         1.86 o                         
 -10   2   1        333.83        305.77         8.13 o                         
  -9   2   1        407.84        403.55         7.52 o                         
  -8   2   1        178.01        171.56         2.82 o                         
  -7   2   1        338.83        340.36         4.44 o                         
  -6   2   1          1.66          4.70         0.55 o                         
  -5   2   1        186.00        182.00         1.95 o                         
  -4   2   1        401.67        400.29         3.15 o                         
  -3   2   1        279.05        329.57         2.50 o                         
  -2   2   1       1992.90       2059.22        14.97 o                         
  -1   2   1       6519.49       6905.60       164.74 o                         
   0   2   1       1007.96       1084.54         9.74 o                         
   1   2   1      18631.49      20077.91       354.66 o                         
   2   2   1         34.31         49.08         0.58 o                         
   3   2   1       1261.71       1251.87         8.14 o                         
   4   2   1        243.28        251.24         2.16 o                         
   5   2   1          9.82         14.67         0.63 o                         
   6   2   1        370.81        375.04         3.73 o                         
   7   2   1        380.87        385.91         4.18 o                         
   8   2   1        116.21        119.51         2.49 o                         
   9   2   1          0.02          5.28         0.89 o                         
  10   2   1        230.76        217.34         4.18 o                         
  11   2   1        233.30        212.63         5.77 o                         
 -11   3   1         10.85         10.83         1.68 o                         
 -10   3   1          0.31          6.79         1.27 o                         
  -9   3   1        522.05        512.85         7.52 o                         
  -8   3   1        134.46        137.75         3.28 o                         
  -7   3   1        620.36        613.76         6.89 o                         
  -6   3   1        267.26        241.26         3.07 o                         
  -5   3   1        175.15        170.79         1.82 o                         
  -4   3   1       1131.09       1172.21         7.82 o                         
  -3   3   1        243.31        232.36         2.01 o                         
  -2   3   1       5255.20       5495.97       144.68 o                         
  -1   3   1       1334.06       1350.03        10.30 o                         
   0   3   1        139.10        131.99         1.07 o                         
   1   3   1      24385.06      25740.65       444.63 o                         
   2   3   1        342.36        420.52         3.06 o                         
   3   3   1        837.57        820.82         5.52 o                         
   4   3   1        575.15        590.01         4.19 o                         
   5   3   1        128.19        139.06         1.75 o                         
   6   3   1        537.43        529.57         5.04 o                         
   7   3   1         41.84         45.68         1.31 o                         
   8   3   1        376.04        387.18         4.70 o                         
   9   3   1        297.04        285.17         5.79 o                         
  10   3   1          0.06          6.31         1.14 o                         
  11   3   1          2.89          9.95         1.95 o                         
 -11   4   1          0.34          1.53         1.34 o                         
 -10   4   1        140.63        134.71         3.67 o                         
  -9   4   1        324.27        339.96         5.90 o                         
  -8   4   1        336.78        324.52         4.65 o                         
  -7   4   1        147.94        132.80         2.29 o                         
  -6   4   1        891.41        817.08         7.61 o                         
  -5   4   1       2632.28       2595.36        17.35 o                         
  -4   4   1       5023.79       5022.21        33.09 o                         
  -3   4   1        550.94        620.66         4.67 o                         
  -2   4   1        222.70        252.36         2.07 o                         
  -1   4   1          0.08          1.04         0.12 o                         
   0   4   1       1513.58       1560.25        12.58 o                         
   1   4   1       5162.45       5700.39       147.93 o                         
   2   4   1         16.38         31.33         0.48 o                         
   3   4   1       3036.32       2972.60        18.93 o                         
   4   4   1       2255.73       2203.99        14.41 o                         
   5   4   1        453.32        469.10         4.70 o                         
   6   4   1        100.60        100.33         1.68 o                         
   7   4   1         59.55         60.82         1.42 o                         
   8   4   1        618.74        630.11         8.16 o                         
   9   4   1         14.44         23.89         1.36 o                         
  10   4   1         66.88         71.87         2.65 o                         
  11   4   1        127.97        106.67         4.18 o                         
 -11   5   1         12.89         14.11         1.67 o                         
 -10   5   1          8.98         12.06         1.45 o                         
  -9   5   1        249.59        254.98         5.78 o                         
  -8   5   1          4.23          7.19         0.90 o                         
  -7   5   1        197.47        186.53         3.13 o                         
  -6   5   1        353.46        370.88         4.62 o                         
  -5   5   1        787.73        793.42         6.24 o                         
  -4   5   1        358.94        350.31         2.99 o                         
  -3   5   1       1791.75       1921.11        12.99 o                         
  -2   5   1       4271.05       4495.54        64.15 o                         
  -1   5   1         91.33         93.63         0.84 o                         
   0   5   1         18.69         18.57         0.31 o                         
   1   5   1       7530.51       8105.23       198.45 o                         
   2   5   1        342.98        352.03         2.55 o                         
   3   5   1        496.22        495.06         3.50 o                         
   4   5   1        340.82        335.13         2.81 o                         
   5   5   1         44.47         44.94         1.05 o                         
   6   5   1        220.91        215.99         2.81 o                         
   7   5   1         45.38         49.79         1.34 o                         
   8   5   1        203.31        211.45         3.21 o                         
   9   5   1        206.50        195.46         3.58 o                         
  10   5   1         28.57         33.96         1.97 o                         
  11   5   1          5.76         11.95         1.95 o                         
 -11   6   1         25.93         24.70         1.95 o                         
 -10   6   1          2.98          4.79         1.18 o                         
  -9   6   1        139.79        151.48         3.57 o                         
  -8   6   1        158.52        168.32         3.10 o                         
  -7   6   1        227.17        225.32         3.54 o                         
  -6   6   1         44.39         47.67         1.47 o                         
  -5   6   1        127.96        127.05         1.81 o                         
  -4   6   1         38.75         42.05         0.79 o                         
  -3   6   1       3419.75       3621.68        23.95 o                         
  -2   6   1       3483.72       3772.58        36.53 o                         
  -1   6   1       4504.24       4763.29       119.82 o                         
   0   6   1       2530.47       2539.38        21.78 o                         
   1   6   1       2429.63       2454.89        18.21 o                         
   2   6   1        799.16        801.82         5.32 o                         
   3   6   1        200.86        194.56         1.67 o                         
   4   6   1         23.87         28.53         0.72 o                         
   5   6   1       1079.74       1060.61         8.93 o                         
   6   6   1        133.40        132.51         2.12 o                         
   7   6   1        429.18        427.68         4.66 o                         
   8   6   1         16.08         20.34         1.64 o                         
   9   6   1         20.85         22.10         1.51 o                         
  10   6   1          3.99          5.62         1.23 o                         
  11   6   1         32.42         34.34         2.98 o                         
 -11   7   1         39.63         35.52         2.30 o                         
 -10   7   1        139.34        132.72         3.21 o                         
  -9   7   1        379.59        384.50         6.86 o                         
  -8   7   1        975.90        943.26        10.49 o                         
  -7   7   1         29.55         33.85         1.58 o                         
  -6   7   1        462.33        472.09         5.59 o                         
  -5   7   1        249.21        252.74         2.88 o                         
  -4   7   1         34.75         38.46         0.74 o                         
  -3   7   1         28.35         21.74         0.51 o                         
  -2   7   1       1335.72       1370.51         9.33 o                         
  -1   7   1       3685.01       3686.31        39.25 o                         
   0   7   1       3951.12       3879.96        46.84 o                         
   1   7   1       1446.86       1638.94        11.22 o                         
   2   7   1        233.17        273.56         2.10 o                         
   3   7   1        120.02        126.06         1.29 o                         
   4   7   1        688.13        659.72         4.75 o                         
   5   7   1        566.89        566.80         5.40 o                         
   6   7   1         76.65         74.35         1.43 o                         
   7   7   1        261.73        259.71         3.44 o                         
   8   7   1        148.82        143.57         3.03 o                         
   9   7   1        101.42        104.50         2.68 o                         
  10   7   1         40.95         43.09         2.24 o                         
  11   7   1         38.85         37.31         2.80 o                         
 -11   8   1         65.44         64.96         2.96 o                         
 -10   8   1        132.36        128.56         3.19 o                         
  -9   8   1         23.81         31.54         2.09 o                         
  -8   8   1         35.55         44.77         1.96 o                         
  -7   8   1         46.41         48.83         1.72 o                         
  -6   8   1          3.78         16.03         1.09 o                         
  -5   8   1        921.89        892.56         7.82 o                         
  -4   8   1        404.27        395.17         3.27 o                         
  -3   8   1        336.86        306.05         2.45 o                         
  -2   8   1       1707.13       1835.95        12.35 o                         
  -1   8   1         70.53         56.36         0.65 o                         
   0   8   1        143.90        175.45         1.39 o                         
   1   8   1        409.27        426.07         3.36 o                         
   2   8   1       1722.84       1773.40        11.28 o                         
   3   8   1        103.81         94.72         1.08 o                         
   4   8   1        146.36        145.04         1.54 o                         
   5   8   1       2067.05       2033.96        15.88 o                         
   6   8   1        112.47        111.18         1.81 o                         
   7   8   1         18.98         22.91         1.22 o                         
   8   8   1         27.88         34.89         1.75 o                         
   9   8   1        155.64        153.23         3.25 o                         
  10   8   1         42.02         45.02         2.44 o                         
  11   8   1         38.71         37.47         4.49 o                         
 -11   9   1         32.96         37.47         2.40 o                         
 -10   9   1          2.30          6.23         1.23 o                         
  -9   9   1          4.18          6.59         1.46 o                         
  -8   9   1         17.30         19.54         1.52 o                         
  -7   9   1        137.24        139.92         2.90 o                         
  -6   9   1       3074.13       3043.07        30.96 o                         
  -5   9   1        515.94        496.05         4.84 o                         
  -4   9   1        108.38        117.81         1.41 o                         
  -3   9   1       1653.10       1610.30        10.45 o                         
  -2   9   1        966.60        978.36         6.74 o                         
  -1   9   1        361.84        357.86         2.71 o                         
   0   9   1        305.61        327.08         2.37 o                         
   1   9   1        346.79        352.27         2.71 o                         
   2   9   1        841.09        792.71         5.40 o                         
   3   9   1       2474.72       2475.38        15.99 o                         
   4   9   1         86.20         82.33         1.13 o                         
   5   9   1       2209.72       2187.82        17.98 o                         
   6   9   1        448.93        443.35         5.01 o                         
   7   9   1        525.92        520.21         6.05 o                         
   8   9   1          8.64         10.39         1.04 o                         
   9   9   1         20.64         22.43         1.60 o                         
  10   9   1          3.32          6.22         1.53 o                         
 -11  10   1         64.75         69.50         3.21 o                         
 -10  10   1        195.73        185.31         3.91 o                         
  -9  10   1        169.21        165.78         3.56 o                         
  -8  10   1         43.22         47.46         2.00 o                         
  -7  10   1         55.72         60.98         1.97 o                         
  -6  10   1        238.37        245.94         3.87 o                         
  -5  10   1         29.59         35.60         1.01 o                         
  -4  10   1         12.05         20.12         0.66 o                         
  -3  10   1        723.30        694.97         4.99 o                         
  -2  10   1       2720.78       2849.24        18.57 o                         
  -1  10   1        691.63        656.16         4.65 o                         
   0  10   1        104.59        101.89         0.96 o                         
   1  10   1       3150.46       3232.89        22.31 o                         
   2  10   1        324.09        284.35         2.26 o                         
   3  10   1        839.30        847.72         6.38 o                         
   4  10   1        239.76        248.55         2.57 o                         
   5  10   1         73.98         78.27         1.47 o                         
   6  10   1        298.16        297.01         3.74 o                         
   7  10   1        432.47        426.82         5.19 o                         
   8  10   1         89.76         93.65         2.78 o                         
   9  10   1         43.76         48.33         2.33 o                         
  10  10   1         89.84         87.33         3.23 o                         
 -11  11   1         40.88         39.77         2.40 o                         
 -10  11   1         37.56         47.40         2.39 o                         
  -9  11   1         55.84         61.17         2.40 o                         
  -8  11   1          9.41         12.73         1.23 o                         
  -7  11   1        496.37        482.42         6.45 o                         
  -6  11   1          0.70          2.81         0.60 o                         
  -5  11   1        314.31        310.85         4.24 o                         
  -4  11   1        391.58        400.53         3.28 o                         
  -3  11   1       1097.64       1113.24         8.14 o                         
  -2  11   1       2072.61       2083.11        13.52 o                         
  -1  11   1        214.08        187.79         1.62 o                         
   0  11   1          9.20          7.79         0.31 o                         
   1  11   1       2723.35       2728.50        17.45 o                         
   2  11   1          3.43          5.76         0.32 o                         
   3  11   1        505.33        497.77         3.97 o                         
   4  11   1          6.44         10.33         0.58 o                         
   5  11   1          0.01          1.25         0.39 o                         
   6  11   1          4.09          6.45         0.69 o                         
   7  11   1          0.73          3.44         0.75 o                         
   8  11   1        570.07        568.65         7.72 o                         
   9  11   1          2.81          4.11         1.08 o                         
  10  11   1          1.61          6.54         1.63 o                         
 -11  12   1         21.88         28.46         2.68 o                         
 -10  12   1        294.25        279.82         5.68 o                         
  -9  12   1         43.85         49.41         2.23 o                         
  -8  12   1         51.27         51.82         2.08 o                         
  -7  12   1        143.48        150.09         2.87 o                         
  -6  12   1        219.96        212.82         3.18 o                         
  -5  12   1        477.81        484.29         5.05 o                         
  -4  12   1        788.45        777.84         5.70 o                         
  -3  12   1          6.69          7.16         0.41 o                         
  -2  12   1       1108.43       1106.36         7.52 o                         
  -1  12   1         34.42         33.04         0.52 o                         
   0  12   1        986.98        998.38         6.61 o                         
   1  12   1       2434.72       2498.06        16.39 o                         
   2  12   1       1203.10       1175.72         7.95 o                         
   3  12   1        361.85        351.63         3.04 o                         
   4  12   1       1556.28       1554.86        12.66 o                         
   5  12   1        365.71        360.14         4.26 o                         
   6  12   1        126.79        125.48         2.17 o                         
   7  12   1        145.11        147.01         2.94 o                         
   8  12   1        380.03        392.46         6.29 o                         
   9  12   1         99.19         95.46         2.79 o                         
  10  12   1         96.75         93.57         3.38 o                         
 -11  13   1         59.49         56.68         4.31 o                         
 -10  13   1         32.59         41.24         3.51 o                         
  -9  13   1          0.13          2.26         0.94 o                         
  -8  13   1        244.99        238.13         4.16 o                         
  -7  13   1         26.00         34.86         1.67 o                         
  -6  13   1          6.63          9.68         0.94 o                         
  -5  13   1        675.47        657.08         6.27 o                         
  -4  13   1          0.11          2.09         0.36 o                         
  -3  13   1       1644.95       1557.04        11.38 o                         
  -2  13   1        241.86        221.73         2.07 o                         
  -1  13   1        447.87        427.42         3.18 o                         
   0  13   1        318.19        300.17         2.38 o                         
   1  13   1         79.15         70.79         0.92 o                         
   2  13   1        540.32        522.05         4.16 o                         
   3  13   1        818.20        827.57         6.06 o                         
   4  13   1        533.47        555.50         5.00 o                         
   5  13   1          8.01         10.99         0.74 o                         
   6  13   1         14.92         17.61         1.01 o                         
   7  13   1        852.82        850.20        10.32 o                         
   8  13   1         16.93         26.35         1.71 o                         
   9  13   1         15.62         19.62         1.80 o                         
  10  13   1         60.86         65.18         2.91 o                         
 -10  14   1         53.89         59.09         2.73 o                         
  -9  14   1         69.26         70.89         3.26 o                         
  -8  14   1        222.73        247.79         4.72 o                         
  -7  14   1        463.12        458.20         6.29 o                         
  -6  14   1        573.81        568.42         6.78 o                         
  -5  14   1        927.10        897.17         9.07 o                         
  -4  14   1          0.07          1.77         0.33 o                         
  -3  14   1       6434.98       6283.13        43.27 o                         
  -2  14   1        342.73        329.57         2.85 o                         
  -1  14   1       1860.55       1931.28        12.18 o                         
   0  14   1       1474.23       1542.51        10.21 o                         
   1  14   1        263.64        253.78         2.16 o                         
   2  14   1        839.60        861.64         6.32 o                         
   3  14   1        138.11        136.43         1.61 o                         
   4  14   1       1234.19       1244.48        12.34 o                         
   5  14   1       1090.36       1079.23        11.20 o                         
   6  14   1          3.18          4.16         0.72 o                         
   7  14   1        100.40        117.71         2.91 o                         
   8  14   1         24.24         31.24         1.89 o                         
   9  14   1          0.67          2.71         1.18 o                         
  10  14   1         10.21         11.02         1.66 o                         
 -10  15   1          0.05          3.15         1.66 o                         
  -9  15   1        212.27        211.46         4.13 o                         
  -8  15   1        888.39        875.37        11.13 o                         
  -7  15   1         51.05         57.70         1.93 o                         
  -6  15   1         56.54         58.98         1.72 o                         
  -5  15   1        438.32        437.42         4.94 o                         
  -4  15   1         48.21         45.77         1.19 o                         
  -3  15   1        230.05        221.06         2.38 o                         
  -2  15   1        493.85        491.64         3.87 o                         
  -1  15   1       4814.57       4680.97        33.00 o                         
   0  15   1       3674.63       3571.76        22.38 o                         
   1  15   1        203.22        229.09         2.03 o                         
   2  15   1        106.17         89.38         1.08 o                         
   3  15   1          5.86          8.98         0.53 o                         
   4  15   1        828.19        820.47         7.71 o                         
   5  15   1         30.56         36.72         1.17 o                         
   6  15   1        107.63        109.11         2.13 o                         
   7  15   1        346.08        349.94         6.27 o                         
   8  15   1        773.90        737.92         9.54 o                         
   9  15   1          5.56          9.19         1.68 o                         
  10  15   1         66.18         68.20         4.09 o                         
 -10  16   1         88.87         83.21         3.01 o                         
  -9  16   1         12.18         14.42         1.39 o                         
  -8  16   1          0.17          5.08         1.04 o                         
  -7  16   1        170.91        176.45         3.36 o                         
  -6  16   1        424.76        443.54         6.22 o                         
  -5  16   1        555.04        540.23         6.07 o                         
  -4  16   1          5.40          6.88         0.75 o                         
  -3  16   1        479.64        470.06         4.27 o                         
  -2  16   1       1834.40       1784.63        11.65 o                         
  -1  16   1         88.26         80.33         1.05 o                         
   0  16   1        101.12         98.42         1.14 o                         
   1  16   1         76.76         76.76         0.98 o                         
   2  16   1       1319.93       1291.88         8.98 o                         
   3  16   1          0.16          1.65         0.37 o                         
   4  16   1        449.52        453.66         5.15 o                         
   5  16   1        638.22        617.51         6.53 o                         
   6  16   1         34.62         39.55         1.43 o                         
   7  16   1         22.56         29.68         1.64 o                         
   8  16   1         39.32         50.13         2.41 o                         
   9  16   1        253.15        244.37         4.98 o                         
  10  16   1         41.78         37.01         2.42 o                         
 -10  17   1          0.09          1.85         1.39 o                         
  -9  17   1         89.37         89.32         2.61 o                         
  -8  17   1         26.66         29.86         1.79 o                         
  -7  17   1          7.02          8.76         1.12 o                         
  -6  17   1       1267.31       1239.55        13.52 o                         
  -5  17   1        519.63        527.66         5.66 o                         
  -4  17   1        406.61        397.04         4.54 o                         
  -3  17   1        281.52        283.43         3.17 o                         
  -2  17   1        363.27        346.76         2.92 o                         
  -1  17   1          0.29          1.39         0.23 o                         
   0  17   1          0.71          2.02         0.25 o                         
   1  17   1        342.01        345.68         2.93 o                         
   2  17   1       1033.42        961.33         7.90 o                         
   3  17   1       1071.27       1094.21         9.53 o                         
   4  17   1         11.14         14.69         0.74 o                         
   5  17   1        758.53        768.90         7.50 o                         
   6  17   1         76.74         77.89         1.93 o                         
   7  17   1        184.32        191.38         3.50 o                         
   8  17   1          9.49         10.63         1.50 o                         
   9  17   1         51.34         61.81         3.14 o                         
  10  17   1          5.47          7.52         2.00 o                         
 -10  18   1          6.52          6.19         1.50 o                         
  -9  18   1         25.99         26.24         1.78 o                         
  -8  18   1         32.83         35.41         1.92 o                         
  -7  18   1         25.91         31.88         2.04 o                         
  -6  18   1         51.63         62.18         1.92 o                         
  -5  18   1        380.65        361.97         4.58 o                         
  -4  18   1         72.41         77.83         1.58 o                         
  -3  18   1          0.90          1.69         0.39 o                         
  -2  18   1        535.08        523.62         4.89 o                         
  -1  18   1          2.44          5.62         0.38 o                         
   0  18   1         28.13         28.55         0.64 o                         
   1  18   1         26.61         34.11         0.82 o                         
   2  18   1        710.50        639.27         5.90 o                         
   3  18   1         86.07         77.78         1.45 o                         
   4  18   1        145.63        143.73         2.23 o                         
   5  18   1         69.73         74.49         1.56 o                         
   6  18   1          6.53         10.01         0.90 o                         
   7  18   1         66.15         73.11         2.09 o                         
   8  18   1          5.47          5.57         1.16 o                         
   9  18   1         28.11         31.08         2.09 o                         
  10  18   1          0.46          2.62         1.80 o                         
 -10  19   1         27.10         29.17         2.43 o                         
  -9  19   1          9.04         12.96         1.60 o                         
  -8  19   1         12.09         12.90         1.28 o                         
  -7  19   1          9.67         13.81         1.43 o                         
  -6  19   1        332.61        331.34         4.77 o                         
  -5  19   1        245.34        244.23         3.53 o                         
  -4  19   1        132.87        131.60         2.30 o                         
  -3  19   1        336.62        341.84         3.92 o                         
  -2  19   1         29.62         36.36         0.85 o                         
  -1  19   1        624.72        588.20         5.48 o                         
   0  19   1          0.83          1.57         0.28 o                         
   1  19   1         34.78         29.76         0.92 o                         
   2  19   1        563.77        502.59         5.32 o                         
   3  19   1        228.59        244.50         2.99 o                         
   4  19   1          1.12          2.37         0.48 o                         
   5  19   1        241.35        244.82         3.41 o                         
   6  19   1         88.89         89.14         2.19 o                         
   7  19   1         35.46         47.25         1.93 o                         
   8  19   1          3.62          4.74         1.08 o                         
   9  19   1         38.98         48.76         2.59 o                         
 -10  20   1        171.62        160.29         3.90 o                         
  -9  20   1         16.26         17.15         1.58 o                         
  -8  20   1          2.80          2.85         1.03 o                         
  -7  20   1        112.17        115.92         2.70 o                         
  -6  20   1        426.13        431.29         5.71 o                         
  -5  20   1         10.40         17.53         1.16 o                         
  -4  20   1         65.57         60.46         1.54 o                         
  -3  20   1        269.44        272.89         3.17 o                         
  -2  20   1       2926.59       2813.35        22.67 o                         
  -1  20   1         36.03         37.87         0.88 o                         
   0  20   1         42.71         51.54         1.14 o                         
   1  20   1        522.35        541.62         5.67 o                         
   2  20   1       1707.01       1638.15        18.17 o                         
   3  20   1        137.86        142.31         2.18 o                         
   4  20   1        132.92        138.43         2.33 o                         
   5  20   1        193.23        189.53         2.64 o                         
   6  20   1          4.82          6.60         0.87 o                         
   7  20   1        312.07        326.85         4.94 o                         
   8  20   1         72.18         76.42         2.72 o                         
   9  20   1        301.99        278.55         6.45 o                         
 -10  21   1          9.81         12.02         1.94 o                         
  -9  21   1          2.35          3.67         1.23 o                         
  -8  21   1        273.47        268.81         4.75 o                         
  -7  21   1        123.86        142.72         3.28 o                         
  -6  21   1        239.52        240.30         4.10 o                         
  -5  21   1        220.34        228.91         3.72 o                         
  -4  21   1          1.59          3.88         0.66 o                         
  -3  21   1        101.19        106.48         2.12 o                         
  -2  21   1        269.21        264.45         3.24 o                         
  -1  21   1        307.40        307.19         3.35 o                         
   0  21   1        593.13        574.89         6.32 o                         
   1  21   1          1.86          3.77         0.46 o                         
   2  21   1        761.15        727.47         6.97 o                         
   3  21   1        528.20        537.70         6.16 o                         
   4  21   1        562.00        569.82         6.26 o                         
   5  21   1         16.72         26.11         1.22 o                         
   6  21   1          1.34          1.59         0.70 o                         
   7  21   1        770.38        751.16         9.12 o                         
   8  21   1         49.22         51.52         2.30 o                         
   9  21   1         22.87         28.48         2.42 o                         
  -9  22   1         25.39         28.24         2.22 o                         
  -8  22   1        101.18        115.44         3.04 o                         
  -7  22   1        492.58        490.49         7.30 o                         
  -6  22   1        382.15        376.12         7.05 o                         
  -5  22   1        411.87        420.79         5.69 o                         
  -4  22   1         63.37         63.33         1.62 o                         
  -3  22   1       2134.07       2098.33        18.70 o                         
  -2  22   1         28.12         30.81         0.99 o                         
  -1  22   1        806.27        808.20         7.62 o                         
   0  22   1        367.25        373.74         4.37 o                         
   1  22   1        377.51        354.36         4.42 o                         
   2  22   1        874.35        811.83         8.06 o                         
   3  22   1         12.25         12.86         0.76 o                         
   4  22   1       1325.95       1311.74        13.18 o                         
   5  22   1        494.01        491.88         6.25 o                         
   6  22   1         16.48         22.21         1.25 o                         
   7  22   1         74.18         84.38         3.72 o                         
   8  22   1          7.88         14.02         1.45 o                         
   9  22   1         14.10         19.32         2.13 o                         
  -9  23   1         96.06         99.85         3.39 o                         
  -8  23   1        309.39        319.24         5.41 o                         
  -7  23   1         24.61         33.02         1.77 o                         
  -6  23   1        102.12        102.90         2.68 o                         
  -5  23   1        280.87        289.87         4.43 o                         
  -4  23   1         74.41         81.37         1.75 o                         
  -3  23   1        151.24        162.89         2.69 o                         
  -2  23   1        409.23        406.97         4.41 o                         
  -1  23   1        537.82        546.83         5.57 o                         
   0  23   1       2397.77       2314.66        21.02 o                         
   1  23   1         19.99         27.22         1.03 o                         
   2  23   1         37.22         37.04         1.26 o                         
   3  23   1          9.66         13.79         0.85 o                         
   4  23   1        349.20        353.75         5.78 o                         
   5  23   1         24.74         33.84         1.46 o                         
   6  23   1        130.45        128.12         2.76 o                         
   7  23   1         58.39         62.48         2.25 o                         
   8  23   1        243.60        231.27         5.20 o                         
   9  23   1         12.00         13.92         1.86 o                         
  -9  24   1          4.09          8.25         1.67 o                         
  -8  24   1         73.38         81.95         2.72 o                         
  -7  24   1        230.20        232.07         4.11 o                         
  -6  24   1        133.14        141.06         3.02 o                         
  -5  24   1          0.32          2.54         0.88 o                         
  -4  24   1        263.58        261.07         3.59 o                         
  -3  24   1        117.59        120.63         2.37 o                         
  -2  24   1         17.09         23.82         0.99 o                         
  -1  24   1        207.60        203.39         2.78 o                         
   0  24   1        609.00        576.23         6.29 o                         
   1  24   1        166.49        152.58         2.45 o                         
   2  24   1        355.38        358.16         4.91 o                         
   3  24   1        618.69        620.88         8.28 o                         
   4  24   1          7.84         10.99         1.10 o                         
   5  24   1        101.33        102.71         2.68 o                         
   6  24   1         50.93         51.96         2.57 o                         
   7  24   1         19.12         20.54         1.55 o                         
   8  24   1         59.04         65.23         3.04 o                         
   9  24   1         12.66         14.52         2.04 o                         
  -9  25   1        250.46        236.13         4.78 o                         
  -8  25   1         12.51         14.43         1.49 o                         
  -7  25   1        271.68        283.38         5.29 o                         
  -6  25   1         18.76         23.78         1.55 o                         
  -5  25   1        590.54        595.80         9.26 o                         
  -4  25   1        313.49        328.37         4.62 o                         
  -3  25   1        505.89        499.71         5.57 o                         
  -2  25   1        144.41        139.93         2.42 o                         
  -1  25   1        154.68        163.20         2.44 o                         
   0  25   1        535.77        514.33         6.06 o                         
   1  25   1        698.11        710.35         7.86 o                         
   2  25   1        200.12        191.55         3.33 o                         
   3  25   1        111.08        116.86         2.60 o                         
   4  25   1         19.18         29.07         1.59 o                         
   5  25   1        105.94        102.57         2.40 o                         
   6  25   1          2.56          4.95         0.90 o                         
   7  25   1          0.56          2.36         1.03 o                         
   8  25   1        182.28        170.68         5.03 o                         
  -9  26   1          8.74         14.56         1.74 o                         
  -8  26   1         13.47         15.54         1.61 o                         
  -7  26   1         51.81         55.59         2.40 o                         
  -6  26   1         17.14         19.57         1.40 o                         
  -5  26   1        430.25        426.72         5.91 o                         
  -4  26   1        584.17        562.41         7.80 o                         
  -3  26   1         32.68         39.12         1.30 o                         
  -2  26   1          0.00          1.46         0.49 o                         
  -1  26   1        192.26        190.11         3.15 o                         
   0  26   1        146.51        146.36         2.51 o                         
   1  26   1          4.98          7.45         0.81 o                         
   2  26   1        168.04        171.04         3.32 o                         
   3  26   1        366.57        378.27         5.56 o                         
   4  26   1       1007.11        993.52        13.71 o                         
   5  26   1          1.76          4.44         0.98 o                         
   6  26   1         68.32         69.78         2.14 o                         
   7  26   1          1.15          2.43         1.33 o                         
   8  26   1         65.17         70.10         2.95 o                         
  -8  27   1         32.12         38.32         2.31 o                         
  -7  27   1         74.00         79.40         2.57 o                         
  -6  27   1        310.91        312.37         4.76 o                         
  -5  27   1        222.91        225.80         3.85 o                         
  -4  27   1         28.65         34.71         1.80 o                         
  -3  27   1         65.07         62.18         1.62 o                         
  -2  27   1        325.41        317.01         4.38 o                         
  -1  27   1        125.80        133.04         2.40 o                         
   0  27   1         34.52         35.07         1.33 o                         
   1  27   1        101.78        106.83         2.10 o                         
   2  27   1        520.50        526.59         7.15 o                         
   3  27   1         10.19         16.11         1.26 o                         
   4  27   1         78.24         82.59         2.78 o                         
   5  27   1        311.87        295.85         5.45 o                         
   6  27   1        255.00        255.60         4.93 o                         
   7  27   1          8.12         12.64         1.56 o                         
   8  27   1         36.81         45.23         3.24 o                         
  -8  28   1        101.10        102.70         3.80 o                         
  -7  28   1         33.20         36.28         1.93 o                         
  -6  28   1        102.75        102.79         2.54 o                         
  -5  28   1         37.72         41.90         1.82 o                         
  -4  28   1          0.42          0.48         0.67 o                         
  -3  28   1        129.63        124.96         2.63 o                         
  -2  28   1        918.74        905.24         9.08 o                         
  -1  28   1         58.97         60.96         1.64 o                         
   0  28   1         96.93         96.42         2.29 o                         
   1  28   1        442.95        432.62         5.69 o                         
   2  28   1        931.45        908.52        11.01 o                         
   3  28   1          5.61          8.62         1.17 o                         
   4  28   1          7.63         10.45         1.44 o                         
   5  28   1          2.78          7.17         1.04 o                         
   6  28   1         89.38         99.32         3.01 o                         
   7  28   1         45.79         43.47         2.42 o                         
   8  28   1          9.30         11.38         2.05 o                         
  -8  29   1        146.17        144.18         3.83 o                         
  -7  29   1          0.61          4.74         1.18 o                         
  -6  29   1         16.11         21.31         1.57 o                         
  -5  29   1        194.89        206.01         6.31 o                         
  -4  29   1         26.20         28.48         1.47 o                         
  -3  29   1         13.10         15.73         1.17 o                         
  -2  29   1         49.24         57.63         1.67 o                         
  -1  29   1          0.42          3.28         0.66 o                         
   0  29   1         46.85         56.93         1.61 o                         
   1  29   1         24.73         29.21         1.36 o                         
   2  29   1         65.17         72.66         2.55 o                         
   3  29   1          2.74          6.53         1.11 o                         
   4  29   1          2.52          5.92         1.09 o                         
   5  29   1          0.69          4.35         1.07 o                         
   6  29   1         54.89         61.42         2.52 o                         
   7  29   1         58.64         61.33         3.17 o                         
   8  29   1          3.74          4.74         2.23 o                         
  -8  30   1         23.89         28.95         2.41 o                         
  -7  30   1        131.72        132.23         3.95 o                         
  -6  30   1          5.84          6.86         1.20 o                         
  -5  30   1         98.25         97.27         2.83 o                         
  -4  30   1          3.13          6.47         1.04 o                         
  -3  30   1        153.27        146.40         2.57 o                         
  -2  30   1        219.36        220.85         3.86 o                         
  -1  30   1        329.85        318.15         6.32 o                         
   0  30   1        125.48        130.73         2.81 o                         
   1  30   1        246.18        247.05         5.02 o                         
   2  30   1        124.24        128.10         3.62 o                         
   3  30   1        263.36        266.52         4.88 o                         
   4  30   1        189.18        191.33         3.86 o                         
   5  30   1        222.65        227.17         4.63 o                         
   6  30   1        164.93        167.27         3.88 o                         
   7  30   1         75.01         71.96         3.42 o                         
  -7  31   1        151.26        153.98         4.01 o                         
  -6  31   1        102.33         98.08         3.00 o                         
  -5  31   1          0.41          2.83         1.17 o                         
  -4  31   1          1.46          6.89         1.04 o                         
  -3  31   1         51.24         55.19         1.72 o                         
  -2  31   1        523.81        500.87         7.22 o                         
  -1  31   1          1.13          6.62         1.06 o                         
   0  31   1        395.74        394.88         6.66 o                         
   1  31   1        145.43        151.68         3.73 o                         
   2  31   1        400.61        400.13         6.53 o                         
   3  31   1         41.32         48.78         2.20 o                         
   4  31   1        222.94        220.60         4.24 o                         
   5  31   1         56.60         63.43         2.48 o                         
   6  31   1        326.42        313.35         5.90 o                         
   7  31   1          8.40          8.13         1.91 o                         
  -7  32   1         44.57         49.09         3.10 o                         
  -6  32   1         35.61         36.51         2.30 o                         
  -5  32   1         49.56         55.09         2.38 o                         
  -4  32   1        638.64        620.06         8.34 o                         
  -3  32   1          2.08          5.02         0.88 o                         
  -2  32   1         15.83         22.41         1.38 o                         
  -1  32   1        281.22        271.20         4.47 o                         
   0  32   1        257.28        264.67         5.14 o                         
   1  32   1         20.05         25.84         1.44 o                         
   2  32   1          0.08          5.18         1.13 o                         
   3  32   1        291.28        287.12         5.34 o                         
   4  32   1        171.12        170.97         3.98 o                         
   5  32   1          4.00          5.30         1.28 o                         
   6  32   1        124.40        120.18         4.38 o                         
   7  32   1          6.61          4.26         1.85 o                         
  -7  33   1         79.27         83.33         5.27 o                         
  -6  33   1          6.08          8.23         1.83 o                         
  -5  33   1         78.31         82.40         2.89 o                         
  -4  33   1         77.03         92.09         2.45 o                         
  -3  33   1        268.88        258.45         4.14 o                         
  -2  33   1        269.42        272.14         4.41 o                         
  -1  33   1          7.69         12.48         1.23 o                         
   0  33   1        764.01        742.90         9.18 o                         
   1  33   1        714.18        709.65         9.49 o                         
   2  33   1        151.81        150.99         3.55 o                         
   3  33   1         86.35         91.59         2.67 o                         
   4  33   1         18.50         25.50         1.82 o                         
   5  33   1          7.84          7.59         1.47 o                         
   6  33   1         80.87         87.27         2.97 o                         
  -6  34   1         12.31         16.19         1.85 o                         
  -5  34   1         98.87        106.47         3.32 o                         
  -4  34   1        621.03        603.63        10.34 o                         
  -3  34   1          9.38         12.00         1.16 o                         
  -2  34   1          2.77          6.64         0.96 o                         
  -1  34   1        171.14        166.88         3.38 o                         
   0  34   1         50.84         65.99         2.14 o                         
   1  34   1          5.90         13.70         1.15 o                         
   2  34   1         15.23         21.03         1.67 o                         
   3  34   1         43.94         45.77         2.38 o                         
   4  34   1        429.79        415.26         6.81 o                         
   5  34   1          7.79         10.62         2.00 o                         
   6  34   1         13.52         15.07         1.92 o                         
  -6  35   1        142.94        142.67         3.88 o                         
  -5  35   1          0.32          4.85         1.62 o                         
  -4  35   1         28.91         41.45         2.43 o                         
  -3  35   1         21.33         24.20         1.58 o                         
  -2  35   1        325.29        313.25         4.80 o                         
  -1  35   1         76.61         76.81         2.32 o                         
   0  35   1         10.41         13.40         1.22 o                         
   1  35   1        120.85        126.09         3.22 o                         
   2  35   1         11.33         13.17         1.44 o                         
   3  35   1          2.87          3.35         1.29 o                         
   4  35   1         61.99         68.35         2.90 o                         
   5  35   1        135.66        127.82         3.90 o                         
   6  35   1         43.53         51.77         3.27 o                         
  -6  36   1          0.33          0.16         3.27 o                         
  -5  36   1         54.16         51.61         2.96 o                         
  -4  36   1         83.41         87.05         3.22 o                         
  -3  36   1          0.63          0.84         1.03 o                         
  -2  36   1        142.21        142.36         3.00 o                         
  -1  36   1          7.43         11.12         1.25 o                         
   0  36   1         32.56         38.86         1.86 o                         
   1  36   1        185.67        186.52         4.08 o                         
   2  36   1         29.93         27.97         1.84 o                         
   3  36   1          0.80          1.13         1.13 o                         
   4  36   1         92.78         93.70         4.40 o                         
   5  36   1         53.10         53.88         2.74 o                         
  -5  37   1          0.34          1.33         1.48 o                         
  -4  37   1         20.41         23.67         2.16 o                         
  -3  37   1          8.79         10.01         1.38 o                         
  -2  37   1         32.39         38.76         2.10 o                         
  -1  37   1         16.98         20.33         1.63 o                         
   0  37   1        259.44        250.47         4.89 o                         
   1  37   1          0.13          3.13         1.18 o                         
   2  37   1          0.14          2.42         1.14 o                         
   3  37   1         17.47         21.20         2.10 o                         
   4  37   1          9.95          9.03         1.71 o                         
   5  37   1          0.08          0.71         1.79 o                         
  -4  38   1        119.91        114.66         3.79 o                         
  -3  38   1          0.07         -1.37         1.37 o                         
  -2  38   1        132.80        134.09         4.50 o                         
  -1  38   1        154.03        146.91         3.40 o                         
   0  38   1          0.52          5.34         1.28 o                         
   1  38   1        145.75        139.97         3.95 o                         
   2  38   1         78.14         79.25         3.74 o                         
   3  38   1         51.97         51.57         3.27 o                         
   4  38   1          9.50          8.50         1.58 o                         
  -4  39   1          1.14          7.08         1.87 o                         
  -3  39   1         49.79         49.98         3.07 o                         
  -2  39   1        258.21        246.15         5.00 o                         
  -1  39   1          7.56         10.61         2.00 o                         
   0  39   1          8.30          8.10         1.81 o                         
   1  39   1        123.31        118.97         4.10 o                         
   2  39   1        114.21        108.44         3.70 o                         
   3  39   1          6.16          7.80         1.52 o                         
  -3  40   1          2.08          5.60         1.74 o                         
  -2  40   1          1.14          3.37         1.51 o                         
  -1  40   1         88.88         81.60         3.99 o                         
   0  40   1         47.91         47.01         3.12 o                         
   1  40   1          0.09          8.10         1.57 o                         
   2  40   1          1.26          6.01         1.51 o                         
   3  40   1         69.32         62.61         4.22 o                         
  -2  41   1          8.33         12.14         2.47 o                         
  -1  41   1         65.30         66.52         3.57 o                         
   0  41   1         19.57         22.24         2.06 o                         
   1  41   1        240.83        232.08         5.27 o                         
   2  41   1         78.60         78.58         4.23 o                         
 -11   0   2         37.71         42.05         3.92 o                         
 -10   0   2          3.24          5.24         1.88 o                         
  -9   0   2        793.61        733.95        14.67 o                         
  -8   0   2       1469.47       1476.73        27.81 o                         
  -7   0   2        136.97        126.40         3.64 o                         
  -6   0   2        320.24        302.95         5.44 o                         
  -5   0   2         62.29         60.22         1.63 o                         
  -4   0   2        191.18        187.50         2.99 o                         
  -3   0   2       2526.68       2661.86        24.97 o                         
  -2   0   2        263.84        255.10         2.56 o                         
  -1   0   2      13900.83      14885.91       386.72 o                         
   1   0   2        777.48        843.93        11.73 o                         
   2   0   2        250.74        213.09         2.53 o                         
   3   0   2        164.04        165.89         2.36 o                         
   4   0   2        799.92        777.44         8.20 o                         
   5   0   2        626.26        627.17         7.22 o                         
   6   0   2          6.27         11.38         1.08 o                         
   7   0   2        710.19        669.44        10.43 o                         
   8   0   2        226.38        222.16         4.99 o                         
   9   0   2        163.47        177.11         5.22 o                         
  10   0   2        112.33        104.73         5.17 o                         
 -11   1   2        161.91        151.92         3.88 o                         
 -10   1   2          6.96          5.62         1.18 o                         
  -9   1   2          2.50          7.63         1.17 o                         
  -8   1   2        600.33        612.20         7.86 o                         
  -7   1   2          5.89          7.97         0.90 o                         
  -6   1   2        881.85        894.30         9.72 o                         
  -5   1   2          3.02          3.99         0.50 o                         
  -4   1   2       2159.87       2168.45        16.99 o                         
  -3   1   2       2817.68       2948.17        19.97 o                         
  -2   1   2        316.42        328.71         2.33 o                         
  -1   1   2         35.32         37.04         0.54 o                         
   0   1   2        959.67        970.00        13.95 o                         
   1   1   2        188.20        157.18         1.92 o                         
   2   1   2        989.10       1068.61         7.19 o                         
   3   1   2          1.61          2.29         0.22 o                         
   4   1   2       1836.40       1770.11        12.42 o                         
   5   1   2       1044.14       1041.56         8.33 o                         
   6   1   2        120.28        124.02         1.79 o                         
   7   1   2          3.86          8.78         0.71 o                         
   8   1   2          0.05          3.31         0.68 o                         
   9   1   2        132.40        126.78         2.71 o                         
  10   1   2          0.03          6.25         1.54 o                         
 -11   2   2         60.48         65.72         3.13 o                         
 -10   2   2         50.99         53.79         3.24 o                         
  -9   2   2          7.16          8.88         1.24 o                         
  -8   2   2         85.97         93.35         2.38 o                         
  -7   2   2         28.20         32.95         1.28 o                         
  -6   2   2        340.69        370.49         4.39 o                         
  -5   2   2       2167.43       2106.25        16.74 o                         
  -4   2   2       1270.35       1286.22         9.46 o                         
  -3   2   2        321.60        320.70         2.55 o                         
  -2   2   2        362.62        398.54         2.94 o                         
  -1   2   2        495.61        514.76         4.10 o                         
   0   2   2        579.78        568.59         6.88 o                         
   1   2   2        140.12        163.35         1.59 o                         
   2   2   2       6423.56       6760.37       108.21 o                         
   3   2   2         27.94         40.71         0.72 o                         
   4   2   2         86.64         89.17         1.15 o                         
   5   2   2         39.33         45.76         1.01 o                         
   6   2   2        994.57        988.49         8.96 o                         
   7   2   2        146.65        144.95         2.46 o                         
   8   2   2         81.53         82.50         1.89 o                         
   9   2   2          4.51         10.96         1.09 o                         
  10   2   2         50.64         51.64         2.87 o                         
 -11   3   2        134.39        127.58         5.38 o                         
 -10   3   2          6.25          7.68         1.28 o                         
  -9   3   2         38.48         35.07         2.08 o                         
  -8   3   2         43.57         47.75         1.85 o                         
  -7   3   2        459.55        446.39         5.59 o                         
  -6   3   2         39.56         38.29         1.77 o                         
  -5   3   2        948.65        919.44         7.90 o                         
  -4   3   2        612.05        608.01         4.76 o                         
  -3   3   2        399.96        395.14         3.04 o                         
  -2   3   2        304.41        326.22         2.65 o                         
  -1   3   2        451.52        487.71         3.87 o                         
   0   3   2        214.79        217.40         2.32 o                         
   1   3   2       1414.65       1341.49        10.44 o                         
   2   3   2       1648.17       1672.24        11.80 o                         
   3   3   2        796.93        795.08         5.92 o                         
   4   3   2        207.05        203.70         1.98 o                         
   5   3   2        147.58        150.00         2.07 o                         
   6   3   2         44.77         50.82         1.23 o                         
   7   3   2        156.23        160.41         2.57 o                         
   8   3   2         93.23         92.61         2.16 o                         
   9   3   2        128.83        118.53         2.76 o                         
  10   3   2         22.56         22.84         2.04 o                         
 -11   4   2          3.04         11.22         1.80 o                         
 -10   4   2          0.63          0.89         1.01 o                         
  -9   4   2          5.02         10.19         1.27 o                         
  -8   4   2        135.66        132.26         2.89 o                         
  -7   4   2        159.36        159.88         2.78 o                         
  -6   4   2          4.49          6.31         0.60 o                         
  -5   4   2         73.37         66.71         1.19 o                         
  -4   4   2        165.86        171.05         1.72 o                         
  -3   4   2         12.44         10.00         0.38 o                         
  -2   4   2       2533.02       2900.65        21.54 o                         
  -1   4   2        607.04        708.44         5.42 o                         
   0   4   2        573.82        575.17         4.59 o                         
   1   4   2       1814.24       1847.88        13.85 o                         
   2   4   2          0.13          2.48         0.34 o                         
   3   4   2          0.03          1.38         0.23 o                         
   4   4   2         10.12         11.08         0.55 o                         
   5   4   2         21.08         22.68         0.85 o                         
   6   4   2        102.10        106.02         1.75 o                         
   7   4   2         66.53         72.67         2.01 o                         
   8   4   2         42.67         46.15         1.60 o                         
   9   4   2          1.68          6.50         1.11 o                         
  10   4   2         53.14         57.57         3.08 o                         
 -11   5   2        266.21        246.51         6.08 o                         
 -10   5   2         58.89         62.35         2.49 o                         
  -9   5   2        592.30        562.74         8.01 o                         
  -8   5   2         55.47         57.52         2.08 o                         
  -7   5   2        757.75        732.91         8.28 o                         
  -6   5   2        266.13        277.53         3.65 o                         
  -5   5   2        567.93        576.19         5.32 o                         
  -4   5   2        323.29        321.66         2.71 o                         
  -3   5   2       1858.15       1904.17        12.61 o                         
  -2   5   2       1450.16       1415.09         9.80 o                         
  -1   5   2       1636.84       1756.78        12.22 o                         
   0   5   2          0.03          1.53         0.16 o                         
   1   5   2        247.72        180.58         1.65 o                         
   2   5   2       7898.31       8405.85       189.26 o                         
   3   5   2          6.86         14.50         0.53 o                         
   4   5   2         38.73         41.79         1.01 o                         
   5   5   2         20.00         24.01         0.80 o                         
   6   5   2        895.14        890.45         8.24 o                         
   7   5   2         17.05         21.39         1.09 o                         
   8   5   2         28.93         32.91         1.58 o                         
   9   5   2        145.11        135.97         3.39 o                         
  10   5   2        113.75        111.50         3.73 o                         
 -11   6   2         19.90         25.27         2.19 o                         
 -10   6   2          2.80          5.21         1.15 o                         
  -9   6   2         12.12         20.35         1.64 o                         
  -8   6   2        291.91        298.03         4.83 o                         
  -7   6   2        522.70        498.28         6.45 o                         
  -6   6   2        341.75        372.17         4.66 o                         
  -5   6   2       3037.53       2859.53        23.04 o                         
  -4   6   2        976.62        943.70         6.64 o                         
  -3   6   2        583.61        574.86         4.43 o                         
  -2   6   2        435.08        444.94         3.15 o                         
  -1   6   2       1723.21       1748.73        11.92 o                         
   0   6   2         49.12         46.93         0.71 o                         
   1   6   2          0.45          0.94         0.18 o                         
   2   6   2       7308.54       7740.32       100.56 o                         
   3   6   2         20.78         41.33         0.77 o                         
   4   6   2         11.81         15.56         0.68 o                         
   5   6   2          0.15          1.49         0.35 o                         
   6   6   2       2090.79       2058.85        17.97 o                         
   7   6   2         78.01         78.19         1.82 o                         
   8   6   2          8.81          8.97         0.86 o                         
   9   6   2         11.09         16.18         1.41 o                         
  10   6   2         20.11         22.39         1.96 o                         
 -11   7   2        196.16        178.51         5.52 o                         
 -10   7   2          0.81          2.33         1.04 o                         
  -9   7   2          0.68          6.11         1.06 o                         
  -8   7   2        359.21        370.67         6.23 o                         
  -7   7   2         46.01         49.16         1.65 o                         
  -6   7   2        252.65        228.85         3.29 o                         
  -5   7   2        488.41        551.82         5.04 o                         
  -4   7   2       1157.66       1144.63         8.37 o                         
  -3   7   2        917.86        926.76         6.63 o                         
  -2   7   2         67.88         83.30         0.88 o                         
  -1   7   2         21.88         27.45         0.53 o                         
   0   7   2        160.76        156.06         1.43 o                         
   1   7   2        280.96        287.50         2.18 o                         
   2   7   2         52.29         57.81         0.79 o                         
   3   7   2        106.47        106.54         1.31 o                         
   4   7   2       2193.61       2148.85        17.04 o                         
   5   7   2        698.97        676.03         5.97 o                         
   6   7   2        179.10        183.34         2.96 o                         
   7   7   2         11.49         15.22         0.92 o                         
   8   7   2          0.10         -0.47         0.65 o                         
   9   7   2         90.86        102.78         2.84 o                         
  10   7   2         14.93         13.41         1.65 o                         
 -11   8   2         71.84         71.93         2.99 o                         
 -10   8   2          0.68          4.20         1.22 o                         
  -9   8   2        508.50        486.82         7.04 o                         
  -8   8   2        439.23        435.94         6.14 o                         
  -7   8   2        287.23        275.56         3.90 o                         
  -6   8   2        137.29        133.56         2.07 o                         
  -5   8   2         22.81         20.59         0.79 o                         
  -4   8   2        131.20        132.32         1.48 o                         
  -3   8   2       1521.77       1510.49        10.66 o                         
  -2   8   2       2635.30       2833.31        20.06 o                         
  -1   8   2      11655.58      12712.95       296.71 o                         
   0   8   2       1392.81       1318.62         8.50 o                         
   1   8   2          6.25         11.25         0.44 o                         
   2   8   2         55.20         55.81         0.77 o                         
   3   8   2        191.78        181.07         1.74 o                         
   4   8   2        506.23        499.08         4.17 o                         
   5   8   2        413.77        405.61         4.09 o                         
   6   8   2         76.64         79.30         1.74 o                         
   7   8   2        182.28        177.62         2.87 o                         
   8   8   2        115.30        114.45         2.32 o                         
   9   8   2        215.29        223.61         4.68 o                         
  10   8   2          1.66          2.16         1.37 o                         
 -11   9   2          9.19         15.02         1.89 o                         
 -10   9   2          6.39         10.55         1.41 o                         
  -9   9   2        331.63        320.24         5.44 o                         
  -8   9   2        539.59        556.31         7.59 o                         
  -7   9   2         27.77         32.61         1.42 o                         
  -6   9   2        311.86        302.41         3.53 o                         
  -5   9   2        170.16        169.78         2.21 o                         
  -4   9   2         24.46         29.22         0.71 o                         
  -3   9   2        722.07        723.15         5.60 o                         
  -2   9   2       1348.38       1312.98         9.46 o                         
  -1   9   2        160.82        158.81         1.53 o                         
   0   9   2       1331.86       1354.90         9.22 o                         
   1   9   2        456.02        456.40         3.49 o                         
   2   9   2        116.68        139.48         1.35 o                         
   3   9   2        204.27        193.13         1.87 o                         
   4   9   2        366.90        357.79         3.22 o                         
   5   9   2        205.45        200.24         2.44 o                         
   6   9   2        682.78        668.51         7.04 o                         
   7   9   2         76.09         78.58         1.87 o                         
   8   9   2          4.25         13.78         1.32 o                         
   9   9   2        117.58        123.71         2.88 o                         
  10   9   2         65.71         66.29         3.33 o                         
 -11  10   2        120.84        112.73         3.85 o                         
 -10  10   2        308.55        290.39         5.54 o                         
  -9  10   2          7.43         10.03         1.21 o                         
  -8  10   2        143.45        146.12         2.99 o                         
  -7  10   2        511.76        502.72         6.03 o                         
  -6  10   2        370.95        370.19         4.60 o                         
  -5  10   2        175.03        194.78         2.54 o                         
  -4  10   2       1123.42       1117.68         7.91 o                         
  -3  10   2          7.53         12.15         0.64 o                         
  -2  10   2         10.73          9.21         0.39 o                         
  -1  10   2        162.59        181.77         1.75 o                         
   0  10   2       3157.50       3066.16        19.87 o                         
   1  10   2       1106.33       1080.12         7.57 o                         
   2  10   2        901.14        838.42         5.99 o                         
   3  10   2         71.74         83.97         1.17 o                         
   4  10   2        149.40        144.85         2.08 o                         
   5  10   2         15.88         19.67         0.98 o                         
   6  10   2         11.67         15.15         1.04 o                         
   7  10   2        103.46         99.99         2.41 o                         
   8  10   2        645.70        631.74         7.77 o                         
   9  10   2         86.47         94.62         2.87 o                         
  10  10   2         35.45         33.68         2.15 o                         
 -11  11   2         12.07         17.20         2.05 o                         
 -10  11   2          1.14          7.63         1.31 o                         
  -9  11   2        134.38        135.83         3.25 o                         
  -8  11   2          6.60          8.82         1.10 o                         
  -7  11   2        265.23        272.85         3.92 o                         
  -6  11   2         13.56         18.45         0.85 o                         
  -5  11   2       2519.42       2574.03        21.63 o                         
  -4  11   2       1948.28       1820.15        19.20 o                         
  -3  11   2          3.11          4.11         0.29 o                         
  -2  11   2        298.90        319.47         2.78 o                         
  -1  11   2         88.92         89.83         1.02 o                         
   0  11   2        267.72        288.07         2.37 o                         
   1  11   2       1110.98       1130.46         8.09 o                         
   2  11   2         21.94         25.47         0.65 o                         
   3  11   2       2189.66       2180.44        14.92 o                         
   4  11   2        867.52        855.54         7.46 o                         
   5  11   2        387.03        373.02         3.78 o                         
   6  11   2        119.48        125.47         2.39 o                         
   7  11   2        165.50        161.99         3.69 o                         
   8  11   2        184.10        203.44         4.68 o                         
   9  11   2         74.54         75.26         2.63 o                         
  10  11   2         14.65         11.39         1.87 o                         
 -11  12   2          0.03          6.17         1.64 o                         
 -10  12   2         54.55         59.11         2.64 o                         
  -9  12   2         25.93         30.22         1.93 o                         
  -8  12   2        103.08        105.87         2.51 o                         
  -7  12   2        689.96        690.07         8.12 o                         
  -6  12   2        139.40        137.02         2.20 o                         
  -5  12   2         87.61        100.13         1.63 o                         
  -4  12   2        403.38        403.11         3.68 o                         
  -3  12   2        123.59        136.74         1.54 o                         
  -2  12   2       2401.05       2397.21        16.90 o                         
  -1  12   2         51.49         47.55         0.71 o                         
   0  12   2       1209.94       1126.83         7.88 o                         
   1  12   2       2256.49       2262.97        15.94 o                         
   2  12   2          5.12          8.42         0.45 o                         
   3  12   2        119.48        113.43         1.63 o                         
   4  12   2         37.52         40.36         0.96 o                         
   5  12   2        487.51        470.92         4.86 o                         
   6  12   2        126.99        129.17         2.23 o                         
   7  12   2         74.42         74.55         2.43 o                         
   8  12   2        263.85        266.13         4.74 o                         
   9  12   2          7.13         15.86         1.70 o                         
  10  12   2         12.43         12.96         2.17 o                         
 -11  13   2        184.02        174.07         5.51 o                         
 -10  13   2        268.30        258.77         8.99 o                         
  -9  13   2        130.01        126.73         3.03 o                         
  -8  13   2         25.79         32.76         1.96 o                         
  -7  13   2        345.70        337.77         4.81 o                         
  -6  13   2         63.33         61.59         1.36 o                         
  -5  13   2         14.46         15.54         0.80 o                         
  -4  13   2         90.14         89.10         1.43 o                         
  -3  13   2        131.63        142.57         1.56 o                         
  -2  13   2       2558.07       2505.54        18.08 o                         
  -1  13   2       2037.64       2013.15        13.66 o                         
   0  13   2        754.74        717.59         5.47 o                         
   1  13   2        244.03        225.83         2.15 o                         
   2  13   2       1749.12       1758.69        12.71 o                         
   3  13   2        324.44        306.06         3.11 o                         
   4  13   2         79.85         79.13         1.28 o                         
   5  13   2         14.80         19.91         0.82 o                         
   6  13   2        381.02        371.65         4.38 o                         
   7  13   2         65.87         70.76         2.02 o                         
   8  13   2         56.01         60.77         2.27 o                         
   9  13   2        282.46        256.59         5.18 o                         
  10  13   2         61.73         59.27         2.93 o                         
 -10  14   2          1.09          4.88         1.45 o                         
  -9  14   2         17.17         23.39         1.60 o                         
  -8  14   2          0.27          1.99         0.78 o                         
  -7  14   2        121.24        118.17         2.38 o                         
  -6  14   2        608.95        626.55         6.69 o                         
  -5  14   2        396.18        371.49         4.32 o                         
  -4  14   2        407.33        376.03         4.09 o                         
  -3  14   2        171.91        173.24         2.01 o                         
  -2  14   2          0.14          3.34         0.37 o                         
  -1  14   2        480.32        449.65         3.61 o                         
   0  14   2         34.60         33.32         0.60 o                         
   1  14   2         24.62         30.02         0.64 o                         
   2  14   2        841.91        843.64         6.42 o                         
   3  14   2        260.31        241.49         2.87 o                         
   4  14   2          5.51          9.17         0.58 o                         
   5  14   2        349.16        345.77         4.01 o                         
   6  14   2        263.24        264.27         3.77 o                         
   7  14   2          6.10          8.21         0.97 o                         
   8  14   2          0.12          1.26         1.03 o                         
   9  14   2         14.96         22.24         2.25 o                         
  10  14   2         17.20         18.21         1.94 o                         
 -10  15   2         10.60         11.02         1.77 o                         
  -9  15   2        118.77        112.06         2.64 o                         
  -8  15   2        227.65        233.59         3.91 o                         
  -7  15   2         21.79         27.90         1.36 o                         
  -6  15   2         53.52         60.43         1.53 o                         
  -5  15   2        231.26        226.32         3.03 o                         
  -4  15   2         42.38         57.49         1.42 o                         
  -3  15   2         41.61         44.91         0.91 o                         
  -2  15   2         12.47         17.80         0.60 o                         
  -1  15   2         76.99         69.99         0.99 o                         
   0  15   2         12.13         14.12         0.47 o                         
   1  15   2          6.33         11.85         0.47 o                         
   2  15   2        570.30        562.06         4.91 o                         
   3  15   2         50.68         43.29         1.10 o                         
   4  15   2        127.19        128.72         2.10 o                         
   5  15   2        172.84        184.45         2.55 o                         
   6  15   2        436.01        431.56         4.95 o                         
   7  15   2          0.27          1.05         0.72 o                         
   8  15   2          5.77          6.89         1.21 o                         
   9  15   2         10.79         15.87         2.06 o                         
  10  15   2          3.24          4.69         1.78 o                         
 -10  16   2          9.26          9.33         1.58 o                         
  -9  16   2         43.83         49.52         2.12 o                         
  -8  16   2         71.92         76.05         2.17 o                         
  -7  16   2        596.45        588.31         7.92 o                         
  -6  16   2        343.29        344.22         4.72 o                         
  -5  16   2        166.70        153.32         2.50 o                         
  -4  16   2         11.80         15.48         0.93 o                         
  -3  16   2        411.07        423.42         4.94 o                         
  -2  16   2       2810.84       2740.11        18.98 o                         
  -1  16   2       2042.96       1961.51        13.78 o                         
   0  16   2         42.26         38.08         0.69 o                         
   1  16   2        192.18        201.65         2.13 o                         
   2  16   2         36.30         46.49         1.02 o                         
   3  16   2       1101.54       1005.89         9.17 o                         
   4  16   2         89.30         93.95         1.84 o                         
   5  16   2        968.30        946.54         8.99 o                         
   6  16   2        179.41        179.88         2.70 o                         
   7  16   2          1.12          1.26         0.70 o                         
   8  16   2         13.15         15.01         1.52 o                         
   9  16   2         71.98         72.56         4.03 o                         
 -10  17   2         86.95         85.51         2.82 o                         
  -9  17   2         82.24         83.16         2.49 o                         
  -8  17   2         90.68         95.68         2.64 o                         
  -7  17   2          0.37          4.89         0.99 o                         
  -6  17   2         24.99         28.12         1.30 o                         
  -5  17   2        869.33        870.67         9.00 o                         
  -4  17   2        309.98        291.80         3.67 o                         
  -3  17   2        224.89        199.85         2.64 o                         
  -2  17   2       2786.72       2752.61        23.65 o                         
  -1  17   2        939.02        889.43         7.60 o                         
   0  17   2       2043.92       1995.81        17.77 o                         
   1  17   2         85.05         91.35         1.37 o                         
   2  17   2         87.39        101.62         1.63 o                         
   3  17   2       1270.51       1196.59        11.39 o                         
   4  17   2         10.54         12.36         0.86 o                         
   5  17   2         31.17         44.13         1.71 o                         
   6  17   2        237.85        230.61         3.90 o                         
   7  17   2          3.38          5.12         0.80 o                         
   8  17   2         17.02         25.29         2.18 o                         
   9  17   2         20.21         26.87         2.73 o                         
 -10  18   2        310.39        286.44         6.70 o                         
  -9  18   2         31.52         31.45         1.88 o                         
  -8  18   2        219.99        221.39         4.28 o                         
  -7  18   2        509.54        498.03         7.39 o                         
  -6  18   2          3.40          5.59         0.75 o                         
  -5  18   2         52.94         68.85         1.74 o                         
  -4  18   2        622.36        644.36         7.11 o                         
  -3  18   2          0.02          1.35         0.44 o                         
  -2  18   2         20.36         24.33         0.87 o                         
  -1  18   2       1412.80       1344.06        11.32 o                         
   0  18   2       2256.99       2231.04        19.12 o                         
   1  18   2        987.81        952.45         8.23 o                         
   2  18   2        216.23        202.74         2.97 o                         
   3  18   2          0.80          8.42         0.65 o                         
   4  18   2         62.09         65.20         1.56 o                         
   5  18   2        183.21        183.68         2.79 o                         
   6  18   2         10.38         13.06         0.95 o                         
   7  18   2         13.47         16.87         1.33 o                         
   8  18   2        702.61        688.52        12.03 o                         
   9  18   2        243.74        234.32         7.65 o                         
 -10  19   2          1.38          7.66         1.54 o                         
  -9  19   2        104.60        105.97         2.94 o                         
  -8  19   2         29.16         35.09         1.87 o                         
  -7  19   2         37.06         46.08         2.01 o                         
  -6  19   2        285.21        286.49         4.04 o                         
  -5  19   2       2571.81       2498.86        23.81 o                         
  -4  19   2        972.53        976.00        10.15 o                         
  -3  19   2         47.15         47.06         1.27 o                         
  -2  19   2        555.29        546.27         5.45 o                         
  -1  19   2        101.56         95.23         1.44 o                         
   0  19   2        218.92        220.24         2.51 o                         
   1  19   2        651.31        641.10         6.25 o                         
   2  19   2        127.72        122.92         2.08 o                         
   3  19   2       2444.31       2306.77        20.45 o                         
   4  19   2        158.65        165.28         2.69 o                         
   5  19   2        357.34        348.20         4.89 o                         
   6  19   2         55.68         54.37         1.85 o                         
   7  19   2        111.34        108.79         2.58 o                         
   8  19   2        122.11        135.65         3.93 o                         
   9  19   2         29.80         36.51         2.76 o                         
 -10  20   2         38.77         38.31         2.26 o                         
  -9  20   2         10.37         16.39         1.50 o                         
  -8  20   2          0.05          1.05         0.91 o                         
  -7  20   2        433.78        443.87         6.17 o                         
  -6  20   2         16.17         24.47         1.70 o                         
  -5  20   2         11.34         23.87         1.15 o                         
  -4  20   2        692.62        674.48         7.47 o                         
  -3  20   2        496.24        487.77         5.44 o                         
  -2  20   2        261.67        259.72         3.03 o                         
  -1  20   2         82.04         86.92         1.35 o                         
   0  20   2         59.41         61.72         1.17 o                         
   1  20   2        709.11        688.46         7.28 o                         
   2  20   2          5.27         12.06         0.85 o                         
   3  20   2          2.94          5.34         0.70 o                         
   4  20   2        169.79        160.46         2.73 o                         
   5  20   2        294.52        290.24         4.40 o                         
   6  20   2         46.97         48.04         1.61 o                         
   7  20   2          2.24          4.46         1.11 o                         
   8  20   2         51.00         53.89         2.79 o                         
   9  20   2          8.31          9.53         2.25 o                         
 -10  21   2         72.65         68.98         3.40 o                         
  -9  21   2         62.40         63.21         2.71 o                         
  -8  21   2        111.53        118.51         2.85 o                         
  -7  21   2        187.34        193.45         3.92 o                         
  -6  21   2         52.36         56.36         2.62 o                         
  -5  21   2         73.58         72.17         1.75 o                         
  -4  21   2        234.89        227.91         3.32 o                         
  -3  21   2         55.16         62.74         1.63 o                         
  -2  21   2        720.65        723.51         6.98 o                         
  -1  21   2        386.99        389.06         3.98 o                         
   0  21   2        207.35        212.67         2.78 o                         
   1  21   2         98.41        101.66         1.91 o                         
   2  21   2        204.95        187.22         2.81 o                         
   3  21   2          9.12         14.47         1.05 o                         
   4  21   2        608.15        595.01         8.59 o                         
   5  21   2        102.66        107.13         2.62 o                         
   6  21   2        207.71        197.90         3.35 o                         
   7  21   2         12.39         18.16         1.65 o                         
   8  21   2          3.58          7.58         1.66 o                         
   9  21   2         14.52         16.27         2.59 o                         
  -9  22   2        103.52        107.88         3.67 o                         
  -8  22   2         99.85        100.12         2.70 o                         
  -7  22   2          0.11          3.86         0.98 o                         
  -6  22   2         11.00         11.38         1.52 o                         
  -5  22   2          7.07          8.23         0.93 o                         
  -4  22   2          6.90          9.17         0.91 o                         
  -3  22   2         61.21         62.07         1.46 o                         
  -2  22   2         22.62         25.06         1.11 o                         
  -1  22   2        684.85        652.82         6.17 o                         
   0  22   2        416.80        413.70         4.82 o                         
   1  22   2         24.09         27.13         1.14 o                         
   2  22   2         73.65         66.66         1.75 o                         
   3  22   2         89.23         82.79         2.14 o                         
   4  22   2         77.02         80.11         2.03 o                         
   5  22   2        114.13        111.58         2.56 o                         
   6  22   2          0.09          5.19         1.35 o                         
   7  22   2         19.97         20.62         1.74 o                         
   8  22   2         71.96         78.25         3.49 o                         
   9  22   2         33.13         33.66         4.57 o                         
  -9  23   2         88.78         85.56         3.27 o                         
  -8  23   2         35.72         39.34         2.08 o                         
  -7  23   2         10.06         11.63         1.29 o                         
  -6  23   2        116.28        122.92         3.14 o                         
  -5  23   2         69.24         72.34         2.10 o                         
  -4  23   2          1.01          1.64         0.69 o                         
  -3  23   2        431.39        435.34         5.26 o                         
  -2  23   2        434.03        427.57         5.40 o                         
  -1  23   2        160.45        161.60         2.26 o                         
   0  23   2         12.51         14.38         0.94 o                         
   1  23   2        397.80        370.49         4.74 o                         
   2  23   2        368.18        367.44         4.78 o                         
   3  23   2         14.33         18.67         1.23 o                         
   4  23   2        172.44        170.53         3.32 o                         
   5  23   2          0.43          8.73         1.41 o                         
   6  23   2        146.12        141.07         3.61 o                         
   7  23   2         54.77         56.54         2.64 o                         
   8  23   2          2.14          5.86         1.82 o                         
  -9  24   2          0.20          2.89         1.33 o                         
  -8  24   2         30.08         34.73         2.12 o                         
  -7  24   2        493.44        481.53         6.98 o                         
  -6  24   2        662.53        665.95         8.80 o                         
  -5  24   2        174.69        178.86         3.75 o                         
  -4  24   2         15.13         20.42         1.26 o                         
  -3  24   2        461.40        452.80         5.69 o                         
  -2  24   2        532.82        525.69         6.15 o                         
  -1  24   2          5.71          8.62         0.70 o                         
   0  24   2         62.05         65.04         1.58 o                         
   1  24   2        100.65         99.37         2.14 o                         
   2  24   2        268.42        256.83         3.94 o                         
   3  24   2        725.10        708.68         8.83 o                         
   4  24   2         20.73         24.43         1.60 o                         
   5  24   2        837.68        806.66        13.88 o                         
   6  24   2        147.88        151.86         3.84 o                         
   7  24   2         43.84         49.30         2.66 o                         
   8  24   2         17.39         18.46         2.12 o                         
  -9  25   2          4.02          4.45         1.66 o                         
  -8  25   2          1.42          3.83         1.25 o                         
  -7  25   2         21.31         25.90         1.70 o                         
  -6  25   2         37.19         44.24         2.27 o                         
  -5  25   2        312.77        316.17         5.17 o                         
  -4  25   2        166.86        162.53         3.31 o                         
  -3  25   2          8.88         12.00         0.98 o                         
  -2  25   2        965.75        958.86        10.57 o                         
  -1  25   2        252.21        248.90         3.38 o                         
   0  25   2        380.08        385.07         4.99 o                         
   1  25   2          0.01          4.70         0.70 o                         
   2  25   2         22.49         29.08         1.66 o                         
   3  25   2        813.18        795.34         9.88 o                         
   4  25   2         14.42         19.53         1.69 o                         
   5  25   2        129.61        142.49         3.40 o                         
   6  25   2         23.39         30.73         2.11 o                         
   7  25   2          0.04          0.71         1.24 o                         
   8  25   2          4.14          8.66         1.92 o                         
  -9  26   2          0.09          0.20         1.47 o                         
  -8  26   2        215.77        214.33         5.96 o                         
  -7  26   2         31.77         32.82         1.83 o                         
  -6  26   2         67.23         78.07         2.22 o                         
  -5  26   2         92.84         98.25         2.55 o                         
  -4  26   2        680.20        683.80        10.48 o                         
  -3  26   2          1.34          3.32         0.87 o                         
  -2  26   2          5.42          7.46         0.76 o                         
  -1  26   2        140.25        140.44         2.32 o                         
   0  26   2        301.80        298.75         4.32 o                         
   1  26   2        829.56        817.03         9.39 o                         
   2  26   2        394.01        383.09         5.49 o                         
   3  26   2         89.24         98.78         3.25 o                         
   4  26   2         44.62         51.45         2.64 o                         
   5  26   2          5.70          8.81         1.24 o                         
   6  26   2         12.68         18.37         1.64 o                         
   7  26   2          8.28         11.96         1.59 o                         
   8  26   2         82.93         89.48         4.32 o                         
  -8  27   2         46.03         51.72         2.89 o                         
  -7  27   2         14.91         18.32         1.61 o                         
  -6  27   2        373.14        373.50         5.27 o                         
  -5  27   2        233.77        224.83         3.57 o                         
  -4  27   2        388.40        399.90         6.17 o                         
  -3  27   2        279.76        274.35         4.81 o                         
  -2  27   2          1.05          2.11         0.67 o                         
  -1  27   2        182.45        184.82         2.92 o                         
   0  27   2        103.25         98.66         2.30 o                         
   1  27   2       1074.16       1037.87        12.05 o                         
   2  27   2         33.79         41.32         2.09 o                         
   3  27   2        664.69        637.41        10.08 o                         
   4  27   2        255.27        244.46         4.36 o                         
   5  27   2        180.24        176.98         4.58 o                         
   6  27   2         25.87         30.21         1.93 o                         
   7  27   2        263.11        267.83         6.89 o                         
   8  27   2         29.81         28.23         3.03 o                         
  -8  28   2         39.69         46.53         2.71 o                         
  -7  28   2         60.95         62.61         2.81 o                         
  -6  28   2        336.41        339.84         5.05 o                         
  -5  28   2          1.71          4.21         0.80 o                         
  -4  28   2        230.19        235.53         4.29 o                         
  -3  28   2        132.45        138.61         3.35 o                         
  -2  28   2         49.77         51.94         1.82 o                         
  -1  28   2        738.54        726.60         7.83 o                         
   0  28   2         57.39         58.62         1.71 o                         
   1  28   2         20.41         29.99         1.50 o                         
   2  28   2         77.87         84.85         2.69 o                         
   3  28   2         75.83         87.05         3.18 o                         
   4  28   2        157.41        161.83         3.45 o                         
   5  28   2         15.46         25.46         2.15 o                         
   6  28   2         12.95         16.66         1.49 o                         
   7  28   2        143.55        148.85         4.46 o                         
  -8  29   2        363.47        365.69         8.85 o                         
  -7  29   2          0.95          3.72         1.34 o                         
  -6  29   2         62.16         67.11         2.43 o                         
  -5  29   2         70.69         69.52         2.26 o                         
  -4  29   2        664.76        663.91         8.91 o                         
  -3  29   2        402.60        394.27         5.99 o                         
  -2  29   2        205.61        195.12         3.67 o                         
  -1  29   2         94.63        106.03         3.31 o                         
   0  29   2        251.42        240.08         4.41 o                         
   1  29   2          0.00          1.11         0.92 o                         
   2  29   2          4.04          5.24         1.06 o                         
   3  29   2        172.41        166.39         3.68 o                         
   4  29   2        271.92        270.42         5.00 o                         
   5  29   2        567.21        552.70         9.46 o                         
   6  29   2        127.95        125.35         3.50 o                         
   7  29   2          2.05         10.56         1.97 o                         
  -8  30   2        293.46        295.55         6.87 o                         
  -7  30   2          7.65          8.93         1.80 o                         
  -6  30   2         10.44         15.66         1.59 o                         
  -5  30   2         75.49         76.47         2.51 o                         
  -4  30   2         12.11         17.72         1.44 o                         
  -3  30   2          1.05          4.62         1.00 o                         
  -2  30   2         11.59         17.18         1.34 o                         
  -1  30   2        917.95        923.71        10.71 o                         
   0  30   2        105.79        108.77         2.55 o                         
   1  30   2        210.90        207.07         3.88 o                         
   2  30   2        183.46        181.60         4.19 o                         
   3  30   2        127.59        124.11         3.07 o                         
   4  30   2         47.12         46.59         2.30 o                         
   5  30   2         76.58         87.71         3.13 o                         
   6  30   2         16.20         18.21         1.95 o                         
   7  30   2        184.52        170.95         4.89 o                         
  -7  31   2        106.25        101.24         3.44 o                         
  -6  31   2         21.40         21.08         1.75 o                         
  -5  31   2          2.06          3.14         1.12 o                         
  -4  31   2          7.00         11.71         1.34 o                         
  -3  31   2        273.20        280.63         4.55 o                         
  -2  31   2        108.95        104.86         2.57 o                         
  -1  31   2         53.22         61.46         1.62 o                         
   0  31   2         69.67         71.67         2.15 o                         
   1  31   2        220.52        218.77         4.08 o                         
   2  31   2        327.23        327.01         6.46 o                         
   3  31   2          0.93          3.04         0.98 o                         
   4  31   2          0.41          1.81         1.09 o                         
   5  31   2         55.60         55.20         2.58 o                         
   6  31   2         34.80         35.05         2.73 o                         
  -7  32   2        119.47        131.66         4.25 o                         
  -6  32   2         84.89         86.91         3.82 o                         
  -5  32   2        172.23        175.77         4.52 o                         
  -4  32   2         29.01         31.21         1.83 o                         
  -3  32   2        224.89        228.25         4.01 o                         
  -2  32   2         20.57         26.32         1.86 o                         
  -1  32   2          0.60          2.09         0.66 o                         
   0  32   2         24.05         28.82         1.81 o                         
   1  32   2          6.60          9.08         1.52 o                         
   2  32   2        284.85        282.73         5.60 o                         
   3  32   2         54.40         56.36         2.50 o                         
   4  32   2          8.42          8.76         1.29 o                         
   5  32   2        104.84        101.21         3.18 o                         
   6  32   2        133.50        121.20         3.66 o                         
  -7  33   2          1.06          3.31         2.13 o                         
  -6  33   2         18.46         22.84         2.01 o                         
  -5  33   2          1.09          4.02         1.18 o                         
  -4  33   2          7.01          9.88         1.29 o                         
  -3  33   2          2.02          5.70         1.09 o                         
  -2  33   2         43.55         47.80         2.54 o                         
  -1  33   2          0.03          0.20         0.67 o                         
   0  33   2          3.75          4.41         1.05 o                         
   1  33   2          0.04          2.79         1.02 o                         
   2  33   2          2.97          8.93         1.23 o                         
   3  33   2          2.94          4.88         1.12 o                         
   4  33   2          7.69          7.22         1.42 o                         
   5  33   2          2.71          7.09         1.56 o                         
   6  33   2          0.06          5.11         1.61 o                         
  -6  34   2        158.95        156.63         4.36 o                         
  -5  34   2         92.20         94.27         3.50 o                         
  -4  34   2        135.90        134.51         3.33 o                         
  -3  34   2         49.02         53.43         2.35 o                         
  -2  34   2         26.67         25.13         1.82 o                         
  -1  34   2         16.54         19.23         1.41 o                         
   0  34   2         17.08         22.65         1.66 o                         
   1  34   2         26.62         34.04         2.14 o                         
   2  34   2        295.26        275.18         5.54 o                         
   3  34   2         67.56         69.85         2.63 o                         
   4  34   2          3.40          5.58         1.29 o                         
   5  34   2         28.07         25.92         2.21 o                         
  -6  35   2         88.03         88.78         3.37 o                         
  -5  35   2          4.52          4.09         1.36 o                         
  -4  35   2         43.35         50.50         2.58 o                         
  -3  35   2        481.36        467.51         7.07 o                         
  -2  35   2         27.27         27.96         1.82 o                         
  -1  35   2         42.73         44.97         2.05 o                         
   0  35   2        206.13        197.16         4.84 o                         
   1  35   2        740.49        687.37        10.28 o                         
   2  35   2         76.74         81.84         2.78 o                         
   3  35   2         29.72         36.25         2.30 o                         
   4  35   2        116.50        110.89         4.12 o                         
   5  35   2          2.33          5.30         1.62 o                         
  -5  36   2          3.07          3.91         1.48 o                         
  -4  36   2          1.86          6.39         2.33 o                         
  -3  36   2          6.11         15.18         1.54 o                         
  -2  36   2         17.44         19.48         1.66 o                         
  -1  36   2        438.14        416.82         8.66 o                         
   0  36   2         17.11         23.34         1.95 o                         
   1  36   2         58.07         65.90         2.67 o                         
   2  36   2        107.78        107.08         3.07 o                         
   3  36   2          7.81         10.04         1.65 o                         
   4  36   2         31.14         34.07         2.70 o                         
   5  36   2         28.86         32.59         3.26 o                         
  -5  37   2          1.71          4.41         1.62 o                         
  -4  37   2        257.79        250.29         7.28 o                         
  -3  37   2        334.48        318.45         7.60 o                         
  -2  37   2        177.41        172.14         5.86 o                         
  -1  37   2        104.85        110.54         3.53 o                         
   0  37   2        317.85        310.90         5.61 o                         
   1  37   2          3.15          6.13         1.28 o                         
   2  37   2          5.34          9.05         1.54 o                         
   3  37   2         30.82         31.05         2.54 o                         
   4  37   2         85.35         77.29         3.71 o                         
  -4  38   2         16.72         21.40         2.15 o                         
  -3  38   2         51.31         52.98         2.88 o                         
  -2  38   2         16.24         27.44         2.38 o                         
  -1  38   2        246.33        242.13         6.07 o                         
   0  38   2          6.46         11.22         1.78 o                         
   1  38   2          3.64          4.51         1.63 o                         
   2  38   2         67.95         64.57         3.22 o                         
   3  38   2         67.27         66.60         3.16 o                         
  -3  39   2          6.89         10.79         1.81 o                         
  -2  39   2         13.53         12.04         2.23 o                         
  -1  39   2         91.72         97.04         3.35 o                         
   0  39   2         33.32         36.98         2.59 o                         
   1  39   2          1.77          7.02         1.47 o                         
   2  39   2         70.03         70.13         3.42 o                         
   3  39   2         61.65         55.54         3.10 o                         
  -3  40   2          2.44         -0.92         2.78 o                         
  -2  40   2          7.90          9.86         1.76 o                         
  -1  40   2          4.87          8.86         1.67 o                         
   0  40   2         59.23         59.44         3.36 o                         
   1  40   2        257.01        247.60         6.01 o                         
   2  40   2        101.44         99.88         3.90 o                         
  -1  41   2          6.82         10.79         2.36 o                         
   0  41   2          0.09          2.72         2.07 o                         
 -11   1   3         72.14         72.94         3.63 o                         
 -10   1   3          0.00         10.86         1.26 o                         
  -9   1   3         53.65         51.23         2.58 o                         
  -8   1   3         89.49         93.03         3.01 o                         
  -7   1   3        839.38        823.78         9.08 o                         
  -6   1   3        860.42        838.67         9.12 o                         
  -5   1   3         15.43         18.47         0.95 o                         
  -4   1   3         29.25         24.53         0.59 o                         
  -3   1   3       1869.80       1865.86        13.13 o                         
  -2   1   3        120.24        123.58         1.21 o                         
  -1   1   3          4.52          9.75         0.36 o                         
   0   1   3        111.04        120.78         1.79 o                         
   1   1   3          7.83         12.34         0.51 o                         
   2   1   3        509.89        479.07         4.08 o                         
   3   1   3       2057.82       2089.58        15.58 o                         
   4   1   3        214.64        218.68         2.32 o                         
   5   1   3        464.34        449.50         4.71 o                         
   6   1   3        146.26        143.74         2.91 o                         
   7   1   3         27.27         33.17         2.21 o                         
   8   1   3          1.34          1.56         0.96 o                         
   9   1   3         32.21         33.83         2.05 o                         
  10   1   3          5.04          9.58         2.08 o                         
 -11   2   3         30.10         32.50         2.63 o                         
 -10   2   3        567.63        526.13         9.17 o                         
  -9   2   3         18.92         21.83         1.62 o                         
  -8   2   3         29.10         37.24         2.51 o                         
  -7   2   3         38.14         44.40         1.56 o                         
  -6   2   3         91.88         96.74         1.93 o                         
  -5   2   3        658.47        650.80         6.64 o                         
  -4   2   3        783.80        773.34         5.79 o                         
  -3   2   3       1815.48       1816.66        12.88 o                         
  -2   2   3       4827.44       5016.97        60.66 o                         
  -1   2   3          4.49         12.23         0.57 o                         
   0   2   3          1.30          2.32         0.22 o                         
   1   2   3        298.90        311.00         3.42 o                         
   2   2   3       1300.36       1249.30         9.76 o                         
   3   2   3        488.76        490.67         4.38 o                         
   4   2   3         33.69         34.68         1.19 o                         
   5   2   3         70.78         66.25         1.54 o                         
   6   2   3        318.20        312.51         4.24 o                         
   7   2   3        124.93        133.42         3.20 o                         
   8   2   3         31.74         31.64         1.77 o                         
   9   2   3         16.77         18.09         1.63 o                         
  10   2   3         97.97         93.63         4.63 o                         
 -11   3   3          0.27          1.69         1.60 o                         
 -10   3   3         64.45         70.41         2.63 o                         
  -9   3   3          7.58          7.74         1.09 o                         
  -8   3   3        763.76        722.46        12.56 o                         
  -7   3   3        770.35        762.69         8.87 o                         
  -6   3   3        134.84        135.10         2.36 o                         
  -5   3   3        106.99        106.59         1.69 o                         
  -4   3   3       2306.14       2242.97        14.97 o                         
  -3   3   3       1539.82       1531.31        11.80 o                         
  -2   3   3         99.69        103.48         1.15 o                         
  -1   3   3         44.12         39.23         0.65 o                         
   0   3   3       6066.78       5644.93       424.54 o                         
   1   3   3        651.52        631.03         6.14 o                         
   2   3   3          0.03          1.53         0.25 o                         
   3   3   3         95.20         98.11         1.27 o                         
   4   3   3         35.21         41.46         1.09 o                         
   5   3   3        135.10        131.11         2.01 o                         
   6   3   3         59.24         67.42         1.58 o                         
   7   3   3        691.06        686.86         8.97 o                         
   8   3   3        140.82        141.10         3.39 o                         
   9   3   3         35.29         36.03         2.08 o                         
  10   3   3          2.22          4.85         2.06 o                         
 -11   4   3         29.84         27.41         2.35 o                         
 -10   4   3         65.67         68.15         3.80 o                         
  -9   4   3         21.82         25.86         1.62 o                         
  -8   4   3         70.83         78.68         2.47 o                         
  -7   4   3        771.35        752.66         8.79 o                         
  -6   4   3        222.47        226.52         2.96 o                         
  -5   4   3       1432.37       1518.91        13.23 o                         
  -4   4   3       2274.60       2226.61        15.44 o                         
  -3   4   3        234.61        235.63         2.37 o                         
  -2   4   3         77.51         85.69         0.99 o                         
  -1   4   3       1212.23       1214.40        10.20 o                         
   0   4   3        279.34        271.20         2.93 o                         
   1   4   3       1449.53       1407.99        12.27 o                         
   2   4   3        110.57         91.77         1.16 o                         
   3   4   3       3067.58       3138.88        22.41 o                         
   4   4   3         14.33         14.22         0.73 o                         
   5   4   3       1203.94       1158.57        10.91 o                         
   6   4   3        245.02        238.06         3.53 o                         
   7   4   3       1138.53       1111.63        12.44 o                         
   8   4   3          8.94         14.32         1.24 o                         
   9   4   3         21.49         23.59         1.79 o                         
  10   4   3         20.32         18.71         2.52 o                         
 -11   5   3          0.71         -0.28         1.46 o                         
 -10   5   3         89.68         90.74         3.12 o                         
  -9   5   3         30.45         33.15         1.82 o                         
  -8   5   3        431.57        423.62         6.96 o                         
  -7   5   3        181.08        178.60         2.85 o                         
  -6   5   3        374.80        375.52         3.95 o                         
  -5   5   3        331.54        370.12         3.93 o                         
  -4   5   3        428.89        402.72         3.43 o                         
  -3   5   3        535.35        548.93         4.63 o                         
  -2   5   3         72.16         78.55         0.98 o                         
  -1   5   3          0.00          1.03         0.18 o                         
   0   5   3       4296.99       4372.51        44.37 o                         
   1   5   3          8.99         11.17         0.48 o                         
   2   5   3        338.05        337.02         3.15 o                         
   3   5   3        408.47        408.54         3.71 o                         
   4   5   3         21.21         26.18         0.88 o                         
   5   5   3        237.22        229.36         2.81 o                         
   6   5   3        171.31        172.40         3.05 o                         
   7   5   3        110.51        127.25         3.25 o                         
   8   5   3        145.10        137.23         3.06 o                         
   9   5   3          3.21          4.11         1.24 o                         
  10   5   3          1.60          5.86         1.84 o                         
 -11   6   3          0.07          1.53         1.56 o                         
 -10   6   3        386.83        370.62         6.64 o                         
  -9   6   3         15.13         21.24         1.44 o                         
  -8   6   3        399.25        408.02         6.45 o                         
  -7   6   3         56.31         59.17         1.37 o                         
  -6   6   3          0.00          1.19         0.41 o                         
  -5   6   3        170.23        155.07         2.09 o                         
  -4   6   3       1986.70       1928.18        15.66 o                         
  -3   6   3          8.83         12.90         0.54 o                         
  -2   6   3       2121.49       2108.93        14.82 o                         
  -1   6   3        381.62        457.24         4.14 o                         
   0   6   3       1495.60       1565.51        12.23 o                         
   1   6   3         38.19         41.19         0.74 o                         
   2   6   3        355.60        325.92         3.03 o                         
   3   6   3          6.45         12.45         0.57 o                         
   4   6   3        562.77        542.53         5.71 o                         
   5   6   3          0.00          1.11         0.45 o                         
   6   6   3         58.18         57.54         1.81 o                         
   7   6   3          0.24          4.16         0.92 o                         
   8   6   3         68.05         71.33         2.29 o                         
   9   6   3          1.84          7.57         1.31 o                         
  10   6   3        180.56        163.17         4.73 o                         
 -11   7   3         30.54         29.71         2.80 o                         
 -10   7   3         13.90         23.96         1.94 o                         
  -9   7   3        263.55        248.13         5.52 o                         
  -8   7   3        425.18        418.28         6.80 o                         
  -7   7   3         36.79         38.90         1.24 o                         
  -6   7   3          0.95          2.08         0.49 o                         
  -5   7   3        109.44        115.45         1.76 o                         
  -4   7   3        189.89        179.62         1.94 o                         
  -3   7   3       1187.80       1181.45         9.20 o                         
  -2   7   3         99.64         94.53         1.14 o                         
  -1   7   3       2233.64       2263.18        16.54 o                         
   0   7   3        257.33        252.02         2.41 o                         
   1   7   3        516.96        504.30         4.56 o                         
   2   7   3        329.97        344.52         2.99 o                         
   3   7   3       2194.62       2192.66        16.40 o                         
   4   7   3         31.32         34.02         1.08 o                         
   5   7   3        375.32        356.46         3.90 o                         
   6   7   3          6.10          7.40         0.84 o                         
   7   7   3        374.90        343.01         5.04 o                         
   8   7   3          0.12          2.06         0.94 o                         
   9   7   3        208.08        197.14         4.33 o                         
  10   7   3          0.03          8.11         1.82 o                         
 -11   8   3         83.96         79.74         3.43 o                         
 -10   8   3         95.34         99.17         3.26 o                         
  -9   8   3          3.01          6.78         1.04 o                         
  -8   8   3        419.06        418.01         7.86 o                         
  -7   8   3        137.12        143.79         2.61 o                         
  -6   8   3        303.84        296.23         3.57 o                         
  -5   8   3          1.28          6.14         0.54 o                         
  -4   8   3        857.95        831.97         7.02 o                         
  -3   8   3        635.20        607.52         5.21 o                         
  -2   8   3        122.16        121.77         1.42 o                         
  -1   8   3        899.01        951.82         7.02 o                         
   0   8   3         92.70         97.26         1.18 o                         
   1   8   3        485.26        484.92         4.17 o                         
   2   8   3         61.56         77.27         1.02 o                         
   3   8   3       1424.76       1473.27        11.06 o                         
   4   8   3        156.09        144.73         2.25 o                         
   5   8   3         77.80         82.22         1.71 o                         
   6   8   3        135.14        136.07         2.81 o                         
   7   8   3          2.09          5.88         0.94 o                         
   8   8   3          0.39          0.70         1.20 o                         
   9   8   3         62.07         72.03         3.56 o                         
  10   8   3         14.45         17.83         2.52 o                         
 -11   9   3         47.31         46.11         2.77 o                         
 -10   9   3          1.39         10.79         1.55 o                         
  -9   9   3          0.04          1.72         0.92 o                         
  -8   9   3          1.04          3.61         0.78 o                         
  -7   9   3        726.88        727.55         7.65 o                         
  -6   9   3       2112.55       2061.52        17.81 o                         
  -5   9   3        167.88        189.09         2.34 o                         
  -4   9   3         44.62         74.27         1.14 o                         
  -3   9   3        902.27        855.72         7.11 o                         
  -2   9   3        370.04        362.55         3.26 o                         
  -1   9   3        591.94        621.58         4.65 o                         
   0   9   3         27.16         29.18         0.72 o                         
   1   9   3        382.52        361.74         3.04 o                         
   2   9   3        984.64        939.60         6.80 o                         
   3   9   3       1660.44       1662.87        12.38 o                         
   4   9   3        163.35        165.60         2.35 o                         
   5   9   3        539.37        526.67         5.91 o                         
   6   9   3        393.20        375.78         4.92 o                         
   7   9   3        146.75        144.60         2.99 o                         
   8   9   3          0.95          3.18         1.02 o                         
   9   9   3          0.19          1.57         1.34 o                         
  10   9   3         31.56         33.91         3.30 o                         
 -11  10   3         33.15         35.76         2.70 o                         
 -10  10   3        523.22        496.62         8.75 o                         
  -9  10   3         33.24         34.40         1.86 o                         
  -8  10   3         80.79         78.80         2.16 o                         
  -7  10   3         11.77         17.19         0.92 o                         
  -6  10   3         45.08         60.19         1.42 o                         
  -5  10   3        190.54        165.48         2.02 o                         
  -4  10   3         32.77         19.66         0.85 o                         
  -3  10   3       1163.20       1136.46         8.89 o                         
  -2  10   3       1225.64       1207.85        10.10 o                         
  -1  10   3        545.15        561.91         4.22 o                         
   0  10   3          0.07          2.51         0.26 o                         
   1  10   3        869.94        832.16         5.69 o                         
   2  10   3        776.29        746.99         5.89 o                         
   3  10   3         60.08         61.77         1.12 o                         
   4  10   3         49.25         49.78         1.18 o                         
   5  10   3         51.19         50.29         1.65 o                         
   6  10   3        123.30        121.49         2.28 o                         
   7  10   3         85.62         84.83         2.79 o                         
   8  10   3          2.72          4.94         1.02 o                         
   9  10   3         17.00         15.01         1.75 o                         
 -11  11   3         78.96         69.59         4.76 o                         
 -10  11   3          6.34         17.93         2.42 o                         
  -9  11   3        110.94        103.84         2.68 o                         
  -8  11   3        107.60        100.78         2.25 o                         
  -7  11   3        131.31        134.29         2.68 o                         
  -6  11   3        176.36        173.09         2.52 o                         
  -5  11   3        102.39        107.77         1.59 o                         
  -4  11   3        545.45        523.07         4.73 o                         
  -3  11   3        323.03        281.60         2.96 o                         
  -2  11   3          0.04          1.81         0.26 o                         
  -1  11   3        156.54        165.95         1.69 o                         
   0  11   3       4112.51       4046.90        28.54 o                         
   1  11   3         26.15         29.91         0.52 o                         
   2  11   3        207.21        207.66         2.03 o                         
   3  11   3         37.81         40.44         0.97 o                         
   4  11   3          1.70          2.02         0.45 o                         
   5  11   3         10.08         11.75         0.85 o                         
   6  11   3          3.04          4.61         0.85 o                         
   7  11   3         50.75         66.35         2.29 o                         
   8  11   3         80.99         84.94         2.59 o                         
   9  11   3         24.69         24.72         2.41 o                         
 -10  12   3         29.44         32.17         2.51 o                         
  -9  12   3         28.77         33.97         1.93 o                         
  -8  12   3         53.82         57.27         2.09 o                         
  -7  12   3       1178.12       1173.45        11.87 o                         
  -6  12   3          0.21          3.55         0.53 o                         
  -5  12   3        888.41        880.19         7.44 o                         
  -4  12   3        223.01        200.84         2.43 o                         
  -3  12   3        214.21        175.94         2.49 o                         
  -2  12   3         26.59         32.01         0.72 o                         
  -1  12   3       1188.30       1191.04         8.81 o                         
   0  12   3         69.50         82.08         1.16 o                         
   1  12   3       1596.33       1552.44        10.57 o                         
   2  12   3          5.19          8.65         0.47 o                         
   3  12   3         29.12         30.42         0.80 o                         
   4  12   3        122.37        116.27         1.86 o                         
   5  12   3        181.35        180.06         2.96 o                         
   6  12   3         10.57         13.12         1.10 o                         
   7  12   3        521.32        501.40         8.62 o                         
   8  12   3          3.68          6.48         1.19 o                         
   9  12   3         74.29         79.96         4.77 o                         
 -10  13   3         49.78         55.88         3.27 o                         
  -9  13   3        190.13        186.38         3.52 o                         
  -8  13   3          0.12          3.02         0.86 o                         
  -7  13   3          0.17          3.10         0.61 o                         
  -6  13   3       1158.97       1124.34        10.04 o                         
  -5  13   3         64.34         63.35         1.28 o                         
  -4  13   3         26.81         45.84         1.15 o                         
  -3  13   3         32.73         46.23         1.02 o                         
  -2  13   3        516.43        513.17         4.84 o                         
  -1  13   3        383.09        376.80         3.27 o                         
   0  13   3        730.35        711.29         5.86 o                         
   1  13   3        841.57        823.47         6.67 o                         
   2  13   3        660.90        652.43         5.84 o                         
   3  13   3        216.83        200.16         2.35 o                         
   4  13   3         56.07         57.29         1.45 o                         
   5  13   3          2.45          4.34         0.74 o                         
   6  13   3        267.80        259.32         4.86 o                         
   7  13   3         89.75         87.65         2.59 o                         
   8  13   3         35.32         37.36         2.52 o                         
   9  13   3         23.96         30.23         4.51 o                         
 -10  14   3         42.25         44.37         2.71 o                         
  -9  14   3         86.91         99.61         2.72 o                         
  -8  14   3        279.35        269.57         3.88 o                         
  -7  14   3          6.08          7.50         0.78 o                         
  -6  14   3         33.17         35.41         1.15 o                         
  -5  14   3         77.67         78.88         1.36 o                         
  -4  14   3       3240.60       3268.23        27.97 o                         
  -3  14   3        436.55        398.34         4.43 o                         
  -2  14   3        603.94        586.18         5.22 o                         
  -1  14   3          0.20          2.76         0.38 o                         
   0  14   3       1362.01       1314.02        10.69 o                         
   1  14   3        776.99        758.08         6.37 o                         
   2  14   3         95.95         96.36         1.54 o                         
   3  14   3        110.71        116.39         1.92 o                         
   4  14   3       2390.98       2302.75        21.26 o                         
   5  14   3         87.86         92.03         2.12 o                         
   6  14   3         37.42         36.75         1.96 o                         
   7  14   3         20.37         27.10         1.85 o                         
   8  14   3         91.78         95.28         3.40 o                         
   9  14   3          4.07         10.35         2.33 o                         
 -10  15   3         35.95         34.96         2.35 o                         
  -9  15   3        859.79        812.13        12.50 o                         
  -8  15   3         80.94         78.56         2.17 o                         
  -7  15   3         13.04         16.28         1.07 o                         
  -6  15   3        273.17        275.52         3.27 o                         
  -5  15   3         20.94         25.15         1.04 o                         
  -4  15   3         30.79         32.70         1.17 o                         
  -3  15   3        832.85        866.64         8.56 o                         
  -2  15   3         56.99         67.14         1.25 o                         
  -1  15   3       2417.20       2383.11        18.25 o                         
   0  15   3       1634.95       1596.39        14.58 o                         
   1  15   3        189.92        186.38         2.17 o                         
   2  15   3        380.09        377.30         4.15 o                         
   3  15   3        664.87        655.61         6.07 o                         
   4  15   3          0.04          6.77         0.56 o                         
   5  15   3        166.57        165.30         3.01 o                         
   6  15   3        129.56        123.98         2.98 o                         
   7  15   3        144.54        142.48         3.64 o                         
   8  15   3         18.63         23.15         1.99 o                         
   9  15   3        434.78        394.26         8.77 o                         
 -10  16   3         39.10         40.87         2.54 o                         
  -9  16   3          8.41         17.59         1.72 o                         
  -8  16   3        155.26        149.70         2.92 o                         
  -7  16   3         46.38         47.02         1.53 o                         
  -6  16   3        133.47        128.89         2.23 o                         
  -5  16   3          1.06          3.50         0.53 o                         
  -4  16   3        820.75        774.33         8.29 o                         
  -3  16   3        226.83        241.90         3.11 o                         
  -2  16   3          0.13          2.11         0.37 o                         
  -1  16   3       1901.55       1882.11        15.98 o                         
   0  16   3        165.05        155.91         2.08 o                         
   1  16   3        805.02        805.11         7.95 o                         
   2  16   3         59.03         66.35         1.45 o                         
   3  16   3        159.84        168.06         2.52 o                         
   4  16   3        922.42        876.69         9.02 o                         
   5  16   3          0.53          3.69         0.74 o                         
   6  16   3         12.65         19.99         1.42 o                         
   7  16   3         40.95         46.16         3.24 o                         
   8  16   3          1.31          2.31         1.32 o                         
   9  16   3         40.93         49.52         3.36 o                         
 -10  17   3          2.55          4.03         1.55 o                         
  -9  17   3          1.39          2.75         1.12 o                         
  -8  17   3         74.49         81.93         2.39 o                         
  -7  17   3        151.34        153.75         3.04 o                         
  -6  17   3        908.85        863.57         8.76 o                         
  -5  17   3        304.14        305.14         3.94 o                         
  -4  17   3        484.87        460.80         5.79 o                         
  -3  17   3        109.36        114.72         1.95 o                         
  -2  17   3        146.90        143.26         2.00 o                         
  -1  17   3         40.08         45.90         1.10 o                         
   0  17   3        289.07        289.64         3.09 o                         
   1  17   3         21.89         26.45         1.11 o                         
   2  17   3        548.83        524.72         5.50 o                         
   3  17   3        624.41        608.18         6.56 o                         
   4  17   3        151.83        143.41         2.67 o                         
   5  17   3         27.80         33.84         1.80 o                         
   6  17   3        562.42        547.87         7.99 o                         
   7  17   3          0.66          3.67         1.14 o                         
   8  17   3         17.32         17.02         2.03 o                         
   9  17   3          1.45          8.05         2.00 o                         
 -10  18   3         50.66         49.68         3.00 o                         
  -9  18   3          0.98          1.23         1.08 o                         
  -8  18   3         31.45         32.93         1.99 o                         
  -7  18   3         28.90         34.33         1.59 o                         
  -6  18   3         11.30         19.53         1.13 o                         
  -5  18   3        457.18        466.87         5.80 o                         
  -4  18   3         24.69         24.92         1.12 o                         
  -3  18   3        170.70        174.36         2.53 o                         
  -2  18   3         37.81         42.99         1.18 o                         
  -1  18   3        580.53        575.99         5.68 o                         
   0  18   3         45.13         41.93         0.87 o                         
   1  18   3        155.27        159.09         2.23 o                         
   2  18   3        106.33        104.68         1.81 o                         
   3  18   3         41.18         51.19         1.38 o                         
   4  18   3         87.56         83.50         2.03 o                         
   5  18   3         44.02         51.60         2.48 o                         
   6  18   3         49.56         56.74         2.06 o                         
   7  18   3          5.38          7.45         1.54 o                         
   8  18   3          1.60          2.52         1.50 o                         
   9  18   3          0.23          0.57         1.90 o                         
 -10  19   3         14.43         15.79         2.03 o                         
  -9  19   3          0.40          1.05         1.12 o                         
  -8  19   3          3.12          4.16         0.96 o                         
  -7  19   3         53.20         54.48         1.84 o                         
  -6  19   3        423.41        420.62         5.48 o                         
  -5  19   3         49.05         55.56         1.77 o                         
  -4  19   3         86.31         87.90         2.04 o                         
  -3  19   3        154.02        154.57         2.31 o                         
  -2  19   3          2.01          2.52         0.48 o                         
  -1  19   3        418.77        427.83         4.60 o                         
   0  19   3         56.70         63.04         1.21 o                         
   1  19   3         13.40         19.86         0.92 o                         
   2  19   3        319.54        323.27         4.01 o                         
   3  19   3        131.99        122.35         2.42 o                         
   4  19   3          3.56          4.82         0.85 o                         
   5  19   3         69.46         72.29         2.78 o                         
   6  19   3        158.53        161.79         3.96 o                         
   7  19   3          1.67          6.33         1.43 o                         
   8  19   3          0.16         -0.55         1.81 o                         
 -10  20   3        236.66        213.33        15.08 o                         
  -9  20   3          4.31          7.13         1.56 o                         
  -8  20   3          2.43          2.21         0.92 o                         
  -7  20   3        559.18        548.20         7.44 o                         
  -6  20   3          4.37          8.99         0.85 o                         
  -5  20   3         80.33         78.16         1.98 o                         
  -4  20   3        138.56        141.06         2.79 o                         
  -3  20   3        346.64        337.67         3.99 o                         
  -2  20   3        192.97        197.56         2.69 o                         
  -1  20   3       2180.13       2117.45        18.59 o                         
   0  20   3        171.27        163.58         2.34 o                         
   1  20   3       1337.28       1313.33        15.87 o                         
   2  20   3        114.16        111.01         2.09 o                         
   3  20   3         54.42         56.04         1.79 o                         
   4  20   3          4.99          6.93         0.85 o                         
   5  20   3          4.73          7.89         1.16 o                         
   6  20   3         85.96         94.20         3.03 o                         
   7  20   3        136.09        138.79         4.93 o                         
   8  20   3          4.73          5.84         1.86 o                         
  -9  21   3        178.49        169.43         5.06 o                         
  -8  21   3         65.81         60.13         2.49 o                         
  -7  21   3         22.61         28.30         1.62 o                         
  -6  21   3        742.92        721.53         9.37 o                         
  -5  21   3        116.40        116.98         2.97 o                         
  -4  21   3        141.09        148.53         2.93 o                         
  -3  21   3         28.51         35.41         1.22 o                         
  -2  21   3        495.26        488.91         5.09 o                         
  -1  21   3        212.44        209.27         3.24 o                         
   0  21   3          9.99         13.71         0.79 o                         
   1  21   3        783.10        768.03         8.55 o                         
   2  21   3        219.52        219.51         3.51 o                         
   3  21   3          1.81          1.96         0.71 o                         
   4  21   3         25.03         33.80         1.58 o                         
   5  21   3         15.78         21.89         1.68 o                         
   6  21   3        359.52        361.42         7.42 o                         
   7  21   3         61.01         60.51         3.65 o                         
   8  21   3          0.87          1.55         1.74 o                         
  -9  22   3         49.56         57.57         3.22 o                         
  -8  22   3        109.61        111.99         3.06 o                         
  -7  22   3         84.53         89.41         2.54 o                         
  -6  22   3        181.80        190.79         3.53 o                         
  -5  22   3          0.01          2.17         0.83 o                         
  -4  22   3       2012.62       1983.84        19.36 o                         
  -3  22   3        320.72        313.09         3.76 o                         
  -2  22   3        678.51        653.61         6.47 o                         
  -1  22   3        163.43        159.92         2.65 o                         
   0  22   3        210.31        206.50         3.13 o                         
   1  22   3        217.21        215.88         3.52 o                         
   2  22   3         88.67         91.11         2.06 o                         
   3  22   3         76.28         79.11         2.23 o                         
   4  22   3       1676.76       1615.56        20.66 o                         
   5  22   3          6.97         11.30         1.04 o                         
   6  22   3          4.63          8.42         1.53 o                         
   7  22   3          0.35          2.21         1.32 o                         
   8  22   3         34.35         39.42         3.09 o                         
  -9  23   3        360.15        353.59        11.15 o                         
  -8  23   3          5.53          7.41         1.33 o                         
  -7  23   3          1.75          3.17         0.91 o                         
  -6  23   3         61.13         65.08         2.77 o                         
  -5  23   3        122.83        128.31         3.18 o                         
  -4  23   3          4.30         10.96         0.93 o                         
  -3  23   3       1358.98       1341.98        12.24 o                         
  -2  23   3        174.75        172.66         2.64 o                         
  -1  23   3        593.93        584.24         6.35 o                         
   0  23   3        250.63        253.45         3.50 o                         
   1  23   3         22.11         22.32         1.18 o                         
   2  23   3         93.88         96.65         2.37 o                         
   3  23   3        390.13        377.52         5.46 o                         
   4  23   3         23.02         35.59         1.66 o                         
   5  23   3        229.83        227.99         3.96 o                         
   6  23   3         19.36         22.80         1.80 o                         
   7  23   3         22.10         29.07         2.14 o                         
   8  23   3         13.52         15.99         2.31 o                         
  -9  24   3          4.60         11.28         1.80 o                         
  -8  24   3        113.98        112.62         3.13 o                         
  -7  24   3         73.31         74.25         2.55 o                         
  -6  24   3         22.86         23.65         1.67 o                         
  -5  24   3        195.38        206.37         4.39 o                         
  -4  24   3          3.02          6.36         1.01 o                         
  -3  24   3         57.84         70.59         1.79 o                         
  -2  24   3        149.73        147.96         2.77 o                         
  -1  24   3        254.85        254.70         3.73 o                         
   0  24   3          3.41          8.05         0.73 o                         
   1  24   3        165.99        168.04         3.17 o                         
   2  24   3         59.93         64.04         1.91 o                         
   3  24   3         36.29         44.55         1.87 o                         
   4  24   3        205.11        201.14         4.55 o                         
   5  24   3        195.59        197.69         3.83 o                         
   6  24   3          0.49          3.34         1.28 o                         
   7  24   3         99.36         99.78         5.27 o                         
   8  24   3         67.16         64.81         4.34 o                         
  -9  25   3         53.23         47.69         5.12 o                         
  -8  25   3        247.09        228.71         6.74 o                         
  -7  25   3          6.19         12.71         1.37 o                         
  -6  25   3         89.22         92.41         2.76 o                         
  -5  25   3          0.01          4.87         0.96 o                         
  -4  25   3         79.42         75.03         2.44 o                         
  -3  25   3         56.12         60.83         1.73 o                         
  -2  25   3          1.80          3.32         0.70 o                         
  -1  25   3         47.90         50.02         1.55 o                         
   0  25   3       1573.46       1568.81        17.04 o                         
   1  25   3         77.74         78.40         2.09 o                         
   2  25   3        454.28        446.31         6.38 o                         
   3  25   3          0.98          2.69         1.26 o                         
   4  25   3        107.99        110.37         3.11 o                         
   5  25   3        171.75        162.45         3.45 o                         
   6  25   3        251.30        232.62         4.97 o                         
   7  25   3         15.43         21.91         2.00 o                         
  -8  26   3          2.25          6.13         1.50 o                         
  -7  26   3        208.20        220.61         5.78 o                         
  -6  26   3         49.24         51.38         2.77 o                         
  -5  26   3        834.70        848.56        10.17 o                         
  -4  26   3         74.41         69.67         2.69 o                         
  -3  26   3         14.90         18.25         1.36 o                         
  -2  26   3        256.30        255.47         3.93 o                         
  -1  26   3         51.90         55.34         1.78 o                         
   0  26   3          3.15          7.42         0.88 o                         
   1  26   3         96.69         93.50         2.40 o                         
   2  26   3         36.23         42.22         1.90 o                         
   3  26   3        111.79        119.27         3.10 o                         
   4  26   3        371.57        370.85         6.21 o                         
   5  26   3        106.48        106.54         2.91 o                         
   6  26   3          0.02         10.23         1.52 o                         
   7  26   3          5.12          9.43         1.74 o                         
  -8  27   3          0.45          0.18         1.49 o                         
  -7  27   3        334.87        329.49         5.86 o                         
  -6  27   3         99.79        102.31         2.80 o                         
  -5  27   3        174.99        180.99         3.52 o                         
  -4  27   3          1.80          3.30         0.91 o                         
  -3  27   3        263.34        260.27         5.10 o                         
  -2  27   3         88.37         91.76         2.77 o                         
  -1  27   3         32.30         41.97         2.02 o                         
   0  27   3        138.70        145.20         3.65 o                         
   1  27   3         41.51         42.68         2.13 o                         
   2  27   3        194.49        193.39         3.98 o                         
   3  27   3        275.26        268.98         5.70 o                         
   4  27   3         92.35         87.70         2.64 o                         
   5  27   3         15.48         20.65         1.80 o                         
   6  27   3        232.55        226.88         5.08 o                         
   7  27   3          0.02          0.33         1.56 o                         
  -8  28   3          0.19          1.57         1.67 o                         
  -7  28   3        234.58        239.07         5.00 o                         
  -6  28   3          2.56          2.33         0.96 o                         
  -5  28   3         56.35         59.29         2.36 o                         
  -4  28   3          6.28          6.91         1.01 o                         
  -3  28   3        359.44        365.99         5.39 o                         
  -2  28   3        172.70        169.71         4.62 o                         
  -1  28   3        560.38        551.22         8.38 o                         
   0  28   3         71.44         75.90         2.65 o                         
   1  28   3        158.85        155.08         3.36 o                         
   2  28   3        400.79        393.51         7.00 o                         
   3  28   3         14.54         18.21         1.52 o                         
   4  28   3          3.61          4.21         1.19 o                         
   5  28   3          5.98          7.94         1.50 o                         
   6  28   3        177.26        179.14         5.69 o                         
   7  28   3         40.95         35.36         2.94 o                         
  -8  29   3          9.70          8.37         2.56 o                         
  -7  29   3         70.25         76.14         3.01 o                         
  -6  29   3         15.72         16.92         1.47 o                         
  -5  29   3         19.84         21.29         1.53 o                         
  -4  29   3          0.28          4.08         1.06 o                         
  -3  29   3          1.36          4.93         0.90 o                         
  -2  29   3        138.79        141.95         3.27 o                         
  -1  29   3          0.48          3.10         0.89 o                         
   0  29   3          1.19          2.38         0.91 o                         
   1  29   3         64.52         65.30         2.28 o                         
   2  29   3        146.82        147.79         3.60 o                         
   3  29   3         18.45         23.17         2.21 o                         
   4  29   3          9.80         14.18         1.55 o                         
   5  29   3         46.17         50.60         2.85 o                         
   6  29   3        123.32        120.40         4.22 o                         
  -7  30   3         73.42         76.44         3.04 o                         
  -6  30   3         81.74         85.16         2.63 o                         
  -5  30   3         96.24        101.73         2.76 o                         
  -4  30   3        359.23        357.81         6.00 o                         
  -3  30   3          8.54         18.65         1.36 o                         
  -2  30   3        482.59        479.34         7.17 o                         
  -1  30   3          0.41          0.26         0.85 o                         
   0  30   3         29.25         30.56         1.86 o                         
   1  30   3          0.00          1.96         0.94 o                         
   2  30   3        297.51        297.75         6.13 o                         
   3  30   3         73.05         75.42         2.63 o                         
   4  30   3        167.40        167.40         4.50 o                         
   5  30   3         23.25         25.03         1.97 o                         
   6  30   3          0.70          6.56         1.65 o                         
  -7  31   3        125.53        125.73         3.62 o                         
  -6  31   3         11.04         14.40         1.67 o                         
  -5  31   3        296.22        288.36         5.15 o                         
  -4  31   3          0.13          5.28         1.16 o                         
  -3  31   3        878.84        856.70        11.23 o                         
  -2  31   3          6.21         12.26         1.25 o                         
  -1  31   3         82.87         81.71         2.77 o                         
   0  31   3         56.59         60.33         2.57 o                         
   1  31   3          0.72          0.35         0.98 o                         
   2  31   3         18.68         22.63         1.78 o                         
   3  31   3        254.67        259.82         5.30 o                         
   4  31   3          3.25          8.03         1.39 o                         
   5  31   3         42.89         42.56         2.76 o                         
   6  31   3         84.86         83.11         3.37 o                         
  -7  32   3         55.03         52.71         3.13 o                         
  -6  32   3         10.19         11.60         1.66 o                         
  -5  32   3        184.26        187.27         4.25 o                         
  -4  32   3         49.94         49.32         2.31 o                         
  -3  32   3         21.90         32.57         1.88 o                         
  -2  32   3        283.53        284.05         5.15 o                         
  -1  32   3         52.15         60.53         3.37 o                         
   0  32   3         14.76         23.40         1.66 o                         
   1  32   3        211.08        209.83         5.13 o                         
   2  32   3        270.51        264.94         5.33 o                         
   3  32   3        110.97        118.63         3.24 o                         
   4  32   3          0.54          0.51         1.30 o                         
   5  32   3        111.22        109.56         3.64 o                         
  -6  33   3         92.05         97.54         3.26 o                         
  -5  33   3         14.56         20.76         2.05 o                         
  -4  33   3         74.15         80.31         2.64 o                         
  -3  33   3         71.86         76.22         2.63 o                         
  -2  33   3         64.14         70.32         2.85 o                         
  -1  33   3         39.10         36.26         2.13 o                         
   0  33   3        991.67        951.83        13.70 o                         
   1  33   3         53.23         61.25         3.15 o                         
   2  33   3         59.12         66.47         2.85 o                         
   3  33   3          4.21          6.50         1.34 o                         
   4  33   3          0.95          1.11         1.34 o                         
   5  33   3         33.96         36.64         2.59 o                         
  -6  34   3        133.53        135.63         3.80 o                         
  -5  34   3        166.78        157.10         4.88 o                         
  -4  34   3          1.20          2.05         1.18 o                         
  -3  34   3         95.70         99.13         2.66 o                         
  -2  34   3         75.01         75.98         2.52 o                         
  -1  34   3         35.66         40.23         2.30 o                         
   0  34   3         14.17         19.95         1.65 o                         
   1  34   3        192.42        192.92         4.43 o                         
   2  34   3         43.29         47.11         2.65 o                         
   3  34   3        172.69        172.49         4.11 o                         
   4  34   3         27.71         28.89         2.49 o                         
   5  34   3         24.02         26.76         2.55 o                         
  -5  35   3         27.80         30.40         2.18 o                         
  -4  35   3         46.74         46.75         3.01 o                         
  -3  35   3        148.72        151.25         3.97 o                         
  -2  35   3         54.54         61.25         3.09 o                         
  -1  35   3         53.67         57.81         2.60 o                         
   0  35   3          3.22          5.04         1.28 o                         
   1  35   3         41.93         45.06         2.55 o                         
   2  35   3          0.00          1.90         1.19 o                         
   3  35   3        153.18        147.97         4.94 o                         
   4  35   3         35.46         38.90         3.03 o                         
  -5  36   3         32.67         34.48         2.40 o                         
  -4  36   3         73.91         70.42         2.95 o                         
  -3  36   3         22.80         22.94         2.39 o                         
  -2  36   3         39.15         44.55         2.60 o                         
  -1  36   3         53.88         56.65         2.60 o                         
   0  36   3          2.64          3.05         1.27 o                         
   1  36   3         57.49         61.13         2.91 o                         
   2  36   3         42.93         48.57         2.95 o                         
   3  36   3          1.57          6.23         1.50 o                         
   4  36   3        105.75        100.38         5.30 o                         
  -4  37   3         13.59         17.38         1.99 o                         
  -3  37   3         61.30         69.31         3.01 o                         
  -2  37   3         92.12         97.93         3.40 o                         
  -1  37   3         20.85         23.93         2.24 o                         
   0  37   3          0.06          2.78         1.48 o                         
   1  37   3         80.26         80.47         3.38 o                         
   2  37   3          1.72          6.23         1.60 o                         
   3  37   3          3.25          4.76         1.73 o                         
  -3  38   3        166.87        167.97         4.81 o                         
  -2  38   3        112.20        108.89         3.62 o                         
  -1  38   3         19.91         25.56         2.82 o                         
   0  38   3          7.47          8.19         1.61 o                         
   1  38   3          0.29          1.03         1.58 o                         
   2  38   3        364.86        337.58         7.57 o                         
  -2  39   3         27.17         32.57         2.52 o                         
  -1  39   3         13.70         13.77         1.82 o                         
   0  39   3         27.13         27.67         2.65 o                         
   1  39   3         19.35         22.03         2.25 o                         
 -11   0   4         44.98         38.93         4.12 o                         
 -10   0   4        103.16        102.20         5.08 o                         
  -9   0   4        826.41        797.55        17.56 o                         
  -8   0   4          2.75          1.21         1.02 o                         
  -7   0   4        527.32        509.05        13.54 o                         
  -6   0   4        131.50        132.09         3.74 o                         
  -5   0   4        362.45        365.71         5.86 o                         
  -4   0   4         50.51         59.57         1.55 o                         
  -3   0   4       6414.63       6291.15        71.41 o                         
  -2   0   4       4047.01       4052.76        46.24 o                         
  -1   0   4       2363.82       2342.18        27.12 o                         
   0   0   4         97.36         80.87         4.37 o                         
   1   0   4       3116.52       3166.28        42.43 o                         
   2   0   4         45.23         53.72         1.32 o                         
   3   0   4        501.66        486.72         6.68 o                         
   4   0   4        150.45        171.89         3.72 o                         
   5   0   4          0.33          2.23         0.94 o                         
   6   0   4         29.87         32.78         2.66 o                         
   7   0   4          1.03          5.01         1.62 o                         
   8   0   4        991.38        957.42        18.18 o                         
   9   0   4          4.12          5.20         2.21 o                         
 -11   1   4         40.51         38.97         2.99 o                         
 -10   1   4         34.56         34.45         2.48 o                         
  -9   1   4        388.10        395.21         7.71 o                         
  -8   1   4         34.99         36.94         2.29 o                         
  -7   1   4          1.08          1.80         0.66 o                         
  -6   1   4          1.44          2.43         0.79 o                         
  -5   1   4        676.82        680.14         7.74 o                         
  -4   1   4       1079.89       1090.00        10.30 o                         
  -3   1   4        176.48        178.73         2.10 o                         
  -2   1   4         14.09         19.04         0.77 o                         
  -1   1   4        706.57        715.50         6.75 o                         
   0   1   4        340.62        337.12         4.48 o                         
   1   1   4          8.91         16.07         1.10 o                         
   2   1   4         34.20         32.76         0.78 o                         
   3   1   4        768.29        739.03         6.61 o                         
   4   1   4       1423.20       1405.94        12.37 o                         
   5   1   4         59.21         63.19         1.81 o                         
   6   1   4         84.55         90.10         2.59 o                         
   7   1   4         58.08         58.81         2.47 o                         
   8   1   4        169.25        184.49         4.48 o                         
   9   1   4          0.33          2.10         1.47 o                         
 -11   2   4         15.90         14.38         2.31 o                         
 -10   2   4          4.77          8.63         1.58 o                         
  -9   2   4          0.34          5.81         1.41 o                         
  -8   2   4         46.73         51.37         2.00 o                         
  -7   2   4        257.24        250.92         4.12 o                         
  -6   2   4       1167.01       1160.21        11.43 o                         
  -5   2   4         13.48         20.44         0.93 o                         
  -4   2   4          7.30          9.27         0.53 o                         
  -3   2   4        273.67        273.18         2.71 o                         
  -2   2   4        960.78        949.04         7.72 o                         
  -1   2   4        203.46        204.13         2.25 o                         
   0   2   4        271.03        269.57         3.25 o                         
   1   2   4       1122.37       1095.94         9.93 o                         
   2   2   4        205.64        204.31         2.18 o                         
   3   2   4         12.05         16.63         0.82 o                         
   4   2   4         93.57         96.69         1.65 o                         
   5   2   4        152.76        157.91         3.00 o                         
   6   2   4        444.64        427.09         6.73 o                         
   7   2   4          0.15          4.85         1.10 o                         
   8   2   4         29.36         33.64         2.24 o                         
   9   2   4         27.47         26.80         2.52 o                         
 -11   3   4         24.69         22.79         2.58 o                         
 -10   3   4         35.08         36.43         2.74 o                         
  -9   3   4         45.23         46.85         2.35 o                         
  -8   3   4         75.80         77.23         2.25 o                         
  -7   3   4        965.17        966.94        12.75 o                         
  -6   3   4        371.76        382.61         4.58 o                         
  -5   3   4        646.36        636.12         5.97 o                         
  -4   3   4        161.33        160.56         2.34 o                         
  -3   3   4        285.90        285.56         2.80 o                         
  -2   3   4        400.21        401.55         4.04 o                         
  -1   3   4        805.10        805.61         6.93 o                         
   0   3   4         27.48         25.21         0.96 o                         
   1   3   4       1498.64       1490.84        12.79 o                         
   2   3   4          4.14          6.64         0.41 o                         
   3   3   4         14.21         17.27         0.77 o                         
   4   3   4        371.76        372.14         4.43 o                         
   5   3   4         11.36         13.05         0.79 o                         
   6   3   4         45.32         49.93         2.23 o                         
   7   3   4        121.41        117.41         2.86 o                         
   8   3   4         10.26         13.80         2.03 o                         
   9   3   4          0.04          3.05         1.57 o                         
 -11   4   4         10.62         12.04         2.19 o                         
 -10   4   4          2.63          4.94         1.55 o                         
  -9   4   4          2.88          6.38         1.53 o                         
  -8   4   4         94.42         98.93         3.81 o                         
  -7   4   4         68.13         81.30         2.43 o                         
  -6   4   4         35.77         38.89         1.32 o                         
  -5   4   4        185.92        186.50         2.21 o                         
  -4   4   4         55.94         60.18         1.19 o                         
  -3   4   4         22.84         23.24         0.72 o                         
  -2   4   4        156.49        162.41         1.92 o                         
  -1   4   4        196.69        199.79         2.28 o                         
   0   4   4         53.66         46.97         0.86 o                         
   1   4   4        216.95        227.87         2.67 o                         
   2   4   4         32.38         32.46         0.95 o                         
   3   4   4         64.47         61.66         1.13 o                         
   4   4   4         18.14         21.23         0.97 o                         
   5   4   4         39.75         40.54         1.29 o                         
   6   4   4          1.40          3.50         0.71 o                         
   7   4   4         17.37         23.24         1.56 o                         
   8   4   4        116.52        106.24         3.44 o                         
   9   4   4         17.01         13.79         1.99 o                         
 -11   5   4        199.66        174.65         6.86 o                         
 -10   5   4        195.01        171.82         4.58 o                         
  -9   5   4        176.28        174.15         3.98 o                         
  -8   5   4         93.86         96.19         2.69 o                         
  -7   5   4        287.95        284.19         5.05 o                         
  -6   5   4         24.92         32.23         1.02 o                         
  -5   5   4         32.57         32.82         1.03 o                         
  -4   5   4         91.17         92.64         1.45 o                         
  -3   5   4        556.41        554.88         4.98 o                         
  -2   5   4       1546.00       1521.51        12.16 o                         
  -1   5   4        804.80        809.84         7.42 o                         
   0   5   4         33.04         30.58         0.76 o                         
   1   5   4       1089.41       1044.12        10.68 o                         
   2   5   4        576.88        566.40         5.66 o                         
   3   5   4         69.61         69.08         1.48 o                         
   4   5   4          5.33          8.24         0.68 o                         
   5   5   4         33.31         36.26         1.26 o                         
   6   5   4        162.89        161.90         2.93 o                         
   7   5   4        267.40        252.80         5.58 o                         
   8   5   4         52.35         57.77         3.14 o                         
   9   5   4         18.04         19.58         2.24 o                         
 -11   6   4          3.44         10.48         2.30 o                         
 -10   6   4         13.89         20.71         2.09 o                         
  -9   6   4         13.43         15.54         1.63 o                         
  -8   6   4          0.04          4.30         0.90 o                         
  -7   6   4        836.84        820.30         9.59 o                         
  -6   6   4       1303.57       1310.81        11.81 o                         
  -5   6   4         22.26         27.41         0.91 o                         
  -4   6   4          5.09          7.27         0.51 o                         
  -3   6   4        264.12        272.06         2.96 o                         
  -2   6   4       1128.87       1087.12         8.69 o                         
  -1   6   4          4.89          7.44         0.41 o                         
   0   6   4         31.29         34.32         0.78 o                         
   1   6   4        835.47        801.14         7.67 o                         
   2   6   4        596.43        572.51         6.72 o                         
   3   6   4        310.17        310.84         3.57 o                         
   4   6   4         23.44         31.50         1.54 o                         
   5   6   4        133.21        129.92         2.14 o                         
   6   6   4        470.33        451.72         5.88 o                         
   7   6   4         55.11         57.93         2.34 o                         
   8   6   4          0.46          9.27         1.58 o                         
   9   6   4         31.47         34.39         2.83 o                         
 -11   7   4         85.99         78.22         5.13 o                         
 -10   7   4         44.09         40.65         2.48 o                         
  -9   7   4        249.33        257.44         5.75 o                         
  -8   7   4        115.85        113.37         2.95 o                         
  -7   7   4         23.06         26.43         1.40 o                         
  -6   7   4         18.21         25.30         1.01 o                         
  -5   7   4        753.21        752.27         7.48 o                         
  -4   7   4       1223.08       1249.05        11.34 o                         
  -3   7   4         31.49         35.16         0.88 o                         
  -2   7   4        116.72        116.69         1.46 o                         
  -1   7   4        334.27        340.20         3.30 o                         
   0   7   4        237.35        232.03         3.04 o                         
   1   7   4         50.75         53.88         1.06 o                         
   2   7   4          0.10          1.40         0.36 o                         
   3   7   4        487.28        468.26         5.15 o                         
   4   7   4       1259.13       1227.30        12.32 o                         
   5   7   4          1.98          3.03         0.61 o                         
   6   7   4         18.57         22.88         1.24 o                         
   7   7   4         30.21         32.50         1.81 o                         
   8   7   4        102.14        111.27         3.63 o                         
   9   7   4          0.13          4.35         1.77 o                         
 -10   8   4         10.91         14.47         1.84 o                         
  -9   8   4        704.19        677.91        10.44 o                         
  -8   8   4          1.20          3.75         0.94 o                         
  -7   8   4         27.35         31.18         1.59 o                         
  -6   8   4          8.59         11.35         0.79 o                         
  -5   8   4        427.83        435.21         4.64 o                         
  -4   8   4        293.55        330.85         3.82 o                         
  -3   8   4       2547.04       2406.08        19.45 o                         
  -2   8   4       1240.81       1187.80         9.43 o                         
  -1   8   4        470.64        462.08         4.24 o                         
   0   8   4        245.17        241.25         2.74 o                         
   1   8   4       1387.73       1361.25        11.76 o                         
   2   8   4        336.04        324.14         3.36 o                         
   3   8   4        689.04        668.85         6.46 o                         
   4   8   4        333.93        337.98         3.53 o                         
   5   8   4          9.33         11.81         1.00 o                         
   6   8   4         12.82         13.02         1.09 o                         
   7   8   4          6.88          7.33         1.17 o                         
   8   8   4        238.97        230.79         5.01 o                         
   9   8   4         47.38         48.53         3.44 o                         
 -10   9   4         19.20         16.88         2.16 o                         
  -9   9   4        180.33        196.26         4.34 o                         
  -8   9   4          3.58          5.94         1.16 o                         
  -7   9   4         58.68         65.27         1.85 o                         
  -6   9   4        372.34        388.74         4.79 o                         
  -5   9   4         32.36         37.92         1.17 o                         
  -4   9   4        744.65        740.70         7.27 o                         
  -3   9   4        261.63        290.75         3.17 o                         
  -2   9   4        457.78        411.45         3.80 o                         
  -1   9   4        294.33        274.16         2.95 o                         
   0   9   4         11.32         20.22         0.61 o                         
   1   9   4        188.02        190.95         2.18 o                         
   2   9   4        508.87        494.84         4.95 o                         
   3   9   4         38.00         40.03         1.21 o                         
   4   9   4        179.38        181.31         2.43 o                         
   5   9   4         51.78         57.05         1.58 o                         
   6   9   4          3.56          6.64         0.90 o                         
   7   9   4          5.47         10.18         1.47 o                         
   8   9   4         25.25         36.42         2.30 o                         
   9   9   4          8.86         10.65         1.94 o                         
 -10  10   4          3.99          3.16         1.80 o                         
  -9  10   4         90.33         90.10         2.82 o                         
  -8  10   4        177.39        171.00         3.42 o                         
  -7  10   4        145.23        145.83         3.01 o                         
  -6  10   4        516.07        530.64         6.10 o                         
  -5  10   4        215.96        232.66         3.35 o                         
  -4  10   4          2.25          5.14         0.52 o                         
  -3  10   4        176.62        157.21         2.22 o                         
  -2  10   4         99.86        117.75         1.55 o                         
  -1  10   4        991.36        966.94         7.81 o                         
   0  10   4       2433.66       2437.04        18.48 o                         
   1  10   4        539.02        539.73         5.02 o                         
   2  10   4         17.40         23.06         0.74 o                         
   3  10   4        256.27        255.39         2.99 o                         
   4  10   4        923.09        898.52         8.43 o                         
   5  10   4        254.87        249.22         3.66 o                         
   6  10   4         93.63         89.64         2.50 o                         
   7  10   4        146.13        146.45         3.88 o                         
   8  10   4        199.63        184.31         4.48 o                         
   9  10   4          2.27          2.84         1.76 o                         
 -10  11   4          2.61          2.83         1.64 o                         
  -9  11   4         14.28         15.67         1.49 o                         
  -8  11   4         70.08         76.71         2.26 o                         
  -7  11   4        694.68        694.91        10.12 o                         
  -6  11   4        452.44        448.18         5.47 o                         
  -5  11   4       1634.47       1585.90        16.26 o                         
  -4  11   4         24.68         35.09         1.19 o                         
  -3  11   4       1260.71       1205.12        10.59 o                         
  -2  11   4          0.23          1.39         0.39 o                         
  -1  11   4        536.96        526.04         5.40 o                         
   0  11   4        204.38        209.30         2.14 o                         
   1  11   4        967.00        943.50         7.81 o                         
   2  11   4       1037.77       1014.98         8.36 o                         
   3  11   4         15.90         17.60         1.10 o                         
   4  11   4        962.68        957.82         9.30 o                         
   5  11   4        439.43        418.77         5.21 o                         
   6  11   4         31.26         32.81         1.67 o                         
   7  11   4         47.66         52.48         2.40 o                         
   8  11   4          0.05          7.02         1.69 o                         
   9  11   4          3.19          2.49         1.77 o                         
 -10  12   4         19.15         28.02         2.75 o                         
  -9  12   4         57.19         56.30         2.53 o                         
  -8  12   4        583.11        581.62         7.73 o                         
  -7  12   4          1.27          2.29         0.67 o                         
  -6  12   4        193.41        197.41         3.71 o                         
  -5  12   4        966.25        954.89         9.93 o                         
  -4  12   4         50.68         43.99         1.21 o                         
  -3  12   4        173.80        214.38         2.89 o                         
  -2  12   4         71.46         58.50         1.07 o                         
  -1  12   4        186.17        189.54         2.05 o                         
   0  12   4        680.26        670.39         5.97 o                         
   1  12   4        746.91        722.20         5.94 o                         
   2  12   4          2.08          6.14         0.47 o                         
   3  12   4        146.89        138.52         2.03 o                         
   4  12   4          7.35         13.86         0.80 o                         
   5  12   4        256.08        242.45         3.69 o                         
   6  12   4         23.99         30.02         1.77 o                         
   7  12   4         80.25         84.20         2.61 o                         
   8  12   4        114.65        109.58         3.48 o                         
   9  12   4          4.31          3.29         1.94 o                         
 -10  13   4        559.87        532.09        11.33 o                         
  -9  13   4        107.83        109.11         3.14 o                         
  -8  13   4        241.34        238.44         4.15 o                         
  -7  13   4         49.62         47.45         1.81 o                         
  -6  13   4         21.00         27.27         1.16 o                         
  -5  13   4          3.48          5.75         0.68 o                         
  -4  13   4          1.82          1.75         0.62 o                         
  -3  13   4        734.59        709.35         7.09 o                         
  -2  13   4       1071.25       1107.50         9.79 o                         
  -1  13   4        170.34        158.32         1.98 o                         
   0  13   4        271.13        275.42         2.92 o                         
   1  13   4       1809.83       1758.37        13.63 o                         
   2  13   4        570.07        558.85         5.26 o                         
   3  13   4          0.26          1.16         0.49 o                         
   4  13   4         43.22         46.17         1.34 o                         
   5  13   4        266.76        256.98         4.48 o                         
   6  13   4         56.69         59.96         2.15 o                         
   7  13   4         46.51         52.33         2.51 o                         
   8  13   4          0.67          3.60         2.29 o                         
 -10  14   4          1.87         16.41         2.58 o                         
  -9  14   4         31.06         33.11         2.12 o                         
  -8  14   4         46.37         50.62         1.99 o                         
  -7  14   4         37.24         37.52         1.59 o                         
  -6  14   4        590.70        593.93         6.99 o                         
  -5  14   4         40.53         43.79         2.22 o                         
  -4  14   4          4.00          5.32         0.73 o                         
  -3  14   4        384.10        350.92         4.35 o                         
  -2  14   4         31.06         38.87         1.49 o                         
  -1  14   4          0.55          1.37         0.32 o                         
   0  14   4          9.69         15.30         0.63 o                         
   1  14   4        185.03        186.69         2.43 o                         
   2  14   4        120.73        122.00         1.81 o                         
   3  14   4        100.74         93.43         1.68 o                         
   4  14   4         51.50         52.04         1.62 o                         
   5  14   4        367.12        349.32         7.17 o                         
   6  14   4         43.86         49.26         2.14 o                         
   7  14   4         24.28         27.31         2.02 o                         
   8  14   4         10.58          8.43         2.06 o                         
 -10  15   4         55.95         56.12         4.02 o                         
  -9  15   4          0.02          3.34         1.25 o                         
  -8  15   4        128.53        128.44         3.00 o                         
  -7  15   4          1.84          2.19         0.72 o                         
  -6  15   4         76.69         77.13         2.63 o                         
  -5  15   4         67.63         73.99         1.94 o                         
  -4  15   4        198.28        186.64         3.15 o                         
  -3  15   4        141.74        130.60         2.27 o                         
  -2  15   4         18.44         22.56         0.89 o                         
  -1  15   4          0.17          2.29         0.35 o                         
   0  15   4         22.68         27.28         1.03 o                         
   1  15   4         65.77         73.86         1.36 o                         
   2  15   4        217.41        215.01         2.80 o                         
   3  15   4        109.00        111.69         2.18 o                         
   4  15   4        130.86        120.71         2.44 o                         
   5  15   4         40.38         44.66         1.85 o                         
   6  15   4          0.12          1.28         0.92 o                         
   7  15   4         13.79         17.24         1.85 o                         
   8  15   4          3.47          5.46         1.71 o                         
 -10  16   4          1.40          4.41         1.85 o                         
  -9  16   4        156.46        152.65         3.72 o                         
  -8  16   4        145.75        146.50         3.47 o                         
  -7  16   4         38.70         40.55         1.54 o                         
  -6  16   4        246.79        248.82         4.26 o                         
  -5  16   4        771.84        771.47         9.39 o                         
  -4  16   4        444.57        449.13         6.50 o                         
  -3  16   4        945.36        933.46         9.61 o                         
  -2  16   4         22.55         28.42         0.95 o                         
  -1  16   4          1.56          3.25         0.51 o                         
   0  16   4         17.80         20.02         0.75 o                         
   1  16   4          1.32          2.46         0.44 o                         
   2  16   4        374.75        372.86         4.20 o                         
   3  16   4        567.29        542.99         6.23 o                         
   4  16   4         44.96         53.02         1.87 o                         
   5  16   4        225.76        218.08         3.82 o                         
   6  16   4         54.38         54.86         2.29 o                         
   7  16   4         18.64         21.72         2.31 o                         
   8  16   4          1.86          2.75         2.18 o                         
 -10  17   4        194.39        183.38         6.16 o                         
  -9  17   4          8.97         12.38         1.81 o                         
  -8  17   4          1.03          6.97         1.05 o                         
  -7  17   4         86.27         90.39         2.91 o                         
  -6  17   4        409.03        403.48         6.88 o                         
  -5  17   4         62.96         66.87         2.01 o                         
  -4  17   4         18.24         20.20         1.23 o                         
  -3  17   4       1086.76       1092.22        11.00 o                         
  -2  17   4        393.69        378.57         4.45 o                         
  -1  17   4          1.75          3.84         0.44 o                         
   0  17   4         32.21         40.71         1.24 o                         
   1  17   4         36.23         36.96         1.00 o                         
   2  17   4        592.80        581.13         6.48 o                         
   3  17   4         20.62         25.50         1.43 o                         
   4  17   4         15.94         20.26         1.85 o                         
   5  17   4        240.19        237.34         4.09 o                         
   6  17   4         11.28         12.29         1.36 o                         
   7  17   4          1.63          6.54         1.90 o                         
   8  17   4         29.66         29.91         3.11 o                         
  -9  18   4        155.76        156.50         6.74 o                         
  -8  18   4        555.25        526.44         7.29 o                         
  -7  18   4         41.85         45.62         2.05 o                         
  -6  18   4        142.42        143.39         2.72 o                         
  -5  18   4        538.71        546.44         7.69 o                         
  -4  18   4         27.55         29.93         1.22 o                         
  -3  18   4          6.95         11.97         0.76 o                         
  -2  18   4        119.89        122.64         1.86 o                         
  -1  18   4        847.85        831.18         7.95 o                         
   0  18   4       2870.28       2805.41        25.01 o                         
   1  18   4         18.88         20.87         0.95 o                         
   2  18   4          4.17          7.93         0.82 o                         
   3  18   4         83.86         82.53         1.83 o                         
   4  18   4        201.90        197.72         4.45 o                         
   5  18   4         29.66         41.16         2.39 o                         
   6  18   4         10.15         11.27         1.42 o                         
   7  18   4        235.70        230.54         6.76 o                         
   8  18   4         99.87         99.08         6.03 o                         
  -9  19   4          6.30          9.48         1.71 o                         
  -8  19   4         89.79         95.27         3.67 o                         
  -7  19   4        216.65        210.44         4.33 o                         
  -6  19   4         60.92         62.89         1.77 o                         
  -5  19   4        969.83        938.07        11.51 o                         
  -4  19   4        139.02        139.45         2.57 o                         
  -3  19   4        469.68        459.72         5.07 o                         
  -2  19   4          3.76          6.21         0.58 o                         
  -1  19   4        629.70        612.05         6.00 o                         
   0  19   4        705.08        699.73         7.49 o                         
   1  19   4        214.62        214.22         3.01 o                         
   2  19   4        775.50        762.43         8.23 o                         
   3  19   4          1.09          1.96         0.61 o                         
   4  19   4        385.54        382.51         7.56 o                         
   5  19   4        628.99        626.93         8.77 o                         
   6  19   4         48.46         55.59         3.23 o                         
   7  19   4         97.40        104.05         3.86 o                         
   8  19   4          7.72         14.86         2.45 o                         
  -9  20   4          2.15          4.03         1.52 o                         
  -8  20   4        240.60        240.80         5.20 o                         
  -7  20   4         77.76         78.05         2.54 o                         
  -6  20   4        105.02        106.26         2.60 o                         
  -5  20   4        236.18        230.71         4.43 o                         
  -4  20   4         14.29         22.36         1.15 o                         
  -3  20   4        442.77        443.28         5.00 o                         
  -2  20   4         67.44         71.84         1.46 o                         
  -1  20   4          3.37          6.46         0.61 o                         
   0  20   4        372.54        370.01         4.59 o                         
   1  20   4          8.10         10.96         0.92 o                         
   2  20   4          0.52          4.08         0.68 o                         
   3  20   4        116.73        112.82         2.47 o                         
   4  20   4          3.97         12.52         1.34 o                         
   5  20   4        127.81        127.82         3.18 o                         
   6  20   4         22.44         22.57         2.11 o                         
   7  20   4        100.95        105.60         5.16 o                         
   8  20   4          0.10          2.15         2.02 o                         
  -9  21   4          5.22         12.33         1.91 o                         
  -8  21   4         99.03        102.99         3.59 o                         
  -7  21   4          0.11          0.35         1.25 o                         
  -6  21   4         16.93         21.16         1.41 o                         
  -5  21   4         56.35         58.51         1.93 o                         
  -4  21   4        754.76        768.39         9.04 o                         
  -3  21   4         97.97        100.18         1.98 o                         
  -2  21   4        985.75       1001.49         9.98 o                         
  -1  21   4        216.01        219.98         3.30 o                         
   0  21   4        207.46        210.80         3.58 o                         
   1  21   4        413.78        400.76         5.14 o                         
   2  21   4        160.59        153.74         3.07 o                         
   3  21   4         92.56         92.34         2.43 o                         
   4  21   4        281.22        283.87         5.03 o                         
   5  21   4         31.35         35.86         2.12 o                         
   6  21   4          5.92          8.66         1.49 o                         
   7  21   4         79.61         80.14         3.56 o                         
  -9  22   4        254.61        241.11         6.40 o                         
  -8  22   4          6.48         11.67         1.77 o                         
  -7  22   4          6.90          6.21         1.25 o                         
  -6  22   4         37.37         41.20         1.99 o                         
  -5  22   4         20.10         23.13         1.33 o                         
  -4  22   4         86.53         90.62         2.20 o                         
  -3  22   4          1.59          2.86         0.65 o                         
  -2  22   4         39.61         44.23         1.40 o                         
  -1  22   4         18.75         24.64         1.32 o                         
   0  22   4        523.92        527.03         7.08 o                         
   1  22   4        124.22        126.63         3.21 o                         
   2  22   4         26.97         34.98         1.73 o                         
   3  22   4         69.46         67.21         2.08 o                         
   4  22   4          1.98          6.20         1.30 o                         
   5  22   4        132.74        138.47         4.20 o                         
   6  22   4        108.97        106.45         3.55 o                         
   7  22   4          0.27          4.50         2.05 o                         
  -9  23   4         85.30         87.86         5.30 o                         
  -8  23   4         27.34         32.10         3.20 o                         
  -7  23   4        113.32        109.46         3.22 o                         
  -6  23   4          2.00          7.91         1.10 o                         
  -5  23   4         20.73         25.42         1.51 o                         
  -4  23   4        140.83        143.61         3.34 o                         
  -3  23   4         86.00         82.68         1.93 o                         
  -2  23   4        332.31        330.10         4.36 o                         
  -1  23   4         58.30         61.97         1.78 o                         
   0  23   4         85.50         83.95         2.17 o                         
   1  23   4        428.37        422.30         6.88 o                         
   2  23   4        279.12        278.96         4.72 o                         
   3  23   4          6.51          8.13         1.03 o                         
   4  23   4          7.57         10.75         1.25 o                         
   5  23   4        214.71        212.82         5.16 o                         
   6  23   4          0.13          1.50         1.35 o                         
   7  23   4         41.67         41.40         2.72 o                         
  -8  24   4        110.21        110.38         4.08 o                         
  -7  24   4         38.78         41.09         2.58 o                         
  -6  24   4        875.42        885.56        11.83 o                         
  -5  24   4         96.81         98.61         3.54 o                         
  -4  24   4         36.01         40.44         1.87 o                         
  -3  24   4        450.57        441.13         5.94 o                         
  -2  24   4         36.68         39.32         1.41 o                         
  -1  24   4         42.84         46.44         1.68 o                         
   0  24   4          0.59          3.34         0.78 o                         
   1  24   4        133.82        132.95         2.99 o                         
   2  24   4        332.67        326.12         5.54 o                         
   3  24   4        226.09        226.78         4.39 o                         
   4  24   4          1.68          3.04         1.03 o                         
   5  24   4        389.56        368.34         7.01 o                         
   6  24   4         34.43         39.09         2.59 o                         
   7  24   4         61.12         61.51         3.10 o                         
  -8  25   4          2.62          6.31         1.81 o                         
  -7  25   4         71.04         72.46         3.30 o                         
  -6  25   4        169.70        179.13         3.79 o                         
  -5  25   4         69.66         72.86         2.17 o                         
  -4  25   4         44.03         49.40         1.97 o                         
  -3  25   4        562.93        549.35         7.30 o                         
  -2  25   4        415.21        408.16         5.35 o                         
  -1  25   4         80.90         81.97         2.11 o                         
   0  25   4        103.30        101.05         2.57 o                         
   1  25   4         72.21         76.40         2.67 o                         
   2  25   4        126.93        124.40         3.34 o                         
   3  25   4         52.36         58.80         2.18 o                         
   4  25   4         29.35         30.29         1.89 o                         
   5  25   4         51.55         56.99         3.34 o                         
   6  25   4          1.72          5.71         1.91 o                         
   7  25   4          3.64         12.59         2.41 o                         
  -8  26   4        233.04        221.28         5.95 o                         
  -7  26   4          1.19          6.05         1.55 o                         
  -6  26   4        102.21        109.01         2.79 o                         
  -5  26   4         99.33        103.70         2.62 o                         
  -4  26   4          4.31          5.72         1.09 o                         
  -3  26   4         73.59         79.66         2.70 o                         
  -2  26   4         83.76         84.51         3.63 o                         
  -1  26   4        466.18        458.72         7.16 o                         
   0  26   4        443.25        453.24         7.58 o                         
   1  26   4         17.20         22.24         1.69 o                         
   2  26   4          0.11          1.50         0.90 o                         
   3  26   4          1.20          2.91         0.98 o                         
   4  26   4         37.23         46.44         2.38 o                         
   5  26   4          1.59          4.79         1.40 o                         
   6  26   4        118.91        111.88         5.53 o                         
  -8  27   4         62.34         67.87         4.63 o                         
  -7  27   4        222.54        216.92         5.13 o                         
  -6  27   4         63.78         67.19         3.13 o                         
  -5  27   4        105.26        102.62         2.70 o                         
  -4  27   4         27.00         29.09         1.72 o                         
  -3  27   4         85.36         87.49         2.73 o                         
  -2  27   4         76.22         76.08         2.48 o                         
  -1  27   4        426.70        431.13         6.62 o                         
   0  27   4        213.48        214.27         4.12 o                         
   1  27   4        235.45        243.56         4.79 o                         
   2  27   4         48.96         54.79         2.13 o                         
   3  27   4          2.28          4.18         1.02 o                         
   4  27   4         24.89         31.57         1.97 o                         
   5  27   4         46.53         47.82         3.07 o                         
   6  27   4         13.81         17.39         2.23 o                         
  -7  28   4         84.60         91.98         3.84 o                         
  -6  28   4         19.69         23.46         1.86 o                         
  -5  28   4         47.41         47.84         2.26 o                         
  -4  28   4          2.49          7.88         1.16 o                         
  -3  28   4        109.85        114.70         3.16 o                         
  -2  28   4        216.86        211.94         4.27 o                         
  -1  28   4         37.61         45.25         2.00 o                         
   0  28   4          6.48          7.42         1.13 o                         
   1  28   4        271.12        265.63         5.44 o                         
   2  28   4          1.78          5.75         1.07 o                         
   3  28   4        102.56        102.40         3.01 o                         
   4  28   4        107.91        107.28         3.09 o                         
   5  28   4          0.16          5.42         1.53 o                         
   6  28   4         72.88         72.47         3.92 o                         
  -7  29   4          3.40          0.32         1.45 o                         
  -6  29   4          1.65          4.79         1.46 o                         
  -5  29   4        116.41        117.62         2.94 o                         
  -4  29   4       1013.47       1013.54        13.70 o                         
  -3  29   4          3.16          6.16         1.02 o                         
  -2  29   4        288.46        298.94         5.15 o                         
  -1  29   4        231.60        235.51         4.41 o                         
   0  29   4         13.65         14.86         1.42 o                         
   1  29   4          2.35          4.34         1.09 o                         
   2  29   4        126.00        127.37         3.81 o                         
   3  29   4        366.08        359.69         6.07 o                         
   4  29   4        309.28        302.11         7.03 o                         
   5  29   4          0.44          2.66         1.39 o                         
  -7  30   4         23.51         18.37         2.22 o                         
  -6  30   4         27.64         28.03         2.20 o                         
  -5  30   4          0.84          3.89         1.16 o                         
  -4  30   4        115.36        125.70         3.30 o                         
  -3  30   4         14.23         14.81         1.45 o                         
  -2  30   4         85.95         92.16         2.60 o                         
  -1  30   4        188.79        197.34         4.72 o                         
   0  30   4        111.46        112.35         3.56 o                         
   1  30   4        250.75        248.55         5.30 o                         
   2  30   4         11.51         16.21         1.60 o                         
   3  30   4        103.80        108.76         3.64 o                         
   4  30   4         31.74         35.32         2.34 o                         
   5  30   4          0.03         -0.71         1.66 o                         
  -6  31   4          0.68          5.69         1.70 o                         
  -5  31   4          1.01          3.46         1.29 o                         
  -4  31   4         35.43         40.44         2.29 o                         
  -3  31   4          8.04          9.37         1.26 o                         
  -2  31   4        403.61        387.87         6.27 o                         
  -1  31   4         21.92         26.29         1.76 o                         
   0  31   4          1.44          3.66         1.07 o                         
   1  31   4        218.97        220.66         4.98 o                         
   2  31   4          0.14          3.67         1.28 o                         
   3  31   4         67.56         72.26         2.74 o                         
   4  31   4          5.66          9.73         1.65 o                         
   5  31   4          4.39          4.17         1.59 o                         
  -6  32   4        507.46        488.07        11.94 o                         
  -5  32   4         45.92         53.68         3.31 o                         
  -4  32   4          0.35          4.63         1.23 o                         
  -3  32   4         17.37         20.69         1.75 o                         
  -2  32   4         70.49         79.66         2.57 o                         
  -1  32   4          1.16          3.59         1.12 o                         
   0  32   4        107.39        112.39         3.41 o                         
   1  32   4          6.49          9.83         1.65 o                         
   2  32   4        176.26        173.07         4.03 o                         
   3  32   4         80.77         75.87         3.03 o                         
   4  32   4          9.37         10.46         1.92 o                         
  -6  33   4          0.19         14.88         2.81 o                         
  -5  33   4          8.65          8.22         1.93 o                         
  -4  33   4        127.27        122.31         3.91 o                         
  -3  33   4         37.02         35.75         2.03 o                         
  -2  33   4         78.89         88.53         3.03 o                         
  -1  33   4         93.46         96.28         2.91 o                         
   0  33   4         16.81         16.48         1.69 o                         
   1  33   4          4.61          7.88         1.38 o                         
   2  33   4         55.55         56.16         2.63 o                         
   3  33   4         38.82         43.18         2.72 o                         
   4  33   4          9.65         11.18         1.95 o                         
  -5  34   4         32.46         31.45         2.50 o                         
  -4  34   4         12.39         10.65         2.14 o                         
  -3  34   4        133.14        131.55         3.66 o                         
  -2  34   4         31.05         36.13         2.10 o                         
  -1  34   4          0.09          1.97         1.21 o                         
   0  34   4         41.92         41.72         2.81 o                         
   1  34   4         15.65         16.25         1.88 o                         
   2  34   4        111.36        112.51         3.33 o                         
   3  34   4         11.90         17.07         1.96 o                         
  -4  35   4         28.28         28.74         2.84 o                         
  -3  35   4          0.87          5.13         1.39 o                         
  -2  35   4        452.95        434.48         7.82 o                         
  -1  35   4         40.55         40.97         2.84 o                         
   0  35   4         51.69         54.21         3.29 o                         
   1  35   4         91.23         92.99         3.30 o                         
   2  35   4          1.66          3.86         1.63 o                         
   3  35   4        106.36        109.04         3.67 o                         
  -4  36   4         51.88         50.26         2.98 o                         
  -3  36   4         74.94         76.49         4.98 o                         
  -2  36   4        220.71        228.65         4.96 o                         
  -1  36   4         38.11         42.07         2.72 o                         
   0  36   4          2.12          2.58         1.45 o                         
   1  36   4        161.17        151.17         4.27 o                         
   2  36   4         19.32         23.37         2.15 o                         
  -3  37   4          0.29          6.66         1.57 o                         
  -2  37   4         46.20         44.88         2.92 o                         
  -1  37   4         32.73         34.92         2.52 o                         
   0  37   4          1.38          4.34         1.45 o                         
   1  37   4         10.41         13.09         1.94 o                         
  -1  38   4         25.31         29.77         2.76 o                         
   0  38   4          0.08          3.44         1.82 o                         
 -10   1   5         21.46         21.82         2.87 o                         
  -9   1   5         53.38         56.69         2.84 o                         
  -8   1   5         12.48         10.25         1.50 o                         
  -7   1   5        109.36        105.90         2.48 o                         
  -6   1   5       1052.32       1021.66        13.67 o                         
  -5   1   5         61.40         60.04         1.73 o                         
  -4   1   5        489.35        481.30         6.76 o                         
  -3   1   5         22.68         25.36         0.78 o                         
  -2   1   5        194.31        195.27         2.28 o                         
  -1   1   5          4.84          6.78         0.87 o                         
   0   1   5         77.89         76.30         1.57 o                         
   1   1   5         24.27         29.73         1.07 o                         
   2   1   5       1452.82       1438.26        13.97 o                         
   3   1   5         95.41         97.05         1.79 o                         
   4   1   5         22.31         27.40         1.26 o                         
   5   1   5        270.04        248.06         4.45 o                         
   6   1   5         13.91         17.90         1.61 o                         
   7   1   5         30.46         32.71         2.97 o                         
   8   1   5          8.98         11.49         2.03 o                         
 -10   2   5        123.50        116.21         4.69 o                         
  -9   2   5          1.90          4.05         1.30 o                         
  -8   2   5         33.47         43.68         2.61 o                         
  -7   2   5         65.74         67.92         1.93 o                         
  -6   2   5        271.94        267.44         4.35 o                         
  -5   2   5         49.39         50.94         1.47 o                         
  -4   2   5         51.14         52.42         1.33 o                         
  -3   2   5        400.57        394.30         4.01 o                         
  -2   2   5       1992.05       1949.74        16.39 o                         
  -1   2   5          2.08          5.53         0.49 o                         
   0   2   5          0.55          2.66         0.44 o                         
   1   2   5        300.27        290.93         3.84 o                         
   2   2   5        569.56        563.13         5.26 o                         
   3   2   5          1.46          3.14         0.42 o                         
   4   2   5         34.92         38.90         1.50 o                         
   5   2   5        168.24        165.12         4.04 o                         
   6   2   5          0.37          2.99         0.98 o                         
   7   2   5         93.31         92.34         5.71 o                         
   8   2   5         63.95         57.29         3.64 o                         
 -10   3   5          0.27          1.23         1.60 o                         
  -9   3   5        208.77        195.07         5.17 o                         
  -8   3   5        600.18        603.81        10.14 o                         
  -7   3   5         46.90         51.69         2.33 o                         
  -6   3   5        362.24        358.82         5.49 o                         
  -5   3   5        410.66        414.16         5.54 o                         
  -4   3   5         78.37         81.44         1.91 o                         
  -3   3   5          3.05          5.98         0.52 o                         
  -2   3   5        255.36        260.84         2.99 o                         
  -1   3   5       2833.86       2734.71        22.66 o                         
   0   3   5        745.01        722.97         7.38 o                         
   1   3   5          0.81          1.84         0.50 o                         
   2   3   5        519.31        512.44         5.09 o                         
   3   3   5          2.77          3.87         0.48 o                         
   4   3   5         52.90         56.74         1.56 o                         
   5   3   5         11.19         19.24         1.53 o                         
   6   3   5         23.47         31.68         2.21 o                         
   7   3   5        165.92        162.75         5.11 o                         
   8   3   5         34.11         36.36         3.16 o                         
 -10   4   5         45.33         41.58         3.14 o                         
  -9   4   5         66.19         68.43         3.49 o                         
  -8   4   5        854.36        856.68        12.87 o                         
  -7   4   5        107.42         93.91         2.89 o                         
  -6   4   5        383.41        367.76         5.62 o                         
  -5   4   5        402.54        398.80         5.42 o                         
  -4   4   5        954.49        945.62        10.59 o                         
  -3   4   5        816.51        821.42         8.63 o                         
  -2   4   5        734.54        719.42         7.02 o                         
  -1   4   5          5.06         12.41         0.79 o                         
   0   4   5       1051.63       1022.09         8.93 o                         
   1   4   5         55.55         54.48         1.31 o                         
   2   4   5          8.82         12.31         0.65 o                         
   3   4   5        130.13        134.05         1.94 o                         
   4   4   5        886.83        868.00         9.05 o                         
   5   4   5        406.91        392.22         5.68 o                         
   6   4   5        117.86        109.60         3.19 o                         
   7   4   5         28.46         34.53         2.88 o                         
   8   4   5          3.54          3.45         1.78 o                         
 -10   5   5          0.88         -0.29         1.58 o                         
  -9   5   5         39.84         44.77         2.73 o                         
  -8   5   5        333.80        342.87         7.30 o                         
  -7   5   5         44.91         47.66         2.80 o                         
  -6   5   5          2.20          4.23         0.71 o                         
  -5   5   5        596.22        610.33         7.32 o                         
  -4   5   5        127.81        134.07         2.08 o                         
  -3   5   5          2.65          5.95         0.54 o                         
  -2   5   5        459.18        446.42         4.94 o                         
  -1   5   5       1899.02       1844.69        15.20 o                         
   0   5   5        119.45        121.42         1.73 o                         
   1   5   5         72.41         73.62         1.44 o                         
   2   5   5        446.33        431.80         4.28 o                         
   3   5   5         44.36         48.26         1.17 o                         
   4   5   5        116.30        118.16         2.12 o                         
   5   5   5        170.00        176.35         3.46 o                         
   6   5   5         23.60         24.88         1.86 o                         
   7   5   5         83.43         83.25         3.60 o                         
   8   5   5          2.57          2.35         1.84 o                         
 -10   6   5          0.51          4.19         1.61 o                         
  -9   6   5          5.48          8.34         1.69 o                         
  -8   6   5          0.10          4.20         1.09 o                         
  -7   6   5         26.09         27.61         2.78 o                         
  -6   6   5        336.92        336.53         4.96 o                         
  -5   6   5        995.81       1000.71        10.87 o                         
  -4   6   5        312.57        315.88         3.84 o                         
  -3   6   5        887.81        896.40         9.95 o                         
  -2   6   5         10.78         10.69         0.62 o                         
  -1   6   5          8.93         10.76         0.88 o                         
   0   6   5        126.99        124.04         1.82 o                         
   1   6   5        282.34        276.31         4.16 o                         
   2   6   5        327.29        321.97         4.00 o                         
   3   6   5        418.34        420.43         5.90 o                         
   4   6   5         30.79         32.39         1.47 o                         
   5   6   5          0.77          2.07         0.69 o                         
   6   6   5          1.83          3.27         1.11 o                         
   7   6   5         29.53         38.08         3.00 o                         
   8   6   5          8.50         16.20         2.44 o                         
 -10   7   5        296.33        277.85         6.95 o                         
  -9   7   5         91.12         88.79         3.62 o                         
  -8   7   5         25.89         32.59         1.98 o                         
  -7   7   5         51.34         57.74         2.42 o                         
  -6   7   5         40.16         40.27         1.42 o                         
  -5   7   5        144.06        154.62         2.74 o                         
  -4   7   5        958.07        953.36         9.74 o                         
  -3   7   5          5.67          9.60         0.65 o                         
  -2   7   5          0.06          1.82         0.41 o                         
  -1   7   5        451.78        432.44         4.77 o                         
   0   7   5        807.36        791.39         7.44 o                         
   1   7   5        217.26        216.58         2.99 o                         
   2   7   5        339.14        331.46         5.71 o                         
   3   7   5         29.04         36.43         1.32 o                         
   4   7   5         79.12         77.74         2.80 o                         
   5   7   5          2.52          2.78         0.77 o                         
   6   7   5          7.79         14.12         1.70 o                         
   7   7   5          0.52          3.94         1.57 o                         
   8   7   5        146.88        147.65         7.22 o                         
 -10   8   5         79.59         92.91         4.06 o                         
  -9   8   5         35.90         41.54         2.75 o                         
  -8   8   5         11.12         14.72         1.42 o                         
  -7   8   5          0.07          2.63         0.86 o                         
  -6   8   5         69.00         72.43         2.21 o                         
  -5   8   5        195.45        193.07         2.86 o                         
  -4   8   5        265.86        266.70         3.35 o                         
  -3   8   5         55.16         55.40         1.26 o                         
  -2   8   5        688.83        666.03         6.26 o                         
  -1   8   5         93.98         98.24         1.63 o                         
   0   8   5         67.21         64.96         1.30 o                         
   1   8   5         69.35         70.63         1.69 o                         
   2   8   5         27.50         36.34         1.21 o                         
   3   8   5        744.48        733.96         7.64 o                         
   4   8   5        108.32        105.28         2.59 o                         
   5   8   5          2.07          5.09         1.00 o                         
   6   8   5        197.64        188.91         4.17 o                         
   7   8   5          1.75          2.91         1.50 o                         
   8   8   5          1.05          6.34         1.87 o                         
 -10   9   5         20.58         24.43         2.68 o                         
  -9   9   5        106.99        110.64         3.65 o                         
  -8   9   5         80.87         80.76         2.47 o                         
  -7   9   5        685.77        668.07        10.55 o                         
  -6   9   5        670.91        656.34         9.72 o                         
  -5   9   5        263.05        271.28         3.66 o                         
  -4   9   5        119.73        118.20         2.02 o                         
  -3   9   5        239.84        242.59         3.33 o                         
  -2   9   5        354.06        361.79         3.81 o                         
  -1   9   5         49.57         45.12         1.02 o                         
   0   9   5          1.52          2.55         0.43 o                         
   1   9   5        108.10        104.95         1.82 o                         
   2   9   5       1718.36       1665.50        15.59 o                         
   3   9   5          7.69         14.72         1.06 o                         
   4   9   5         15.47         17.83         1.72 o                         
   5   9   5        394.03        369.08         6.25 o                         
   6   9   5        140.59        144.30         3.61 o                         
   7   9   5         19.84         22.30         2.36 o                         
   8   9   5          3.20          5.66         1.99 o                         
 -10  10   5         63.82         61.00         3.47 o                         
  -9  10   5         84.59         90.28         3.44 o                         
  -8  10   5          2.65          5.47         1.41 o                         
  -7  10   5        138.40        148.45         3.71 o                         
  -6  10   5         11.41         12.88         1.23 o                         
  -5  10   5         24.88         31.71         1.41 o                         
  -4  10   5        190.76        195.94         2.73 o                         
  -3  10   5        357.01        367.18         4.57 o                         
  -2  10   5        843.14        788.23         7.35 o                         
  -1  10   5         81.32         93.02         1.65 o                         
   0  10   5          0.37          1.95         0.59 o                         
   1  10   5        164.86        157.69         2.38 o                         
   2  10   5        756.89        740.53         9.64 o                         
   3  10   5          2.22          5.47         0.72 o                         
   4  10   5          0.05          1.43         0.80 o                         
   5  10   5        202.56        196.90         3.59 o                         
   6  10   5         17.44         25.68         1.90 o                         
   7  10   5         16.74         22.28         2.12 o                         
   8  10   5         14.74         13.86         2.51 o                         
 -10  11   5         88.22         86.95         5.29 o                         
  -9  11   5        203.60        205.62         5.04 o                         
  -8  11   5        296.29        296.03         7.88 o                         
  -7  11   5        128.76        133.43         4.37 o                         
  -6  11   5          5.87          7.05         1.06 o                         
  -5  11   5        276.33        279.42         4.65 o                         
  -4  11   5         17.63         23.98         1.02 o                         
  -3  11   5         24.91         28.72         1.06 o                         
  -2  11   5         34.80         50.33         1.12 o                         
  -1  11   5        498.17        505.76         5.20 o                         
   0  11   5        163.80        159.63         2.42 o                         
   1  11   5        136.38        130.76         2.08 o                         
   2  11   5          0.89          4.06         0.49 o                         
   3  11   5         26.80         28.37         1.72 o                         
   4  11   5          9.84         12.17         1.11 o                         
   5  11   5        162.40        160.96         3.74 o                         
   6  11   5         97.23        102.17         4.07 o                         
   7  11   5         30.25         35.36         4.02 o                         
   8  11   5          1.13          2.39         1.66 o                         
 -10  12   5         45.70         40.89         3.27 o                         
  -9  12   5         35.36         42.17         2.49 o                         
  -8  12   5        504.76        495.99         8.89 o                         
  -7  12   5         19.63         24.73         1.97 o                         
  -6  12   5         23.07         23.85         2.47 o                         
  -5  12   5         40.35         45.69         1.71 o                         
  -4  12   5        147.20        146.78         2.31 o                         
  -3  12   5        132.51        126.24         2.42 o                         
  -2  12   5       1484.68       1416.67        13.21 o                         
  -1  12   5         65.38         69.62         1.32 o                         
   0  12   5        416.52        396.14         4.57 o                         
   1  12   5        215.23        218.07         3.06 o                         
   2  12   5         57.47         57.07         1.30 o                         
   3  12   5         39.74         41.00         1.63 o                         
   4  12   5        119.56        125.84         3.26 o                         
   5  12   5        263.00        252.82         4.45 o                         
   6  12   5        322.10        317.15         5.72 o                         
   7  12   5         10.98         12.17         2.06 o                         
   8  12   5          0.77          3.81         1.85 o                         
 -10  13   5         36.15         31.70         4.02 o                         
  -9  13   5          0.62          4.48         1.72 o                         
  -8  13   5          1.41          1.82         1.18 o                         
  -7  13   5        178.69        186.90         4.63 o                         
  -6  13   5        203.91        202.85         4.47 o                         
  -5  13   5         70.48         76.29         1.93 o                         
  -4  13   5        140.08        150.00         2.75 o                         
  -3  13   5        125.80        127.53         2.25 o                         
  -2  13   5        396.48        391.83         4.69 o                         
  -1  13   5        226.71        219.06         2.63 o                         
   0  13   5         69.57         71.85         1.30 o                         
   1  13   5        477.85        477.59         4.73 o                         
   2  13   5         18.69         22.67         1.37 o                         
   3  13   5          3.50          8.98         0.87 o                         
   4  13   5        286.50        277.06         6.16 o                         
   5  13   5        388.08        393.31         6.32 o                         
   6  13   5         12.15         18.09         1.68 o                         
   7  13   5          6.58          8.07         2.15 o                         
   8  13   5         25.38         29.19         3.70 o                         
  -9  14   5        153.96        155.18         5.94 o                         
  -8  14   5         18.15         21.08         1.96 o                         
  -7  14   5         11.87         12.36         1.56 o                         
  -6  14   5        326.88        336.51         7.44 o                         
  -5  14   5       1547.96       1548.61        17.87 o                         
  -4  14   5       1282.48       1259.35        14.15 o                         
  -3  14   5        267.34        261.31         4.00 o                         
  -2  14   5        190.65        187.73         2.63 o                         
  -1  14   5         22.72         26.78         0.77 o                         
   0  14   5         76.11         79.23         1.46 o                         
   1  14   5        325.67        323.78         3.47 o                         
   2  14   5         10.68         14.55         1.12 o                         
   3  14   5        762.59        752.37        11.20 o                         
   4  14   5         63.29         68.42         2.31 o                         
   5  14   5        210.01        209.86         4.64 o                         
   6  14   5          0.92          4.24         1.45 o                         
   7  14   5         33.43         39.18         3.88 o                         
  -9  15   5        128.42        123.55         4.18 o                         
  -8  15   5        119.56        118.31         3.96 o                         
  -7  15   5        229.24        226.49         4.99 o                         
  -6  15   5         16.07         20.79         1.76 o                         
  -5  15   5         45.49         56.63         2.24 o                         
  -4  15   5       1271.82       1260.20        14.16 o                         
  -3  15   5          3.11          6.81         0.66 o                         
  -2  15   5        409.10        413.63         5.00 o                         
  -1  15   5        159.42        157.31         2.14 o                         
   0  15   5        818.89        791.28         7.27 o                         
   1  15   5       1021.96        987.30        10.06 o                         
   2  15   5        265.03        266.41         4.09 o                         
   3  15   5         19.74         28.77         1.66 o                         
   4  15   5         51.84         51.73         2.13 o                         
   5  15   5          1.52          5.76         1.33 o                         
   6  15   5         37.35         37.78         2.48 o                         
   7  15   5         14.78         19.04         2.51 o                         
  -9  16   5        197.82        198.61         5.18 o                         
  -8  16   5          8.19         11.75         1.68 o                         
  -7  16   5         76.01         80.78         2.90 o                         
  -6  16   5          0.12          1.75         0.84 o                         
  -5  16   5         59.35         61.27         2.19 o                         
  -4  16   5        364.18        373.96         5.18 o                         
  -3  16   5         20.02         21.62         1.02 o                         
  -2  16   5        358.96        358.82         4.65 o                         
  -1  16   5        238.27        237.98         2.91 o                         
   0  16   5        286.71        284.12         3.19 o                         
   1  16   5         42.00         47.14         1.27 o                         
   2  16   5         39.99         44.15         1.30 o                         
   3  16   5        531.89        510.42         9.38 o                         
   4  16   5          0.01          0.59         0.72 o                         
   5  16   5          7.89         10.90         1.57 o                         
   6  16   5        200.28        200.66         5.64 o                         
   7  16   5          6.52         11.01         1.89 o                         
  -9  17   5        153.08        153.20         5.07 o                         
  -8  17   5          8.27         11.42         1.73 o                         
  -7  17   5        700.09        671.85        10.44 o                         
  -6  17   5         15.24         16.87         1.44 o                         
  -5  17   5        240.18        248.49         4.47 o                         
  -4  17   5         33.42         41.14         1.82 o                         
  -3  17   5        235.62        236.28         3.70 o                         
  -2  17   5        232.73        233.59         3.28 o                         
  -1  17   5        171.90        178.44         2.41 o                         
   0  17   5         51.83         51.77         1.19 o                         
   1  17   5        116.78        110.82         2.20 o                         
   2  17   5        408.37        404.09         5.75 o                         
   3  17   5          5.51          8.89         1.38 o                         
   4  17   5         12.07         11.54         1.10 o                         
   5  17   5        102.60        104.68         3.98 o                         
   6  17   5        180.65        176.07         4.45 o                         
   7  17   5          9.50         12.90         2.05 o                         
  -9  18   5         38.29         46.59         3.22 o                         
  -8  18   5        131.67        134.86         4.01 o                         
  -7  18   5          7.13         17.09         1.90 o                         
  -6  18   5         48.07         51.58         1.99 o                         
  -5  18   5         53.85         57.58         2.72 o                         
  -4  18   5         15.67         18.08         1.38 o                         
  -3  18   5          9.55         11.33         0.84 o                         
  -2  18   5         26.14         29.73         1.30 o                         
  -1  18   5        180.85        182.73         2.58 o                         
   0  18   5         65.92         67.63         1.73 o                         
   1  18   5         60.27         62.25         1.60 o                         
   2  18   5         29.62         35.38         1.36 o                         
   3  18   5         40.18         44.50         1.94 o                         
   4  18   5         31.15         30.53         1.94 o                         
   5  18   5          5.87          9.50         1.42 o                         
   6  18   5         18.22         27.51         2.60 o                         
   7  18   5          2.76          8.90         1.84 o                         
  -9  19   5         21.47         29.70         2.47 o                         
  -8  19   5          1.38          3.85         1.74 o                         
  -7  19   5        203.71        206.67         4.90 o                         
  -6  19   5         65.35         65.29         2.28 o                         
  -5  19   5          0.38          1.08         0.89 o                         
  -4  19   5         51.09         53.55         2.01 o                         
  -3  19   5        186.52        181.17         3.10 o                         
  -2  19   5        202.32        211.74         3.44 o                         
  -1  19   5         94.99        104.19         2.80 o                         
   0  19   5         52.16         52.69         1.54 o                         
   1  19   5          6.85         11.85         0.89 o                         
   2  19   5        175.71        172.43         3.62 o                         
   3  19   5         29.24         31.57         1.41 o                         
   4  19   5          1.79          4.61         1.04 o                         
   5  19   5         74.07         80.54         4.11 o                         
   6  19   5          0.25          7.95         2.01 o                         
   7  19   5         52.23         49.84         3.43 o                         
  -9  20   5        144.87        143.64         5.91 o                         
  -8  20   5        180.85        174.28         5.69 o                         
  -7  20   5         87.14         97.13         3.05 o                         
  -6  20   5          0.65          1.04         1.09 o                         
  -5  20   5         32.34         40.49         2.11 o                         
  -4  20   5         81.83         85.11         2.38 o                         
  -3  20   5        135.49        138.79         3.24 o                         
  -2  20   5        648.45        619.07         7.08 o                         
  -1  20   5        255.09        262.13         4.79 o                         
   0  20   5         61.85         62.94         1.90 o                         
   1  20   5        298.33        296.08         4.38 o                         
   2  20   5        116.57        113.57         2.33 o                         
   3  20   5         66.28         65.02         1.95 o                         
   4  20   5         27.58         31.45         2.32 o                         
   5  20   5          0.60          6.90         1.60 o                         
   6  20   5        380.19        370.40        10.03 o                         
   7  20   5          1.48          7.87         2.23 o                         
  -8  21   5         69.73         68.18         3.42 o                         
  -7  21   5        356.24        360.68         6.93 o                         
  -6  21   5          5.63          8.46         1.43 o                         
  -5  21   5        151.57        161.84         3.53 o                         
  -4  21   5         40.08         47.82         2.12 o                         
  -3  21   5        195.22        188.19         3.31 o                         
  -2  21   5        161.79        163.00         3.31 o                         
  -1  21   5          4.43          7.53         0.88 o                         
   0  21   5        116.06        121.91         3.01 o                         
   1  21   5        681.85        663.04         9.23 o                         
   2  21   5          0.17          0.92         0.82 o                         
   3  21   5          0.17          4.27         1.02 o                         
   4  21   5        138.58        134.34         3.31 o                         
   5  21   5         89.55         86.85         3.27 o                         
   6  21   5        182.77        185.12         5.32 o                         
  -8  22   5          3.81          5.49         1.64 o                         
  -7  22   5          2.35          5.12         1.38 o                         
  -6  22   5        184.32        184.29         4.36 o                         
  -5  22   5       1084.10       1075.55        13.08 o                         
  -4  22   5        385.89        387.04         5.79 o                         
  -3  22   5         15.63         19.42         1.49 o                         
  -2  22   5         23.10         25.46         1.27 o                         
  -1  22   5         49.96         51.25         1.64 o                         
   0  22   5        110.97        107.28         2.42 o                         
   1  22   5        359.95        351.50         5.95 o                         
   2  22   5         19.28         24.07         1.31 o                         
   3  22   5        432.58        418.14         6.41 o                         
   4  22   5         50.64         57.17         2.91 o                         
   5  22   5        101.69        102.74         3.24 o                         
   6  22   5          0.04          8.77         2.12 o                         
  -8  23   5          0.00         -0.48         1.45 o                         
  -7  23   5        118.73        122.28         3.59 o                         
  -6  23   5         57.97         57.93         2.70 o                         
  -5  23   5         49.58         65.46         3.19 o                         
  -4  23   5        391.39        389.36         6.51 o                         
  -3  23   5        166.08        166.46         3.49 o                         
  -2  23   5        170.73        170.43         3.03 o                         
  -1  23   5         89.59         89.96         2.22 o                         
   0  23   5         85.76         88.22         2.30 o                         
   1  23   5        365.03        370.77         5.91 o                         
   2  23   5        271.60        276.64         6.27 o                         
   3  23   5          2.70          7.40         1.33 o                         
   4  23   5         10.63         11.10         1.57 o                         
   5  23   5          2.45          8.74         1.55 o                         
   6  23   5          7.54          7.99         1.91 o                         
  -8  24   5          0.60          3.84         1.51 o                         
  -7  24   5         14.56         11.72         2.18 o                         
  -6  24   5         61.16         66.77         2.58 o                         
  -5  24   5         18.91         19.73         1.68 o                         
  -4  24   5          3.82          7.59         1.14 o                         
  -3  24   5        294.08        288.77         4.98 o                         
  -2  24   5        289.00        288.66         4.65 o                         
  -1  24   5         87.00         91.55         2.26 o                         
   0  24   5        611.03        590.18         7.53 o                         
   1  24   5        234.82        238.07         4.48 o                         
   2  24   5          5.62          8.99         1.20 o                         
   3  24   5        116.22        111.06         2.93 o                         
   4  24   5         38.84         42.14         2.19 o                         
   5  24   5         10.97         11.54         1.82 o                         
   6  24   5         12.48         14.49         2.08 o                         
  -7  25   5        123.51        122.12         4.35 o                         
  -6  25   5          8.80          8.96         1.37 o                         
  -5  25   5         15.04         18.65         1.53 o                         
  -4  25   5          5.51          6.48         1.21 o                         
  -3  25   5         79.29         85.63         2.29 o                         
  -2  25   5         39.68         49.34         2.14 o                         
  -1  25   5        711.31        708.55         9.29 o                         
   0  25   5         74.30         87.69         2.86 o                         
   1  25   5         28.32         35.46         2.09 o                         
   2  25   5          8.41         11.13         1.24 o                         
   3  25   5         39.53         46.13         2.10 o                         
   4  25   5          6.02          9.19         1.39 o                         
   5  25   5         98.19        103.03         3.53 o                         
  -7  26   5          1.83          6.79         1.54 o                         
  -6  26   5        129.04        128.74         3.46 o                         
  -5  26   5        103.25        104.58         2.86 o                         
  -4  26   5         43.40         41.61         2.44 o                         
  -3  26   5        275.79        281.34         4.55 o                         
  -2  26   5          1.02          3.71         0.95 o                         
  -1  26   5         47.89         61.11         2.21 o                         
   0  26   5         85.65         87.23         3.30 o                         
   1  26   5         40.78         39.51         2.27 o                         
   2  26   5        134.58        133.08         3.08 o                         
   3  26   5         23.77         27.11         1.79 o                         
   4  26   5         90.56         93.01         2.90 o                         
   5  26   5        114.54        114.69         3.74 o                         
  -7  27   5        143.89        142.95         4.67 o                         
  -6  27   5        105.11         98.61         3.98 o                         
  -5  27   5        115.54        113.66         3.93 o                         
  -4  27   5         16.83         18.51         1.55 o                         
  -3  27   5         27.26         34.17         1.84 o                         
  -2  27   5        134.57        137.67         3.28 o                         
  -1  27   5          0.17          2.77         0.92 o                         
   0  27   5         86.24         94.26         2.56 o                         
   1  27   5         19.73         20.29         1.62 o                         
   2  27   5        163.19        164.12         3.65 o                         
   3  27   5         89.61         89.67         2.78 o                         
   4  27   5         55.47         62.32         3.26 o                         
   5  27   5         12.19         12.29         1.98 o                         
  -7  28   5         26.15         30.56         3.19 o                         
  -6  28   5          0.17          2.21         1.26 o                         
  -5  28   5         18.73         20.66         1.74 o                         
  -4  28   5         41.46         46.52         2.29 o                         
  -3  28   5         36.61         40.43         2.07 o                         
  -2  28   5        322.79        324.88         7.30 o                         
  -1  28   5        300.81        301.49         5.18 o                         
   0  28   5        166.76        172.12         3.59 o                         
   1  28   5         45.56         54.39         2.39 o                         
   2  28   5        130.28        132.79         3.43 o                         
   3  28   5          2.29          2.80         1.27 o                         
   4  28   5          5.72          4.96         2.05 o                         
   5  28   5         11.18         10.55         2.98 o                         
  -6  29   5          0.77          2.61         1.49 o                         
  -5  29   5         37.22         41.47         2.54 o                         
  -4  29   5          0.21          1.77         1.27 o                         
  -3  29   5         26.73         30.61         1.91 o                         
  -2  29   5          2.06          3.84         1.13 o                         
  -1  29   5          1.57          5.39         1.35 o                         
   0  29   5         43.81         49.53         2.64 o                         
   1  29   5         18.60         25.44         1.95 o                         
   2  29   5          0.89          2.45         1.35 o                         
   3  29   5         41.70         40.26         3.61 o                         
   4  29   5          0.04          2.63         1.65 o                         
  -6  30   5         72.33         66.79         3.45 o                         
  -5  30   5        313.93        302.05         6.78 o                         
  -4  30   5          3.10          4.87         1.41 o                         
  -3  30   5         85.10         88.67         2.90 o                         
  -2  30   5          0.09         -0.31         1.18 o                         
  -1  30   5          0.13          1.70         1.07 o                         
   0  30   5         67.04         71.27         4.06 o                         
   1  30   5        197.63        197.56         4.77 o                         
   2  30   5         63.39         66.37         2.70 o                         
   3  30   5        150.50        149.86         5.61 o                         
   4  30   5          5.26          7.62         1.67 o                         
  -5  31   5         84.02         92.19         3.42 o                         
  -4  31   5        139.64        136.93         3.81 o                         
  -3  31   5         89.93        102.28         3.28 o                         
  -2  31   5          0.04          1.46         1.20 o                         
  -1  31   5         17.07         20.27         1.79 o                         
   0  31   5         28.16         35.36         2.12 o                         
   1  31   5         16.34         19.99         1.87 o                         
   2  31   5        118.96        120.28         4.29 o                         
   3  31   5         80.57         82.54         3.15 o                         
  -5  32   5          6.46          7.55         1.88 o                         
  -4  32   5         15.07         11.95         2.02 o                         
  -3  32   5        355.01        341.59         6.51 o                         
  -2  32   5         60.55         57.52         3.05 o                         
  -1  32   5         12.41         19.16         1.73 o                         
   0  32   5         56.71         53.01         2.77 o                         
   1  32   5         43.39         43.94         3.32 o                         
   2  32   5         27.76         28.02         2.26 o                         
   3  32   5          1.32          1.86         1.77 o                         
  -4  33   5         12.44         10.57         1.84 o                         
  -3  33   5        123.25        132.13         6.09 o                         
  -2  33   5         41.13         40.88         2.88 o                         
  -1  33   5        900.84        859.84        20.85 o                         
   0  33   5         45.68         52.91         2.98 o                         
   1  33   5          1.80          1.56         1.37 o                         
   2  33   5         10.03         11.65         1.71 o                         
  -4  34   5          2.54          4.38         2.04 o                         
  -3  34   5        176.77        184.38         5.36 o                         
  -2  34   5          0.03          1.81         1.60 o                         
  -1  34   5         11.63         22.37         2.28 o                         
   0  34   5         29.35         29.71         2.26 o                         
   1  34   5          7.00          4.98         1.54 o                         
   2  34   5         27.94         29.92         2.95 o                         
  -3  35   5          0.80          3.84         2.26 o                         
  -2  35   5          1.77          5.56         1.59 o                         
  -1  35   5         18.93         17.64         2.00 o                         
   0  35   5          0.10         -0.50         1.38 o                         
   1  35   5          8.41          8.47         2.44 o                         
 -10   0   6        227.11        206.69        13.67 o                         
  -9   0   6         35.29         32.37         5.06 o                         
  -8   0   6        267.45        273.29        10.24 o                         
  -7   0   6        327.18        316.38        11.18 o                         
  -6   0   6        361.70        340.65        11.90 o                         
  -5   0   6        115.05        131.50         5.62 o                         
  -4   0   6        986.86        963.73        17.46 o                         
  -3   0   6         50.85         52.75         1.81 o                         
  -2   0   6          6.10         10.03         0.95 o                         
  -1   0   6        469.11        450.03         7.25 o                         
   0   0   6       1881.90       1830.73        21.13 o                         
   1   0   6         81.21         80.71         2.38 o                         
   2   0   6        134.30        129.46         3.21 o                         
   3   0   6         23.87         36.25         4.99 o                         
   4   0   6          3.18          6.42         1.88 o                         
   5   0   6          4.56          9.97         1.93 o                         
   6   0   6          0.97          2.12         1.79 o                         
   7   0   6         25.55         43.94         6.65 o                         
 -10   1   6         93.22         97.72         8.11 o                         
  -9   1   6         99.90        101.46         6.09 o                         
  -8   1   6         32.96         34.58         2.81 o                         
  -7   1   6        221.32        228.79         8.76 o                         
  -6   1   6          8.06         12.41         1.92 o                         
  -5   1   6       1249.95       1204.38        17.96 o                         
  -4   1   6         19.61         26.16         1.60 o                         
  -3   1   6         54.88         55.55         1.23 o                         
  -2   1   6        416.60        416.22         4.87 o                         
  -1   1   6          3.37          5.06         0.70 o                         
   0   1   6         19.36         28.65         0.98 o                         
   1   1   6        167.81        165.85         2.57 o                         
   2   1   6         89.01         90.81         1.91 o                         
   3   1   6        424.13        417.91         6.35 o                         
   4   1   6         23.51         26.31         1.48 o                         
   5   1   6        110.75        117.72         3.54 o                         
   6   1   6         18.99         17.02         2.03 o                         
   7   1   6         22.45         23.09         2.51 o                         
 -10   2   6          0.01          8.20         3.41 o                         
  -9   2   6         16.92         15.78         2.87 o                         
  -8   2   6          4.14          7.00         1.62 o                         
  -7   2   6        494.33        475.42        11.13 o                         
  -6   2   6         29.55         31.14         2.73 o                         
  -5   2   6        147.19        155.73         4.29 o                         
  -4   2   6          2.13          1.89         0.75 o                         
  -3   2   6        823.96        813.02         9.52 o                         
  -2   2   6          5.08          8.54         0.72 o                         
  -1   2   6        396.47        384.06         4.53 o                         
   0   2   6        326.39        323.02         3.88 o                         
   1   2   6         69.04         68.00         1.60 o                         
   2   2   6         15.82         18.41         1.31 o                         
   3   2   6        659.56        657.89         8.27 o                         
   4   2   6         40.54         46.72         1.69 o                         
   5   2   6        174.48        185.75         5.30 o                         
   6   2   6         11.15         10.21         1.77 o                         
   7   2   6          0.01          1.26         1.47 o                         
 -10   3   6        199.59        190.16        10.24 o                         
  -9   3   6         32.32         32.52         3.91 o                         
  -8   3   6        129.74        122.31         4.70 o                         
  -7   3   6         23.73         29.76         2.65 o                         
  -6   3   6         22.76         26.80         2.54 o                         
  -5   3   6         91.94         86.84         3.23 o                         
  -4   3   6        137.39        130.20         3.46 o                         
  -3   3   6         24.22         29.52         1.12 o                         
  -2   3   6        261.72        258.48         3.31 o                         
  -1   3   6        179.47        176.87         2.52 o                         
   0   3   6        324.88        321.07         3.91 o                         
   1   3   6         24.66         29.05         1.39 o                         
   2   3   6         55.34         56.91         1.85 o                         
   3   3   6         18.51         27.44         1.27 o                         
   4   3   6        196.52        193.43         3.65 o                         
   5   3   6          2.49          5.64         1.37 o                         
   6   3   6        110.28        105.72         3.73 o                         
   7   3   6          0.20          1.54         1.71 o                         
 -10   4   6          0.50          9.87         3.46 o                         
  -9   4   6         93.15         89.29         5.89 o                         
  -8   4   6          0.04          2.56         1.37 o                         
  -7   4   6         30.77         32.81         2.82 o                         
  -6   4   6         62.50         64.08         3.96 o                         
  -5   4   6        137.46        145.89         3.82 o                         
  -4   4   6         75.84         80.00         1.85 o                         
  -3   4   6          2.05          3.68         0.54 o                         
  -2   4   6         13.87         17.34         0.76 o                         
  -1   4   6        229.46        230.41         3.00 o                         
   0   4   6         57.12         59.30         1.46 o                         
   1   4   6         22.49         27.95         1.38 o                         
   2   4   6         23.58         29.37         1.55 o                         
   3   4   6         15.10         19.91         1.05 o                         
   4   4   6          1.62          5.38         0.97 o                         
   5   4   6          0.01          0.92         0.96 o                         
   6   4   6         76.15         76.96         3.31 o                         
   7   4   6          5.19          7.33         2.06 o                         
  -9   5   6          1.15          4.81         2.56 o                         
  -8   5   6        118.79        110.98         4.12 o                         
  -7   5   6         23.97         27.35         2.55 o                         
  -6   5   6          5.58          7.19         0.87 o                         
  -5   5   6         38.78         42.60         2.52 o                         
  -4   5   6          0.13          0.52         0.53 o                         
  -3   5   6        536.67        529.85         6.91 o                         
  -2   5   6        231.28        227.80         2.91 o                         
  -1   5   6       1197.44       1151.70        10.75 o                         
   0   5   6        339.90        334.95         4.69 o                         
   1   5   6        408.49        407.93         5.47 o                         
   2   5   6        116.30        115.29         2.61 o                         
   3   5   6          5.03         11.76         0.99 o                         
   4   5   6         24.84         29.25         1.68 o                         
   5   5   6         26.88         32.60         2.03 o                         
   6   5   6         58.31         63.82         3.19 o                         
   7   5   6         27.72         30.01         2.74 o                         
  -9   6   6         16.19         20.70         3.08 o                         
  -8   6   6          0.09         -0.69         1.32 o                         
  -7   6   6        777.08        792.64        14.02 o                         
  -6   6   6        216.02        208.77         4.49 o                         
  -5   6   6        156.14        151.86         3.47 o                         
  -4   6   6          2.30          4.71         0.90 o                         
  -3   6   6        529.42        517.91         7.04 o                         
  -2   6   6        106.17        110.05         1.83 o                         
  -1   6   6         83.58         86.23         2.09 o                         
   0   6   6        530.60        516.79         6.61 o                         
   1   6   6        216.96        219.31         3.81 o                         
   2   6   6          0.68          1.54         0.64 o                         
   3   6   6        919.60        911.52        12.06 o                         
   4   6   6        153.92        150.09         3.39 o                         
   5   6   6        123.60        127.35         3.44 o                         
   6   6   6         29.30         32.18         2.35 o                         
   7   6   6         36.71         38.59         3.25 o                         
  -9   7   6         14.85         16.41         2.67 o                         
  -8   7   6         35.24         38.25         3.06 o                         
  -7   7   6        114.40        120.72         3.67 o                         
  -6   7   6        160.97        176.16         3.25 o                         
  -5   7   6        304.56        288.20         4.96 o                         
  -4   7   6        147.20        152.77         3.23 o                         
  -3   7   6        141.96        139.54         2.63 o                         
  -2   7   6        177.86        171.11         2.62 o                         
  -1   7   6          6.43          9.09         0.71 o                         
   0   7   6          7.65         13.17         0.94 o                         
   1   7   6        198.84        194.76         3.16 o                         
   2   7   6         47.88         51.06         2.05 o                         
   3   7   6        683.85        666.47         8.25 o                         
   4   7   6          0.86          2.86         0.92 o                         
   5   7   6         74.93         78.74         3.15 o                         
   6   7   6         46.35         50.87         2.91 o                         
   7   7   6         29.75         34.90         3.10 o                         
  -9   8   6          6.39          8.10         2.12 o                         
  -8   8   6        279.36        270.50         7.05 o                         
  -7   8   6         50.01         55.39         3.09 o                         
  -6   8   6        415.59        408.88         6.14 o                         
  -5   8   6          3.78          6.71         0.90 o                         
  -4   8   6       1289.78       1274.91        15.76 o                         
  -3   8   6          6.44          9.00         1.06 o                         
  -2   8   6         53.49         57.85         1.48 o                         
  -1   8   6         49.07         48.60         1.63 o                         
   0   8   6        924.89        908.78        10.16 o                         
   1   8   6         14.60         17.94         0.90 o                         
   2   8   6        111.59        115.71         2.42 o                         
   3   8   6         13.44         21.02         1.50 o                         
   4   8   6          7.34          7.87         1.08 o                         
   5   8   6          0.42          3.44         1.34 o                         
   6   8   6         78.75         87.24         3.56 o                         
   7   8   6         95.22         98.40         6.63 o                         
  -9   9   6         48.28         44.95         4.32 o                         
  -8   9   6         61.79         76.38         4.18 o                         
  -7   9   6        124.08        127.01         3.63 o                         
  -6   9   6         13.99         20.75         1.87 o                         
  -5   9   6        362.53        358.23         6.01 o                         
  -4   9   6         54.58         60.61         2.01 o                         
  -3   9   6        105.22        111.05         2.10 o                         
  -2   9   6        327.85        317.76         4.19 o                         
  -1   9   6        467.78        441.13         5.63 o                         
   0   9   6         11.18         16.67         1.00 o                         
   1   9   6        338.81        329.22         4.42 o                         
   2   9   6         45.33         47.51         1.66 o                         
   3   9   6         88.53         87.91         2.86 o                         
   4   9   6         75.00         75.46         2.61 o                         
   5   9   6          8.24         11.78         1.55 o                         
   6   9   6         33.71         35.38         3.07 o                         
   7   9   6         81.78         85.44         6.09 o                         
  -9  10   6        357.75        330.33         9.90 o                         
  -8  10   6         25.81         29.84         2.46 o                         
  -7  10   6         60.22         63.37         2.76 o                         
  -6  10   6         96.78         98.61         2.99 o                         
  -5  10   6         20.11         25.27         1.32 o                         
  -4  10   6          1.64          3.02         0.82 o                         
  -3  10   6        743.65        738.31         9.23 o                         
  -2  10   6         96.24        105.06         2.04 o                         
  -1  10   6        879.99        850.37         9.15 o                         
   0  10   6          6.31          8.45         0.93 o                         
   1  10   6         52.94         56.80         1.70 o                         
   2  10   6          3.48          5.87         0.91 o                         
   3  10   6         42.91         51.67         2.32 o                         
   4  10   6         11.30         15.59         1.37 o                         
   5  10   6        105.23        110.05         3.06 o                         
   6  10   6          0.48          4.94         1.58 o                         
   7  10   6         76.15         71.28         4.38 o                         
  -9  11   6         40.05         46.56         4.08 o                         
  -8  11   6        358.66        353.65         7.53 o                         
  -7  11   6          0.39          4.77         1.20 o                         
  -6  11   6        175.91        171.84         5.68 o                         
  -5  11   6         88.47         83.22         2.30 o                         
  -4  11   6        894.00        887.37        12.05 o                         
  -3  11   6        145.31        153.13         2.65 o                         
  -2  11   6        279.93        273.22         3.98 o                         
  -1  11   6         48.54         56.17         1.40 o                         
   0  11   6        187.79        189.59         3.20 o                         
   1  11   6         12.52         15.25         1.14 o                         
   2  11   6          3.80          6.38         0.90 o                         
   3  11   6        176.15        184.55         3.85 o                         
   4  11   6        425.39        425.14         7.06 o                         
   5  11   6         78.16         77.66         3.47 o                         
   6  11   6         48.16         46.94         3.48 o                         
   7  11   6          3.30          6.90         1.97 o                         
  -9  12   6        147.03        150.99         5.53 o                         
  -8  12   6         26.88         32.12         2.61 o                         
  -7  12   6         64.41         67.38         2.76 o                         
  -6  12   6        265.10        259.44         6.08 o                         
  -5  12   6        190.42        193.61         3.41 o                         
  -4  12   6         55.01         61.03         2.24 o                         
  -3  12   6          0.40          5.47         0.90 o                         
  -2  12   6         18.11         23.15         0.97 o                         
  -1  12   6        516.40        511.79         6.17 o                         
   0  12   6         37.81         41.49         1.38 o                         
   1  12   6        127.45        136.30         2.84 o                         
   2  12   6        305.59        293.65         4.86 o                         
   3  12   6          5.31          8.00         1.33 o                         
   4  12   6          7.25         13.68         1.68 o                         
   5  12   6         12.04         15.52         1.90 o                         
   6  12   6        171.63        172.76         7.29 o                         
   7  12   6          9.34         10.63         2.29 o                         
  -9  13   6         25.67         30.30         3.26 o                         
  -8  13   6         13.03         15.00         1.78 o                         
  -7  13   6        100.89        100.81         3.21 o                         
  -6  13   6          3.33          4.31         1.06 o                         
  -5  13   6         20.95         21.68         1.33 o                         
  -4  13   6          0.11          0.83         0.80 o                         
  -3  13   6        797.82        795.58        10.96 o                         
  -2  13   6        204.24        201.01         3.05 o                         
  -1  13   6        283.69        281.50         3.95 o                         
   0  13   6          5.89          7.00         0.69 o                         
   1  13   6        438.36        421.46         6.23 o                         
   2  13   6        142.66        143.74         3.27 o                         
   3  13   6          9.41         12.07         1.39 o                         
   4  13   6         27.82         28.80         2.32 o                         
   5  13   6          0.32          1.09         1.19 o                         
   6  13   6        137.97        142.73         7.38 o                         
  -9  14   6         34.21         32.06         2.90 o                         
  -8  14   6          2.00          3.93         1.90 o                         
  -7  14   6        325.11        326.88         6.30 o                         
  -6  14   6         59.98         61.29         3.12 o                         
  -5  14   6          0.92          0.87         0.75 o                         
  -4  14   6         35.48         43.39         1.72 o                         
  -3  14   6        220.56        229.85         4.32 o                         
  -2  14   6         42.40         42.57         1.53 o                         
  -1  14   6         44.22         49.26         1.74 o                         
   0  14   6         10.81         13.02         0.91 o                         
   1  14   6          4.02          8.12         0.88 o                         
   2  14   6        258.31        249.92         4.75 o                         
   3  14   6         48.63         51.80         3.00 o                         
   4  14   6         60.18         57.39         2.30 o                         
   5  14   6          6.51          6.22         1.50 o                         
   6  14   6         10.74         17.35         2.99 o                         
  -9  15   6         12.80         14.93         3.08 o                         
  -8  15   6         59.26         62.51         4.74 o                         
  -7  15   6         85.52         84.94         3.08 o                         
  -6  15   6        117.34        124.45         3.40 o                         
  -5  15   6         11.92         18.07         1.61 o                         
  -4  15   6         23.67         30.75         1.40 o                         
  -3  15   6          1.61          5.59         0.89 o                         
  -2  15   6          0.44          0.61         0.52 o                         
  -1  15   6        192.10        192.22         3.09 o                         
   0  15   6         51.90         56.38         1.48 o                         
   1  15   6         74.66         75.50         2.17 o                         
   2  15   6         21.29         27.36         1.82 o                         
   3  15   6        185.24        176.53         4.08 o                         
   4  15   6         10.90         12.72         1.42 o                         
   5  15   6          3.97          3.65         1.44 o                         
   6  15   6         18.66         24.46         2.79 o                         
  -8  16   6         27.66         31.03         2.66 o                         
  -7  16   6        174.27        170.91         3.97 o                         
  -6  16   6        286.62        288.25         5.64 o                         
  -5  16   6        110.68        112.73         4.56 o                         
  -4  16   6        490.62        486.71         6.26 o                         
  -3  16   6         16.09         23.58         1.35 o                         
  -2  16   6         11.55         12.78         1.06 o                         
  -1  16   6         55.48         60.53         1.73 o                         
   0  16   6        313.59        305.85         4.69 o                         
   1  16   6        103.22        105.42         2.48 o                         
   2  16   6        402.40        396.67         7.38 o                         
   3  16   6         11.90         13.50         1.41 o                         
   4  16   6         24.01         29.11         1.95 o                         
   5  16   6          0.13          1.52         1.30 o                         
   6  16   6        240.96        233.96         6.64 o                         
  -8  17   6        115.96        118.45         4.10 o                         
  -7  17   6        106.95        105.52         3.57 o                         
  -6  17   6        124.13        131.07         3.75 o                         
  -5  17   6        102.20         98.77         2.66 o                         
  -4  17   6        132.91        133.90         2.68 o                         
  -3  17   6        814.33        815.07         9.30 o                         
  -2  17   6         21.30         23.28         1.30 o                         
  -1  17   6        120.59        117.84         2.09 o                         
   0  17   6         33.82         40.42         1.96 o                         
   1  17   6        261.67        257.29         4.49 o                         
   2  17   6          6.64         11.16         1.44 o                         
   3  17   6         20.22         25.41         1.69 o                         
   4  17   6        148.26        145.52         4.65 o                         
   5  17   6          6.43          6.56         1.35 o                         
   6  17   6         24.43         31.11         2.73 o                         
  -8  18   6        105.57        102.35         4.48 o                         
  -7  18   6          2.03          3.14         1.28 o                         
  -6  18   6        107.64        110.93         3.57 o                         
  -5  18   6         42.85         45.46         2.07 o                         
  -4  18   6        158.10        166.25         3.67 o                         
  -3  18   6        280.36        277.62         3.87 o                         
  -2  18   6        238.53        229.93         3.86 o                         
  -1  18   6        618.38        601.80         7.34 o                         
   0  18   6         85.36         86.28         2.62 o                         
   1  18   6         80.98         83.59         2.52 o                         
   2  18   6        144.73        141.15         4.12 o                         
   3  18   6        114.28        108.11         2.95 o                         
   4  18   6         11.50         16.03         1.45 o                         
   5  18   6        100.81         97.72         3.47 o                         
   6  18   6          1.26          4.79         1.95 o                         
  -8  19   6        460.51        437.42        10.79 o                         
  -7  19   6          0.00          2.51         1.48 o                         
  -6  19   6        278.39        284.24         5.67 o                         
  -5  19   6         25.50         29.03         1.78 o                         
  -4  19   6       1065.21       1069.87        13.72 o                         
  -3  19   6         68.12         75.69         2.06 o                         
  -2  19   6        258.04        256.83         3.82 o                         
  -1  19   6         38.44         38.83         1.40 o                         
   0  19   6        259.19        266.05         4.62 o                         
   1  19   6         82.48         83.03         2.64 o                         
   2  19   6         37.62         45.71         1.86 o                         
   3  19   6        171.29        175.71         3.97 o                         
   4  19   6        256.71        249.98         5.43 o                         
   5  19   6         17.13         21.33         2.07 o                         
   6  19   6          1.01         -0.66         2.64 o                         
  -8  20   6          1.41          8.42         1.76 o                         
  -7  20   6         37.00         41.96         3.03 o                         
  -6  20   6        405.46        402.77         6.72 o                         
  -5  20   6          7.30          7.63         1.11 o                         
  -4  20   6         64.15         81.05         2.67 o                         
  -3  20   6         42.92         44.86         1.81 o                         
  -2  20   6         10.49         11.66         0.86 o                         
  -1  20   6         95.06         97.54         2.55 o                         
   0  20   6          0.45          2.01         0.80 o                         
   1  20   6          3.31          5.10         0.83 o                         
   2  20   6        148.88        149.65         4.33 o                         
   3  20   6         13.82         21.42         1.66 o                         
   4  20   6          0.48          6.62         1.78 o                         
   5  20   6          0.99          2.82         1.53 o                         
  -8  21   6          3.58          6.49         3.30 o                         
  -7  21   6         77.97         79.06         3.50 o                         
  -6  21   6          9.61         16.70         1.86 o                         
  -5  21   6        211.67        211.24         4.12 o                         
  -4  21   6         17.21         22.08         1.54 o                         
  -3  21   6         47.16         49.31         2.17 o                         
  -2  21   6         21.99         23.08         1.35 o                         
  -1  21   6        139.72        139.47         2.97 o                         
   0  21   6         12.38         13.99         1.30 o                         
   1  21   6        275.35        271.05         4.72 o                         
   2  21   6          1.18          4.30         1.07 o                         
   3  21   6        133.87        133.79         3.46 o                         
   4  21   6          0.72          3.57         1.45 o                         
   5  21   6         15.04         17.66         2.15 o                         
  -7  22   6          0.02         -0.15         1.42 o                         
  -6  22   6          9.22         12.68         1.63 o                         
  -5  22   6          3.15          4.51         1.10 o                         
  -4  22   6         73.19         78.44         2.44 o                         
  -3  22   6          6.62          6.68         0.93 o                         
  -2  22   6         65.87         64.89         2.19 o                         
  -1  22   6         15.27         22.23         1.38 o                         
   0  22   6        137.08        135.52         3.44 o                         
   1  22   6        100.09         96.70         2.83 o                         
   2  22   6         90.14         91.75         2.75 o                         
   3  22   6          0.25          2.96         1.27 o                         
   4  22   6          5.49          3.31         1.43 o                         
   5  22   6          0.21          2.66         1.68 o                         
  -7  23   6         78.27         78.34         3.10 o                         
  -6  23   6          0.02          4.06         1.47 o                         
  -5  23   6          5.58          7.76         1.27 o                         
  -4  23   6         42.26         46.29         2.15 o                         
  -3  23   6         75.51         78.27         2.11 o                         
  -2  23   6        157.00        158.33         3.43 o                         
  -1  23   6        108.34        108.25         2.57 o                         
   0  23   6         66.72         66.30         2.43 o                         
   1  23   6          3.66          8.36         1.22 o                         
   2  23   6        106.83        111.19         3.21 o                         
   3  23   6         12.15         14.03         1.79 o                         
   4  23   6          0.02          2.14         1.62 o                         
   5  23   6         26.76         26.69         3.54 o                         
  -7  24   6        173.72        167.99         4.38 o                         
  -6  24   6        317.80        307.42         8.34 o                         
  -5  24   6         23.64         25.53         1.81 o                         
  -4  24   6         53.40         58.34         3.11 o                         
  -3  24   6         24.13         30.93         1.86 o                         
  -2  24   6        115.70        115.71         3.14 o                         
  -1  24   6         12.78         16.98         1.42 o                         
   0  24   6         41.11         46.79         2.84 o                         
   1  24   6        119.18        127.07         3.82 o                         
   2  24   6        379.05        353.30        10.28 o                         
   3  24   6          3.70          6.21         1.56 o                         
   4  24   6          4.52          6.09         1.77 o                         
  -6  25   6         36.60         42.58         2.57 o                         
  -5  25   6         27.62         24.30         2.32 o                         
  -4  25   6        113.27        115.37         4.50 o                         
  -3  25   6        180.04        187.04         3.90 o                         
  -2  25   6         21.28         26.29         1.64 o                         
  -1  25   6         12.08         12.90         1.38 o                         
   0  25   6         44.11         52.84         2.48 o                         
   1  25   6        174.98        182.08         8.16 o                         
   2  25   6          0.43          7.02         1.28 o                         
   3  25   6         23.30         22.39         2.25 o                         
   4  25   6         84.81         79.73         5.54 o                         
  -6  26   6         38.48         40.08         2.30 o                         
  -5  26   6         22.81         22.14         1.90 o                         
  -4  26   6         59.33         60.81         2.45 o                         
  -3  26   6         67.11         68.36         2.72 o                         
  -2  26   6          1.89          8.78         1.22 o                         
  -1  26   6        227.16        221.50         4.20 o                         
   0  26   6        112.90        114.52         2.84 o                         
   1  26   6         15.08         16.40         1.69 o                         
   2  26   6         39.45         42.09         2.48 o                         
   3  26   6         99.22         98.28         3.74 o                         
   4  26   6          7.51          9.73         2.66 o                         
  -6  27   6         38.72         42.75         2.67 o                         
  -5  27   6         18.03         17.60         2.13 o                         
  -4  27   6        240.67        220.75         5.14 o                         
  -3  27   6         16.34         18.39         1.74 o                         
  -2  27   6        392.99        385.67         6.17 o                         
  -1  27   6         54.49         54.60         2.34 o                         
   0  27   6        138.54        141.88         3.63 o                         
   1  27   6        166.02        159.38         4.14 o                         
   2  27   6        219.50        211.15         5.13 o                         
   3  27   6          0.19          3.66         1.71 o                         
  -5  28   6          0.92          4.90         1.50 o                         
  -4  28   6        119.05        124.10         3.84 o                         
  -3  28   6         64.08         62.91         3.98 o                         
  -2  28   6         12.46         19.73         1.72 o                         
  -1  28   6          0.23          2.12         1.13 o                         
   0  28   6         51.64         57.96         3.31 o                         
   1  28   6         27.85         32.96         2.43 o                         
   2  28   6          0.61          7.60         1.68 o                         
   3  28   6          0.35         -0.01         1.92 o                         
  -5  29   6        339.76        325.78         7.00 o                         
  -4  29   6         85.67         84.03         3.17 o                         
  -3  29   6          7.41          8.69         1.69 o                         
  -2  29   6         60.33         58.55         2.78 o                         
  -1  29   6        107.23        102.71         3.83 o                         
   0  29   6         71.35         72.15         3.20 o                         
   1  29   6         23.48         24.75         2.63 o                         
   2  29   6          0.37          3.46         1.45 o                         
  -4  30   6        129.33        126.50         4.53 o                         
  -3  30   6         50.29         45.19         2.78 o                         
  -2  30   6          0.94          3.96         1.85 o                         
  -1  30   6          6.70         11.01         1.83 o                         
   0  30   6        471.96        445.40         9.94 o                         
   1  30   6          3.21          3.22         1.59 o                         
   2  30   6         13.90         12.11         2.20 o                         
  -4  31   6         11.04         15.01         4.64 o                         
  -3  31   6          5.46          5.83         1.64 o                         
  -2  31   6        140.60        144.83         4.63 o                         
  -1  31   6         89.90         89.45         3.37 o                         
   0  31   6         55.98         57.43         3.92 o                         
   1  31   6         18.48         23.12         2.36 o                         
  -3  32   6         12.98         10.64         4.64 o                         
  -2  32   6         26.26         28.20         2.56 o                         
  -1  32   6         28.91         29.82         2.33 o                         
   0  32   6          3.92          1.49         1.86 o                         
  -9   1   7         55.44         63.89         7.45 o                         
  -8   1   7         81.86         79.22         5.25 o                         
  -7   1   7         25.44         28.22         2.39 o                         
  -6   1   7        447.25        435.89         8.39 o                         
  -5   1   7          0.83          0.56         0.93 o                         
  -4   1   7         52.48         58.81         2.25 o                         
  -3   1   7         75.12         76.48         1.81 o                         
  -2   1   7         69.52         72.60         1.83 o                         
  -1   1   7         11.78         15.19         0.86 o                         
   0   1   7        178.75        169.34         2.92 o                         
   1   1   7        339.09        332.66         4.31 o                         
   2   1   7        130.43        134.68         3.29 o                         
   3   1   7          0.72          2.51         0.99 o                         
   4   1   7          9.37          9.37         1.78 o                         
   5   1   7         77.09         86.19         3.52 o                         
   6   1   7         42.89         42.56         2.91 o                         
  -9   2   7         75.80         81.93         8.82 o                         
  -8   2   7          4.90          9.28         2.22 o                         
  -7   2   7        212.56        196.05         5.36 o                         
  -6   2   7         27.14         34.30         2.54 o                         
  -5   2   7         44.10         47.83         2.76 o                         
  -4   2   7        475.92        458.16        10.96 o                         
  -3   2   7         45.39         46.49         1.66 o                         
  -2   2   7        244.10        248.75         4.46 o                         
  -1   2   7        260.69        255.27         3.58 o                         
   0   2   7         22.78         28.99         1.44 o                         
   1   2   7        312.51        307.44         4.06 o                         
   2   2   7          4.39          5.49         0.88 o                         
   3   2   7         24.78         30.98         2.03 o                         
   4   2   7          3.07          6.77         1.53 o                         
   5   2   7         22.66         26.89         2.22 o                         
   6   2   7         40.52         43.35         3.27 o                         
  -9   3   7        260.56        236.42        14.69 o                         
  -8   3   7         17.45         19.07         2.62 o                         
  -7   3   7          2.46          4.63         1.54 o                         
  -6   3   7        407.63        403.36         7.94 o                         
  -5   3   7          2.52          4.66         1.31 o                         
  -4   3   7          7.76         12.47         0.93 o                         
  -3   3   7        249.24        249.39         4.61 o                         
  -2   3   7        461.38        450.39         6.87 o                         
  -1   3   7        101.43        107.88         2.31 o                         
   0   3   7        162.15        159.77         3.00 o                         
   1   3   7        318.10        310.99         4.74 o                         
   2   3   7          2.22          3.69         0.78 o                         
   3   3   7         67.78         72.66         2.68 o                         
   4   3   7        173.58        182.90         4.73 o                         
   5   3   7         36.53         37.94         2.90 o                         
   6   3   7         36.94         40.77         2.82 o                         
  -9   4   7        222.99        213.26         9.45 o                         
  -8   4   7         52.51         48.15         3.54 o                         
  -7   4   7         15.17         16.43         2.12 o                         
  -6   4   7          2.69          4.16         1.34 o                         
  -5   4   7        389.38        373.94         7.37 o                         
  -4   4   7        920.90        864.81        19.94 o                         
  -3   4   7         30.52         31.91         1.59 o                         
  -2   4   7         68.73         74.37         2.01 o                         
  -1   4   7        136.52        135.53         2.62 o                         
   0   4   7         73.33         74.15         2.02 o                         
   1   4   7         25.35         30.92         1.63 o                         
   2   4   7         22.45         24.91         1.74 o                         
   3   4   7         47.73         60.50         2.35 o                         
   4   4   7        898.31        842.04        11.43 o                         
   5   4   7         32.87         36.48         2.87 o                         
   6   4   7          0.03         -0.06         1.49 o                         
  -9   5   7        188.55        194.29         8.95 o                         
  -8   5   7         75.83         84.10         4.42 o                         
  -7   5   7         62.30         70.03         3.62 o                         
  -6   5   7        137.94        131.47         4.15 o                         
  -5   5   7        160.65        161.02         4.89 o                         
  -4   5   7        108.87        111.58         3.16 o                         
  -3   5   7        242.74        232.40         5.00 o                         
  -2   5   7        418.61        409.05         5.69 o                         
  -1   5   7         35.80         38.91         1.50 o                         
   0   5   7          0.41          1.82         0.73 o                         
   1   5   7        148.60        151.58         3.18 o                         
   2   5   7          4.26          5.48         1.05 o                         
   3   5   7         57.50         56.47         2.21 o                         
   4   5   7         22.60         43.21         2.68 o                         
   5   5   7          3.04          4.66         1.45 o                         
   6   5   7         19.34         23.23         2.54 o                         
  -8   6   7          1.88          2.89         1.81 o                         
  -7   6   7        352.57        350.42         7.64 o                         
  -6   6   7         90.65         86.78         4.36 o                         
  -5   6   7        177.42        174.01         4.04 o                         
  -4   6   7          0.01          0.76         0.92 o                         
  -3   6   7         28.67         34.16         1.61 o                         
  -2   6   7         23.72         28.43         1.40 o                         
  -1   6   7         89.83         87.55         2.13 o                         
   0   6   7         76.69         84.05         2.80 o                         
   1   6   7        107.66        110.08         2.75 o                         
   2   6   7         43.80         43.26         2.12 o                         
   3   6   7          4.16          5.70         1.16 o                         
   4   6   7         15.10         19.49         1.68 o                         
   5   6   7         31.81         32.59         2.36 o                         
   6   6   7          9.48         13.71         2.20 o                         
  -8   7   7         88.25         88.62         4.48 o                         
  -7   7   7         18.42         25.70         2.35 o                         
  -6   7   7         86.45         77.63         3.64 o                         
  -5   7   7        133.46        132.23         3.04 o                         
  -4   7   7         86.41         86.50         2.29 o                         
  -3   7   7          1.29          1.90         0.77 o                         
  -2   7   7          3.21          5.33         0.74 o                         
  -1   7   7         28.32         35.18         1.61 o                         
   0   7   7       1235.35       1181.55        13.57 o                         
   1   7   7         91.51         93.60         2.43 o                         
   2   7   7         44.17         48.41         2.02 o                         
   3   7   7          1.75          3.06         1.10 o                         
   4   7   7         10.82         12.98         1.45 o                         
   5   7   7          1.19          0.48         1.38 o                         
   6   7   7         16.32         19.04         2.56 o                         
  -8   8   7          4.48          6.14         1.90 o                         
  -7   8   7         12.60         20.20         2.20 o                         
  -6   8   7         50.34         59.96         2.80 o                         
  -5   8   7         93.49         95.53         2.56 o                         
  -4   8   7         17.86         19.19         1.37 o                         
  -3   8   7        203.65        201.84         3.76 o                         
  -2   8   7        235.43        225.91         3.80 o                         
  -1   8   7         70.90         73.06         1.94 o                         
   0   8   7        164.20        169.44         3.81 o                         
   1   8   7         38.68         44.10         1.94 o                         
   2   8   7        160.89        163.07         3.70 o                         
   3   8   7          0.98          1.78         1.11 o                         
   4   8   7         97.01         94.07         3.04 o                         
   5   8   7         18.96         25.19         2.64 o                         
   6   8   7          9.39         13.13         3.02 o                         
  -8   9   7        118.67        119.76         4.58 o                         
  -7   9   7        201.22        197.69         7.92 o                         
  -6   9   7        444.32        436.04         8.72 o                         
  -5   9   7         10.83         12.92         1.18 o                         
  -4   9   7          1.18          2.73         0.89 o                         
  -3   9   7        283.00        284.23         5.52 o                         
  -2   9   7         65.30         65.83         1.71 o                         
  -1   9   7          0.83          1.91         0.65 o                         
   0   9   7          0.10          2.97         0.75 o                         
   1   9   7        240.92        231.88         4.20 o                         
   2   9   7        234.21        236.51         4.29 o                         
   3   9   7         50.69         50.98         2.98 o                         
   4   9   7          7.00          9.97         1.47 o                         
   5   9   7         82.25         86.82         4.76 o                         
  -8  10   7          1.32          2.70         1.78 o                         
  -7  10   7         61.27         66.23         3.66 o                         
  -6  10   7          7.44         13.15         1.85 o                         
  -5  10   7          3.14          3.10         1.07 o                         
  -4  10   7         52.54         53.26         1.84 o                         
  -3  10   7        125.62        131.50         3.38 o                         
  -2  10   7        405.73        397.30         6.10 o                         
  -1  10   7         63.98         66.71         1.86 o                         
   0  10   7         38.69         41.95         1.70 o                         
   1  10   7         73.37         83.62         2.23 o                         
   2  10   7         26.73         32.10         1.99 o                         
   3  10   7         38.96         40.16         2.16 o                         
   4  10   7          0.18          2.05         1.27 o                         
   5  10   7         17.15         19.36         2.20 o                         
  -8  11   7          0.01          0.89         1.78 o                         
  -7  11   7          1.97          2.74         1.57 o                         
  -6  11   7         67.94         74.63         3.01 o                         
  -5  11   7          2.75          4.09         1.14 o                         
  -4  11   7          7.86         11.96         1.17 o                         
  -3  11   7        468.79        470.38         7.28 o                         
  -2  11   7        195.09        199.41         3.65 o                         
  -1  11   7        174.58        178.14         3.21 o                         
   0  11   7          2.50          5.11         0.70 o                         
   1  11   7        155.03        151.45         3.19 o                         
   2  11   7          6.04          9.05         1.35 o                         
   3  11   7         17.24         19.60         1.92 o                         
   4  11   7         30.30         34.54         2.39 o                         
   5  11   7          4.08          4.64         1.77 o                         
  -8  12   7         99.16        105.49         6.69 o                         
  -7  12   7          9.81          8.18         1.95 o                         
  -6  12   7          0.49          1.47         1.16 o                         
  -5  12   7         77.23         77.62         2.96 o                         
  -4  12   7        121.31        115.04         2.66 o                         
  -3  12   7         63.97         68.40         2.29 o                         
  -2  12   7        328.61        326.83         5.72 o                         
  -1  12   7         88.08         87.39         2.04 o                         
   0  12   7         10.79         11.07         1.27 o                         
   1  12   7         83.16         87.18         2.59 o                         
   2  12   7        103.38         95.55         2.66 o                         
   3  12   7         93.14         93.74         2.88 o                         
   4  12   7        129.16        131.85         4.02 o                         
   5  12   7         46.01         48.92         4.40 o                         
  -8  13   7        252.27        238.10         7.07 o                         
  -7  13   7          0.59          3.93         1.71 o                         
  -6  13   7          3.11          3.99         1.39 o                         
  -5  13   7        250.64        246.69         5.35 o                         
  -4  13   7         56.80         56.22         2.12 o                         
  -3  13   7        235.98        233.33         4.85 o                         
  -2  13   7        137.49        139.71         3.00 o                         
  -1  13   7         10.09         13.17         1.05 o                         
   0  13   7        244.33        241.01         4.03 o                         
   1  13   7         42.50         45.12         1.75 o                         
   2  13   7         51.86         57.05         3.46 o                         
   3  13   7         43.32         49.66         2.64 o                         
   4  13   7          2.18          9.13         1.69 o                         
   5  13   7         34.70         40.75         3.25 o                         
  -8  14   7          9.66         11.21         2.60 o                         
  -7  14   7        324.30        307.04         8.15 o                         
  -6  14   7        243.34        238.03         5.89 o                         
  -5  14   7        367.40        364.83         6.36 o                         
  -4  14   7         33.81         38.87         1.90 o                         
  -3  14   7         31.09         35.33         2.14 o                         
  -2  14   7         73.81         80.03         2.05 o                         
  -1  14   7         75.74         78.34         2.09 o                         
   0  14   7         36.49         44.53         2.05 o                         
   1  14   7        161.25        154.02         3.66 o                         
   2  14   7        167.33        162.38         4.01 o                         
   3  14   7         57.39         64.84         2.89 o                         
   4  14   7         51.00         53.95         3.72 o                         
   5  14   7         73.67         76.64         4.01 o                         
  -7  15   7          4.64          7.10         2.22 o                         
  -6  15   7         34.54         42.93         2.90 o                         
  -5  15   7        177.05        183.91         4.13 o                         
  -4  15   7         45.29         44.70         2.20 o                         
  -3  15   7         42.61         47.74         2.13 o                         
  -2  15   7         47.69         52.94         1.81 o                         
  -1  15   7        224.96        223.02         4.61 o                         
   0  15   7        559.27        538.67         7.36 o                         
   1  15   7          0.97          3.14         0.80 o                         
   2  15   7          3.99          9.11         1.45 o                         
   3  15   7         23.21         24.51         1.98 o                         
   4  15   7          4.92          9.38         2.15 o                         
   5  15   7          7.25         12.88         2.49 o                         
  -7  16   7         32.66         33.69         2.95 o                         
  -6  16   7        131.12        132.55         4.22 o                         
  -5  16   7         80.96         82.34         2.61 o                         
  -4  16   7         93.19         94.48         2.80 o                         
  -3  16   7        538.16        519.05         7.70 o                         
  -2  16   7        175.88        174.69         3.43 o                         
  -1  16   7         97.92         99.52         2.52 o                         
   0  16   7         48.82         51.52         1.82 o                         
   1  16   7          6.00          5.86         1.28 o                         
   2  16   7        152.59        153.79         4.74 o                         
   3  16   7         23.38         25.35         2.07 o                         
   4  16   7          5.26          8.32         1.67 o                         
   5  16   7         23.00         25.56         2.60 o                         
  -7  17   7        168.15        175.60         7.00 o                         
  -6  17   7         97.76        102.12         4.19 o                         
  -5  17   7          3.80          5.93         1.21 o                         
  -4  17   7          2.83          3.94         1.10 o                         
  -3  17   7        279.39        265.19         5.40 o                         
  -2  17   7          1.03          4.14         0.87 o                         
  -1  17   7         18.00         22.45         1.62 o                         
   0  17   7         11.68         14.17         1.20 o                         
   1  17   7         79.82         77.25         2.93 o                         
   2  17   7         20.14         28.65         2.37 o                         
   3  17   7        193.11        189.47         4.99 o                         
   4  17   7         81.97         91.33         3.69 o                         
  -7  18   7          2.05          6.73         2.10 o                         
  -6  18   7         90.82         92.39         4.10 o                         
  -5  18   7         16.55         18.62         1.69 o                         
  -4  18   7        107.00        102.25         3.61 o                         
  -3  18   7         18.08         23.89         1.82 o                         
  -2  18   7         86.14         84.80         2.83 o                         
  -1  18   7          0.11          2.38         0.98 o                         
   0  18   7          5.16          7.53         1.16 o                         
   1  18   7         23.94         27.18         2.00 o                         
   2  18   7          9.12          8.42         1.50 o                         
   3  18   7         30.20         43.62         3.23 o                         
   4  18   7          8.95         10.00         2.00 o                         
  -7  19   7         40.04         44.28         3.11 o                         
  -6  19   7         53.90         57.95         3.01 o                         
  -5  19   7          0.64          0.32         1.31 o                         
  -4  19   7          9.54         12.48         1.76 o                         
  -3  19   7         83.76         88.92         3.50 o                         
  -2  19   7         16.37         20.63         1.64 o                         
  -1  19   7          0.40          2.28         1.00 o                         
   0  19   7          0.28          1.05         1.05 o                         
   1  19   7          8.69          9.97         2.04 o                         
   2  19   7         78.48         86.12         5.31 o                         
   3  19   7         16.35         20.71         2.25 o                         
   4  19   7         23.92         23.65         2.91 o                         
  -6  20   7         25.06         22.85         2.24 o                         
  -5  20   7          0.09          2.39         1.52 o                         
  -4  20   7         48.97         50.21         2.78 o                         
  -3  20   7        354.77        355.79         6.30 o                         
  -2  20   7        403.53        390.14         6.84 o                         
  -1  20   7         10.65         11.15         1.55 o                         
   0  20   7          3.35          3.75         1.16 o                         
   1  20   7        105.87        102.37         4.20 o                         
   2  20   7         77.87         74.21         4.21 o                         
   3  20   7          0.61          2.72         1.79 o                         
   4  20   7          0.77          2.26         2.42 o                         
  -6  21   7         23.55         25.08         2.53 o                         
  -5  21   7        102.43        115.27         4.42 o                         
  -4  21   7          6.05          5.63         1.32 o                         
  -3  21   7         78.18         89.98         3.77 o                         
  -2  21   7         26.44         29.27         2.37 o                         
  -1  21   7         89.44         86.58         2.97 o                         
   0  21   7        160.29        159.38         4.36 o                         
   1  21   7          0.76          6.37         1.68 o                         
   2  21   7         58.83         63.28         4.34 o                         
   3  21   7         88.98         91.72         4.69 o                         
  -6  22   7         46.69         46.45         3.17 o                         
  -5  22   7        430.88        415.27         9.46 o                         
  -4  22   7          5.70          6.23         1.49 o                         
  -3  22   7         83.77         81.31         3.11 o                         
  -2  22   7         33.81         35.69         2.58 o                         
  -1  22   7         75.86         80.71         4.32 o                         
   0  22   7         34.20         36.16         2.70 o                         
   1  22   7        154.67        142.73         8.31 o                         
   2  22   7        169.51        168.99         6.10 o                         
   3  22   7         12.34         20.33         2.59 o                         
  -5  23   7        206.86        208.86         5.94 o                         
  -4  23   7          7.00          6.87         1.69 o                         
  -3  23   7         12.91         12.46         1.84 o                         
  -2  23   7          1.24          0.65         1.84 o                         
  -1  23   7         92.74         87.31         2.96 o                         
   0  23   7        139.73        139.06         5.61 o                         
   1  23   7          0.76          2.19         1.68 o                         
   2  23   7         42.34         50.99         3.88 o                         
   3  23   7         11.20         12.97         4.10 o                         
  -5  24   7          2.02          6.87         2.05 o                         
  -4  24   7        123.87        118.58         3.67 o                         
  -3  24   7         93.55         93.83         3.54 o                         
  -2  24   7          0.78          0.34         1.49 o                         
  -1  24   7         32.32         35.20         2.91 o                         
   0  24   7         24.47         22.84         3.38 o                         
   1  24   7          3.64          5.55         1.79 o                         
   2  24   7         48.91         50.07         3.66 o                         
  -5  25   7          9.49         10.99         2.23 o                         
  -4  25   7         19.33         22.05         2.06 o                         
  -3  25   7        217.36        223.72         7.99 o                         
  -2  25   7         91.39         91.80         4.16 o                         
  -1  25   7        173.46        167.53         7.81 o                         
   0  25   7          9.95         10.53         2.60 o                         
   1  25   7          0.67          1.71         2.44 o                         
   2  25   7         41.65         40.14         4.39 o                         
  -4  26   7        122.30        124.64         4.14 o                         
  -3  26   7         22.50         26.72         2.84 o                         
  -2  26   7          7.06          3.84         2.43 o                         
  -1  26   7         21.49         22.98         2.73 o                         
   0  26   7          0.96          2.02         1.85 o                         
   1  26   7         17.69         18.12         2.42 o                         
  -3  27   7          6.66          8.80         2.14 o                         
  -2  27   7         31.79         33.22         3.22 o                         
  -1  27   7         26.49         24.46         2.77 o                         
   0  27   7         16.04         14.46         2.55 o                         
   1  27   7        185.00        189.35         7.49 o                         
  -2  28   7         34.23         38.09         4.79 o                         
  -1  28   7         66.46         56.00         4.15 o                         
   0  28   7          0.02          4.63         4.05 o                         
  -7   0   8         12.49         11.39         2.64 o                         
  -6   0   8         83.66         83.30         5.62 o                         
  -5   0   8        459.64        471.04        13.51 o                         
  -4   0   8         41.06         46.38         3.58 o                         
  -3   0   8         13.71         20.75         2.30 o                         
  -2   0   8         66.11         66.13         2.96 o                         
  -1   0   8        813.30        776.92        12.82 o                         
   0   0   8        146.29        139.01         4.18 o                         
   1   0   8          4.07          2.63         2.09 o                         
   2   0   8         12.81         19.60         2.36 o                         
   3   0   8          1.66         -1.10         1.48 o                         
   4   0   8         46.58         48.72         4.24 o                         
  -7   1   8         12.84         13.54         2.37 o                         
  -6   1   8         45.37         47.64         3.25 o                         
  -5   1   8         39.30         44.37         2.76 o                         
  -4   1   8         45.36         48.73         3.12 o                         
  -3   1   8        290.86        277.64         4.99 o                         
  -2   1   8         10.60         13.83         1.14 o                         
  -1   1   8          1.51          6.87         0.81 o                         
   0   1   8        110.83        106.26         2.56 o                         
   1   1   8          4.41          5.01         1.09 o                         
   2   1   8        192.29        191.08         3.78 o                         
   3   1   8          1.17          3.11         1.19 o                         
   4   1   8          8.44         10.92         2.37 o                         
  -7   2   8          3.04          4.27         1.66 o                         
  -6   2   8        141.93        136.08         4.90 o                         
  -5   2   8        122.27        128.03         4.21 o                         
  -4   2   8        244.71        232.42         6.51 o                         
  -3   2   8         27.35         35.26         2.36 o                         
  -2   2   8         54.52         55.32         1.86 o                         
  -1   2   8         40.06         43.29         1.77 o                         
   0   2   8          0.66          1.09         0.90 o                         
   1   2   8          1.61          2.98         0.94 o                         
   2   2   8        160.56        161.63         3.90 o                         
   3   2   8         15.80         16.85         1.63 o                         
   4   2   8         11.42         11.80         2.23 o                         
  -7   3   8         55.71         58.84         3.91 o                         
  -6   3   8         80.27         80.57         3.78 o                         
  -5   3   8        159.51        150.44         4.58 o                         
  -4   3   8         73.41         68.69         3.82 o                         
  -3   3   8         96.67         95.29         2.63 o                         
  -2   3   8         86.19         86.77         2.27 o                         
  -1   3   8          2.38          2.60         1.01 o                         
   0   3   8          0.58          0.56         0.76 o                         
   1   3   8        183.16        175.41         3.58 o                         
   2   3   8          3.73          8.02         1.39 o                         
   3   3   8         46.27         46.34         2.90 o                         
   4   3   8          0.44          4.63         1.81 o                         
  -7   4   8         44.65         45.32         3.32 o                         
  -6   4   8          2.41          6.55         1.65 o                         
  -5   4   8         11.26         16.61         1.98 o                         
  -4   4   8         18.79         18.50         2.34 o                         
  -3   4   8         32.36         41.46         2.01 o                         
  -2   4   8          3.19          6.04         0.91 o                         
  -1   4   8          7.87         11.67         1.01 o                         
   0   4   8         12.51         15.79         1.17 o                         
   1   4   8         51.60         54.23         2.24 o                         
   2   4   8          0.87          0.14         0.99 o                         
   3   4   8          0.15          1.30         1.30 o                         
   4   4   8          0.00          1.47         1.51 o                         
  -7   5   8         13.03         12.05         2.02 o                         
  -6   5   8          0.30          3.44         1.52 o                         
  -5   5   8          6.72          8.30         1.70 o                         
  -4   5   8         18.86         27.86         2.55 o                         
  -3   5   8        199.09        198.34         5.44 o                         
  -2   5   8        215.31        213.59         4.04 o                         
  -1   5   8         43.87         48.08         1.79 o                         
   0   5   8          4.44          8.84         1.10 o                         
   1   5   8        164.66        156.08         3.64 o                         
   2   5   8         23.10         25.32         1.68 o                         
   3   5   8          0.05          0.58         1.33 o                         
   4   5   8          3.31          3.42         1.71 o                         
  -7   6   8         66.71         70.64         4.18 o                         
  -6   6   8        153.65        150.35         5.13 o                         
  -5   6   8        155.41        157.37         5.94 o                         
  -4   6   8        110.60        112.46         4.15 o                         
  -3   6   8         33.53         35.24         1.77 o                         
  -2   6   8          0.16          3.19         0.93 o                         
  -1   6   8         77.53         78.10         2.27 o                         
   0   6   8          0.07          1.14         0.77 o                         
   1   6   8        110.15        106.05         3.32 o                         
   2   6   8        122.31        121.53         3.34 o                         
   3   6   8          8.47          8.86         1.43 o                         
   4   6   8          0.10          1.23         1.59 o                         
  -7   7   8          3.72          4.38         1.98 o                         
  -6   7   8        112.81        117.75         6.10 o                         
  -5   7   8         26.96         34.15         2.54 o                         
  -4   7   8         25.02         28.44         2.35 o                         
  -3   7   8        342.76        330.64         5.47 o                         
  -2   7   8         28.18         31.91         1.55 o                         
  -1   7   8          0.37          4.90         0.98 o                         
   0   7   8         82.32         82.77         2.20 o                         
   1   7   8          0.10          3.30         1.15 o                         
   2   7   8         65.01         68.32         2.75 o                         
   3   7   8         19.62         19.67         1.76 o                         
   4   7   8         27.11         32.78         3.09 o                         
  -7   8   8         68.27         62.47         3.81 o                         
  -6   8   8         39.33         47.24         3.32 o                         
  -5   8   8        189.53        189.42         6.50 o                         
  -4   8   8          0.04          2.37         1.25 o                         
  -3   8   8         38.35         43.21         2.46 o                         
  -2   8   8         62.47         60.67         1.89 o                         
  -1   8   8        631.36        613.23         8.96 o                         
   0   8   8         60.52         60.73         2.08 o                         
   1   8   8         41.72         48.39         2.39 o                         
   2   8   8         12.02         11.11         1.48 o                         
   3   8   8          3.12          3.60         1.42 o                         
   4   8   8         22.51         23.08         2.87 o                         
  -7   9   8         18.22         20.71         2.43 o                         
  -6   9   8         76.99         73.83         3.68 o                         
  -5   9   8          0.28          2.65         1.48 o                         
  -4   9   8          2.76          5.81         1.69 o                         
  -3   9   8          0.12          3.31         1.20 o                         
  -2   9   8          0.80          3.18         0.99 o                         
  -1   9   8         38.43         48.33         1.98 o                         
   0   9   8         23.54         28.92         1.67 o                         
   1   9   8         18.78         22.94         1.75 o                         
   2   9   8         25.73         31.24         2.19 o                         
   3   9   8         19.98         24.03         2.43 o                         
   4   9   8         15.64         17.76         2.26 o                         
  -7  10   8         52.45         55.84         3.98 o                         
  -6  10   8         67.30         68.64         3.49 o                         
  -5  10   8          4.64         10.48         1.92 o                         
  -4  10   8        301.20        307.31         7.40 o                         
  -3  10   8          4.51          4.77         1.32 o                         
  -2  10   8        176.16        179.95         4.18 o                         
  -1  10   8         10.58         13.97         1.39 o                         
   0  10   8          0.15          2.57         1.10 o                         
   1  10   8        405.31        381.79         7.40 o                         
   2  10   8        187.57        187.94         4.86 o                         
   3  10   8          8.78         12.13         1.97 o                         
  -7  11   8         34.51         43.12         3.69 o                         
  -6  11   8         38.31         41.90         3.11 o                         
  -5  11   8        410.40        399.03        10.19 o                         
  -4  11   8        204.37        203.14         5.13 o                         
  -3  11   8          7.87          6.05         1.28 o                         
  -2  11   8          8.51         11.76         1.26 o                         
  -1  11   8        119.51        121.93         3.13 o                         
   0  11   8         29.99         31.98         1.92 o                         
   1  11   8         83.51         83.56         2.72 o                         
   2  11   8          0.06          5.16         1.53 o                         
   3  11   8        243.05        230.63         6.02 o                         
  -6  12   8         72.19         74.58         3.74 o                         
  -5  12   8          4.81          8.68         2.22 o                         
  -4  12   8          8.87         11.82         1.69 o                         
  -3  12   8          3.93          3.35         1.21 o                         
  -2  12   8         15.64         23.93         1.83 o                         
  -1  12   8         83.31         82.12         2.82 o                         
   0  12   8         41.57         45.17         2.05 o                         
   1  12   8         38.31         41.68         2.56 o                         
   2  12   8         41.47         41.23         2.89 o                         
   3  12   8          1.42          8.38         1.71 o                         
  -6  13   8          6.75         11.99         2.30 o                         
  -5  13   8          0.43          2.25         1.96 o                         
  -4  13   8         72.15         77.01         3.29 o                         
  -3  13   8          2.13          2.46         1.26 o                         
  -2  13   8        675.65        647.12         9.93 o                         
  -1  13   8         34.22         35.90         2.19 o                         
   0  13   8        127.12        121.69         3.54 o                         
   1  13   8         27.01         32.26         2.81 o                         
   2  13   8          4.79          7.15         1.61 o                         
   3  13   8          7.80         14.66         1.97 o                         
  -6  14   8        108.54         99.86         4.07 o                         
  -5  14   8          0.53          0.75         2.07 o                         
  -4  14   8         25.82         28.66         3.20 o                         
  -3  14   8          0.59          0.25         1.29 o                         
  -2  14   8          7.19         13.46         1.60 o                         
  -1  14   8          0.29          4.12         1.27 o                         
   0  14   8          1.59          4.30         1.56 o                         
   1  14   8          0.07          2.53         1.33 o                         
   2  14   8        140.02        126.84         4.13 o                         
   3  14   8          0.12          1.37         1.52 o                         
  -6  15   8         41.11         42.34         4.22 o                         
  -5  15   8          2.61          0.29         1.67 o                         
  -4  15   8          0.39         -0.18         1.63 o                         
  -3  15   8         18.23         18.13         1.84 o                         
  -2  15   8         52.80         51.30         2.75 o                         
  -1  15   8         13.26         18.72         1.91 o                         
   0  15   8         51.25         50.47         3.26 o                         
   1  15   8          5.02          7.29         1.96 o                         
   2  15   8          5.13          8.97         2.34 o                         
   3  15   8          2.39          0.73         2.18 o                         
  -6  16   8         88.09        103.20        21.15 o                         
  -5  16   8         27.97         29.72         3.01 o                         
  -4  16   8          1.38          2.62         1.49 o                         
  -3  16   8         87.49         79.98         3.44 o                         
  -2  16   8         34.98         39.15         3.26 o                         
  -1  16   8         87.82         85.16         3.69 o                         
   0  16   8          0.15          0.93         1.54 o                         
   1  16   8         49.15         51.13         3.63 o                         
   2  16   8         26.26         25.45         2.66 o                         
  -5  17   8         71.01         69.09         3.87 o                         
  -4  17   8         52.34         64.73         4.87 o                         
  -3  17   8          2.97          2.45         1.58 o                         
  -2  17   8        151.08        152.38         6.24 o                         
  -1  17   8         25.90         26.36         2.73 o                         
   0  17   8         55.05         57.06         3.78 o                         
   1  17   8          0.15          2.66         1.65 o                         
   2  17   8          1.63          3.86         1.77 o                         
  -5  18   8         11.60         14.82         2.63 o                         
  -4  18   8        190.21        191.57         5.29 o                         
  -3  18   8         33.42         39.14         2.75 o                         
  -2  18   8        173.14        178.68         6.02 o                         
  -1  18   8         49.91         44.61         3.29 o                         
   0  18   8         41.70         42.47         2.87 o                         
   1  18   8        167.89        165.77         5.53 o                         
   2  18   8         42.60         41.48         4.17 o                         
  -5  19   8        248.83        238.12        21.01 o                         
  -4  19   8        143.57        145.64         4.65 o                         
  -3  19   8         53.51         55.14         4.92 o                         
  -2  19   8          7.35          7.60         1.85 o                         
  -1  19   8         91.85         80.93         4.91 o                         
   0  19   8         47.12         51.14         4.98 o                         
   1  19   8         39.84         42.10         3.08 o                         
  -4  20   8          0.05          5.69         1.86 o                         
  -3  20   8          7.00         10.82         2.34 o                         
  -2  20   8         25.55         27.33         2.67 o                         
  -1  20   8          1.53          2.77         1.91 o                         
   0  20   8          2.25          2.34         2.23 o                         
   1  20   8         11.18         18.26         2.72 o                         
  -4  21   8         60.64         66.85         7.09 o                         
  -3  21   8         81.24         80.53         5.14 o                         
  -2  21   8        193.44        186.62         6.51 o                         
  -1  21   8         13.25         12.22         2.35 o                         
   0  21   8         81.65         79.19         5.56 o                         
  -3  22   8         16.56         12.58         4.92 o                         
  -2  22   8          2.75          9.56         2.38 o                         
  -1  22   8        150.35        135.44         7.23 o                         
   0  22   8         20.43         21.15         5.46 o                         
  -5   1   9         58.72         58.51         7.03 o                         
  -4   1   9          7.89          8.91         2.91 o                         
  -3   1   9         95.35         93.30         3.15 o                         
  -2   1   9          5.06          4.19         1.33 o                         
  -1   1   9         78.37         77.80         3.38 o                         
   0   1   9         10.02         13.01         1.63 o                         
   1   1   9         13.10         14.90         1.86 o                         
  -5   2   9          3.79          6.68         3.34 o                         
  -4   2   9         23.53         32.69         2.75 o                         
  -3   2   9        110.13        111.25         4.61 o                         
  -2   2   9         89.28         88.11         3.13 o                         
  -1   2   9         16.67         17.85         1.80 o                         
   0   2   9         28.98         35.25         2.40 o                         
   1   2   9          0.39          0.18         1.30 o                         
  -5   3   9          3.00          7.51         3.08 o                         
  -4   3   9        193.61        179.02         6.30 o                         
  -3   3   9         24.59         28.63         2.35 o                         
  -2   3   9         63.70         65.36         2.93 o                         
  -1   3   9          0.05          1.42         1.16 o                         
   0   3   9        212.24        200.76         4.80 o                         
   1   3   9         11.08         11.25         1.76 o                         
  -5   4   9        311.87        290.23        11.32 o                         
  -4   4   9         28.86         35.34         3.28 o                         
  -3   4   9         25.17         28.38         3.16 o                         
  -2   4   9         91.49         93.21         3.47 o                         
  -1   4   9         13.64         12.23         1.63 o                         
   0   4   9          3.57          9.38         1.80 o                         
   1   4   9         75.84         70.06         3.32 o                         
  -5   5   9          5.92         11.20         3.43 o                         
  -4   5   9        181.44        178.31         7.49 o                         
  -3   5   9         25.46         25.35         2.94 o                         
  -2   5   9         38.51         41.08         2.62 o                         
  -1   5   9         29.88         33.80         2.71 o                         
   0   5   9        149.00        144.86         4.64 o                         
   1   5   9         12.66         15.27         1.95 o                         
  -5   6   9          8.63          9.10         3.41 o                         
  -4   6   9         16.38         18.28         2.46 o                         
  -3   6   9          0.81          3.55         1.96 o                         
  -2   6   9         79.80         83.78         3.25 o                         
  -1   6   9          8.23          8.69         1.96 o                         
   0   6   9         89.62         92.80         3.37 o                         
   1   6   9          3.45          3.08         1.53 o                         
  -4   7   9         23.68         30.96         3.48 o                         
  -3   7   9        101.34         97.80         4.87 o                         
  -2   7   9         58.16         56.32         3.33 o                         
  -1   7   9        106.32        101.86         3.84 o                         
   0   7   9          9.47         10.68         1.64 o                         
   1   7   9          0.02          0.69         1.47 o                         
  -4   8   9         90.52         89.82         4.41 o                         
  -3   8   9         72.65         80.08         4.25 o                         
  -2   8   9          4.60          4.26         2.33 o                         
  -1   8   9          1.28          2.56         1.59 o                         
   0   8   9         15.24         15.80         2.19 o                         
   1   8   9          2.15          4.11         1.56 o                         
  -4   9   9         16.10         16.42         2.82 o                         
  -3   9   9         39.83         46.23         3.60 o                         
  -2   9   9         31.34         28.60         3.31 o                         
  -1   9   9         45.41         46.11         3.07 o                         
   0   9   9         64.72         67.25         4.06 o                         
   1   9   9         17.28         17.73         2.38 o                         
  -4  10   9         15.25         18.50         3.00 o                         
  -3  10   9         62.07         61.01         4.61 o                         
  -2  10   9         56.75         48.50         3.79 o                         
  -1  10   9         67.97         64.98         4.89 o                         
   0  10   9         42.96         49.00         3.34 o                         
  -3  11   9         22.35         20.98         2.54 o                         
  -2  11   9         32.54         31.90         3.05 o                         
  -1  11   9         62.17         58.13         4.70 o                         
   0  11   9         70.64         72.79         3.66 o                         
  -3  12   9         50.05         52.92         4.00 o                         
  -2  12   9          0.01          1.09         2.23 o                         
  -1  12   9          5.71          6.69         2.65 o                         
  -2  13   9          0.41         -0.78         2.61 o                         
  -1  13   9         47.63         49.17         4.48 o                         
                                                                                
